# Supplementary material for: Evolution and functional diversification of R2R3-MYB transcription factors in plants
Source: Hortic Res. 2022 Mar 8;9:uhac058. doi: 10.1093/hr/uhac058 (PMC9113232; doi:10.1093/hr/uhac058)
Supplement: Web_Material_uhac058 [file web_material_uhac058.zip]

Archive with 6 entries (6 files):
- MYB-review-manuscript-revision V2_with track changes.doc
- Supplemental Fig. 1.pdf
- Supplemental Fig.2.pdf
- Supplemental Table 1.xlsx
- Supplemental Table 2.xlsx
- Supplemental Table 3.xlsx
