# Supplementary material for: Evolution and functional diversification of R2R3-MYB transcription factors in plants
Source: Hortic Res. 2022 Mar 8;9:uhac058. doi: 10.1093/hr/uhac058 (PMC9113232; doi:10.1093/hr/uhac058)
Supplement: Web_Material_uhac058 [file web_material_uhac058.zip › Supplemental Table 1.xlsx]

## Sheet: Supplemental Table 1
Supplemental Table 1. Overview of plant species with genome-wide analyses of the 2R-MYB gene family
Species	Lineage	R2R3-MYB genes	Reference	Reference DOI
Bigelowiella natans	Cercozoans: Eukaryota, Rhizaria	2	Du et al., 2015	10.1038/srep11037 (2015)
Emiliania huxleyi	Haptophytes: Eukaryota, Haptophyceae	5	Du et al., 2015	10.1038/srep11037 (2015)
Guillardia theta	Cryptomonads: Eukaryota; Cryptophyceae;	5	Du et al., 2015	10.1038/srep11037 (2015)
Cyanidioschyzon merolae	Rhodophyte: Eukaryota; Rhodophyta;	3	Du et al., 2015	10.1038/srep11037 (2015)
Micromonas pusilla RCC299	Chlorophyte: Eukaryota; Viridiplantae, Chlorophyta; Mamiellales;	1	Du et al., 2015	10.1038/srep11037 (2015)
Ostreococcus lucimarinus	Chlorophyte: Eukaryota; Viridiplantae, Chlorophyta; Mamiellales;	0	Du et al., 2015	10.1038/srep11037 (2015)
Volvox carteri	Chlorophyte: Eukaryota; Viridiplantae; Chlorophyta; Chlamydomonadaceae;	6	Du et al., 2015	10.1038/srep11037 (2015)
Chlamydomonas reinhardtii	Chlorophyte: Eukaryota; Viridiplantae; Chlorophyta; Chlamydomonadaceae	10	Du et al., 2015	10.1038/srep11037 (2015)
Mesostigma viride	Embryophyte: Eukaryota; Viridiplantae; Streptophyta; Embryophyta; Funariales; Funariaceae;	3	Liang et al., 2020	10.1002/advs.201901850
Marchantia polymorpha	Embryophyte: Eukaryota; Viridiplantae; Streptophyta; Embryophyta; Marchantiophyta; Marchantiaceae	22	Bowman et al., 2017	10.1016/j.cell.2017.09.030
Physcomitrella patens	Embryophyte: Eukaryota; Viridiplantae; Streptophyta; Embryophyta; Bryophyta; Funariaceae;	50	Du et al., 2015; Pu et al., 2020	10.1038/srep11037 (2015); 10.3390/ijms21030975
Selaginella moellendorfii	Tracheophyte：Eukaryota; Viridiplantae; Streptophyta; Embryophyta; Tracheophyta; Selaginellaceae;	11	Du et al., 2015	10.1038/srep11037 (2015)
Ginkgo biloba	Spermatophyte: Eukaryota; Viridiplantae; Streptophyta; Embryophyta; Spermatophyta; Ginkgoopsida; Ginkgoaceae	69	Yang et al., 2021	10.1016/j.ijbiomac.2021.01.053
Picea abies	Spermatophyte: Eukaryota; Viridiplantae; Streptophyta; Embryophyta; Spermatophyta; Pinopsida; Pinaceae	159	Du et al., 2015	10.1038/srep11037 (2015)
Amborella trichopoda	Angiosperm: Spermatophyta; Magnoliopsida; Amborellales; Amborellaceae;	52	Du et al., 2015	10.1038/srep11037 (2015)
Dendrobium officinale	Monocot: Spermatophyta; Magnoliopsida; Liliopsida; Orchidaceae;	117/101	He et al., 2019; Fan et al., 2020	10.1038/s41598-019-49812-8; 10.7717/peerj.9781
Phalaenopsis aphrodite	Monocot: Spermatophyta; Magnoliopsida; Liliopsida; Orchidaceae;	99	Fan et al., 2020	10.7717/peerj.9781
Phalaenopsis equestris	Monocot: Spermatophyta; Magnoliopsida; Liliopsida; Orchidaceae;	115	He et al., 2019	10.1038/s41598-019-49812-8
Dendrobium catenatum	Monocot: Spermatophyta; Magnoliopsida; Liliopsida; Orchidaceae;	99	Zhang et al., 2021	10.3389/fgene.2021.714696
Ananas comosus	Monocot: Spermatophyta; Magnoliopsida; Liliopsida; Poales; Bromeliaceae;	94	Liu et al., 2017	10.1186/s12864-017-3896-y
Triticum aestivum	Monocot: Spermatophyta; Magnoliopsida; Liliopsida; Poales; Poaceae; BOP clade;	393	Wei et al., 2020	10.1186/s12864-020-07175-9
Phyllostachys edulis	Monocot: Spermatophyta; Magnoliopsida; Liliopsida; Poales; Poaceae; BOP clade;	114	Hou et al., 2018	10.3389/fpls.2018.00738
Oryza sativa	Monocot: Spermatophyta; Magnoliopsida; Liliopsida; Poales; Poaceae; BOP clade;	105	Katiyar et al., 2012; Du et al., 2015	10.1186/1471-2164-13-544; 10.1038/srep11037 (2015)
Brachypodium distachyon	Monocot: Spermatophyta; Magnoliopsida; Liliopsida; Poales; Poaceae; BOP clade;	85	Du et al., 2015; Chen et al., 2017	10.1038/srep11037 (2015); 10.1093/pcp/pcx115
Zea mays	Monocot: Spermatophyta; Magnoliopsida; Liliopsida; Poales; Poaceae; PACMAD clade;	157	Du et al., 2012	10.1371/journal.pone.0037463
Saccharum spontaneum	Monocot: Spermatophyta; Magnoliopsida; Liliopsida; Poales; Poaceae; PACMAD clade;	202	Yuan et al., 2021	10.1186/s12864-021-07689-w
Musa acuminata	Monocot: Spermatophyta; Magnoliopsida; Liliopsida; Petrosaviidae; Zingiberales; Musaceae	285	Pucker et al., 2020	10.1371/journal.pone.0239275
Elaeis guineensis	Monocot: Spermatophyta; Magnoliopsida; Liliopsida; Petrosaviidae; Arecales; Arecaceae	152	Zhou et al., 2020	10.1016/j.envexpbot.2020.104245
Liriodendron chinense	Monocot: Spermatophyta; Magnoliopsida; Magnoliidae; Magnoliales; Magnoliaceae	85	Yang et al., 2021	10.3390/ijms222011291
Aquilegia coerulea	Eudicot: Spermatophyta; Magnoliopsida; Ranunculales; Ranunculaceae;	74	Du et al., 2015	10.1038/srep11037 (2015)
Beta vulgaris	Eudicot: Spermatophyta; Magnoliopsida; eudicotyledons; Caryophyllales; Chenopodiaceae;	70	Stracke et al., 2014	10.1186/s12870-014-0249-8
Osmanthus fragrans	Eudicot: Spermatophyta; Magnoliopsida; eudicotyledons; asterids; lamiids; Lamiales; Oleaceae;	243	Li et al., 2020	10.3390/genes11040353
Salvia miltiorrhiza	Eudicot: Spermatophyta; Magnoliopsida; eudicotyledons; asterids; lamiids; Lamiales; Lamiaceae;	110	Li and Lu, 2014	10.1186/1471-2164-15-277
Avicennia marina	Eudicot: Spermatophyta; Magnoliopsida; eudicotyledons; asterids; lamiids; Lamiales; Acanthaceae;	185	Pradhan et al., 2021	10.3390/agronomy11010123
Sesamum indicum	Eudicot: Spermatophyta; Magnoliopsida; eudicotyledons; asterids; lamiids; Lamiales; Pedaliaceae;	134	Mmadi et al., 2017	10.3390/genes8120362
Capsicum annuum	Eudicot: Spermatophyta; Magnoliopsida; eudicotyledons; asterids; lamiids; Solanales; Solanaceae	108/116	Wang et al., 2020; Arce-Rodríguez et al., 2021	10.3389/fgene.2020.598183; 10.3390/ijms22052229
Lycopersicon esculentum	Eudicot: Spermatophyta; Magnoliopsida; eudicotyledons; asterids; lamiids; Solanales; Solanaceae;	122	Du et al. 2015; Li et al. 2016	10.1038/srep11037 (2015); 10.1093/pcp/pcw091
Solanum tuberosum	Eudicot: Spermatophyta; Magnoliopsida; eudicotyledons; asterids; lamiids; Solanales; Solanaceae;	101/111	Du et al. 2015; Li et al. 2020	10.1038/srep11037 (2015); 10.1016/j.ijbiomac.2020.01.167
Solanum lycopersicum	Eudicot: Spermatophyta; Magnoliopsida; eudicotyledons; asterids; lamiids; Solanales; Solanaceae;	127	Li et al., 2016	10.1093/pcp/pcw091
Petunia axillaris	Eudicot: Spermatophyta; Magnoliopsida; eudicotyledons; asterids; lamiids; Solanales; Solanaceae;	106	Chen et al., 2021	10.3390/ijms22094838
Camellia sinensis	Eudicot: Spermatophyta; Magnoliopsida; eudicotyledons; asterids; Ericales; Theaceae; Camellia	122	Chen et al., 2021	10.1016/j.ygeno.2021.03.033
Vitis vinifera	Eudicot: Spermatophyta; Magnoliopsida; eudicotyledons; rosids; rosids incertae sedis; Vitales; Vitaceae;	124	Matus et al., 2008; Du et al. 2015	10.1186/1471-2229-8-83; 10.1038/srep11037 (2015)
Hypericum perforatum	Eudicot: Spermatophyta; Magnoliopsida; eudicotyledons; rosids; fabids; Malpighiales; Hypericaceae;	106	Zhou et al., 2020	10.1016/j.ijbiomac.2019.12.100
Linum usitatissimum	Eudicot: Spermatophyta; Magnoliopsida; eudicotyledons; rosids; fabids; Malpighiales; Linaceae;	167	Tombuloglu, 2020	10.1016/j.ygeno.2019.05.017
Jatropha curcas	Eudicot: Spermatophyta; Magnoliopsida; eudicotyledons; rosids; fabids; Malpighiales; Euphorbiaceae; Crotonoideae;	123	Zhou et al. 2015; Peng et al. 2016	10.1016/j.gene.2015.06.072; 10.1186/s12864-016-2576-7
Manihot esculenta	Eudicot: Spermatophyta; Magnoliopsida; eudicotyledons; rosids; fabids; Malpighiales; Euphorbiaceae; Crotonoideae;	150	Ruan et al. 2017	10.1093/jxb/erx202
Populus trichocarpa	Eudicot: Spermatophyta; Magnoliopsida; eudicotyledons; rosids; fabids; Malpighiales; Salicaceae;	194/196	Wilkins et al. 2009; Du et al. 2015; Yang et al., 2021	10.1104/pp.108.132795; 10.1038/srep11037 (2015); 10.1016/j.indcrop.2021.113614
Populus simonii X Populus nigra	Eudicot: Spermatophyta; Magnoliopsida; eudicotyledons; rosids; fabids; Malpighiales; Salicaceae	207	Zhao et al., 2020	10.3389/fpls.2020.571881
Populus deltoides	Eudicot: Spermatophyta; Magnoliopsida; eudicotyledons; rosids; fabids; Malpighiales; Salicaceae	183	Zhuang et al., 2021	10.1186/s12870-021-03212-1
Salix purpurea	Eudicot: Spermatophyta; Magnoliopsida; eudicotyledons; rosids; fabids; Malpighiales; Salicaceae	216	Zhou et al., 2021	10.3389/fpls.2021.721558
Rosa chinensis	Eudicot: Spermatophyta; Magnoliopsida; eudicotyledons; rosids; fabids; Rosales; Rosaceae;	121	Han et al., 2019	10.3390/genes10100823
Malus domestica	Eudicot: Spermatophyta; Magnoliopsida; eudicotyledons; rosids; fabids; Rosales; Rosaceae;	222	Cao et al. 2013	10.1371/journal.pone.0069955
Pyrus bretschneideri	Eudicot: Spermatophyta; Magnoliopsida; eudicotyledons; rosids; fabids; Rosales; Rosaceae;	185/105	Li et al. 2015; Cao et al., 2016	10.1093/pcp/pcw029; 10.3389/fpls.2016.00577
Prunus persica	Eudicot: Spermatophyta; Magnoliopsida; eudicotyledons; rosids; fabids; Rosales; Rosaceae;	128	Zhang et al., 2018	10.1371/journal.pone.0199192
Prunus salicina	Eudicot: Spermatophyta; Magnoliopsida; eudicotyledons; rosids; fabids; Rosales; Rosaceae	96	Liu et al., 2020	10.1016/j.ygeno.2020.08.018
Fragaria x ananassa	Eudicot: Spermatophyta; Magnoliopsida; eudicotyledons; rosids; fabids; Rosales; Rosaceae	393	Liu et al., 2021	10.3389/fpls.2021.702160
Ziziphus jujuba	Eudicot: Spermatophyta; Magnoliopsida; eudicotyledons; rosids; fabids; Rosales; Rhamnaceae;	99	Ji et al., 2019	10.7717/peerj.6353
Glycine max	Eudicot: Spermatophyta; Magnoliopsida; eudicotyledons; rosids; fabids; Fabales; Fabaceae;	244	Du et al., 2012	10.1186/1471-2229-12-106
Medicago truncatula	Eudicot: Spermatophyta; Magnoliopsida; eudicotyledons; rosids; fabids; Fabales; Fabaceae;	91/150	Du et al., 2015; Li et al., 2019	10.1038/srep11037 (2015); 10.1590/1678-4685-GMB-2018-0235
Medicago sativa	Eudicot: Spermatophyta; Magnoliopsida; eudicotyledons; rosids; fabids; Fabales; Fabaceae;	186	Zhou et al., 2019	10.7717/peerj.7714
Cajanus cajan	Eudicot: Spermatophyta; Magnoliopsida; eudicotyledons; rosids; fabids; Fabales; Fabaceae	30	Yang et al., 2021	10.1007/s00425-021-03713-1
Casuarina equisetifolia	Eudicot: Spermatophyta; Magnoliopsida; eudicotyledons; rosids; fabids; Fagales; Casuarinaceae	107	Wang et al., 2021	10.1186/s12870-021-03083-6
Morella rubra	Eudicot: Spermatophyta; Magnoliopsida; eudicotyledons; rosids; fabids; Fagales; Myricaceae	122	Cao et al., 2021	10.3389/fpls.2021.691384
Carya illinoinensis	Eudicot: Spermatophyta; Magnoliopsida; eudicotyledons; rosids; fabids; Fagales; Juglandaceae	153	Zhu et al., 2020	10.3390/f11090917
Eucalyptus grandis	Eudicot: Spermatophyta; Magnoliopsida; eudicotyledons; rosids; malvids; Myrtales; Myrtaceae	141	Soler et al., 2015	10.1111/nph.13039
Citrus sinensis	Eudicot: Spermatophyta; Magnoliopsida; eudicotyledons; rosids; malvids; Sapindales; Rutaceae	86	Liu et al., 2014; Du et al., 2015	10.1007/s11033-014-3563-1; 10.1038/srep11037 (2015)
Pistacia chinensis	Eudicot: Spermatophyta; Magnoliopsida; eudicotyledons; rosids; malvids; Sapindales; Anacardiaceae	158	Song et al., 2021	10.1016/j.ijbiomac.2021.09.092
Gossypium hirsutum	Eudicot: Spermatophyta; Magnoliopsida; eudicotyledons; rosids; malvids; Malvales; Malvaceae;	360/406/419	Salih et al., 2016; Wang et al., 2019; Huang et al., 2019	10.1186/s12863-016-0436-8; 10.3389/fgene.2019.00741; 10.1093/pcp/pcy238
Gossypium raimondii	Eudicot: Spermatophyta; Magnoliopsida; eudicotyledons; rosids; malvids; Malvales; Malvaceae;	205/216	He et al., 2016; Wang et al., 2019	10.1038/srep22980; 10.3389/fgene.2019.00741
Gossypium barbadense	Eudicot: Spermatophyta; Magnoliopsida; eudicotyledons; rosids; malvids; Malvales; Malvaceae;	393	Wang et al., 2019	10.3389/fgene.2019.00741
Gossypium arboreum	Eudicot: Spermatophyta; Magnoliopsida; eudicotyledons; rosids; malvids; Malvales; Malvaceae;	213	Wang et al., 2019	10.3389/fgene.2019.00741
Brassica rapa ssp. pekinensis	Eudicot: Spermatophyta; Magnoliopsida; eudicotyledons; rosids; malvids; Brassicales; Brassicaceae;	256	Wang et al., 2015; Saha et al., 2016	10.1186/s12864-015-1216-y; 10.1016/j.plaphy.2016.03.021
Brassica napus	Eudicot: Spermatophyta; Magnoliopsida; eudicotyledons; rosids; malvids; Brassicales; Brassicaceae;	76/429	Chen et al., 2016; Li et al., 2020	10.1093/dnares/dsv040; 10.3390/biom10060875
Arabidopsis thaliana	Eudicot: Spermatophyta; Magnoliopsida; eudicotyledons; rosids; malvids; Brassicales; Brassicaceae	126	Stracke et al., 2001; Chen et al., 2006; Dubos et al,. 2010	10.1016/S1369-5266(00)00199-0; 10.1007/s11103-005-2910-y; 10.1016/j.tplants.2010.06.005
