# Supplementary material for: Evolution and functional diversification of R2R3-MYB transcription factors in plants
Source: Hortic Res. 2022 Mar 8;9:uhac058. doi: 10.1093/hr/uhac058 (PMC9113232; doi:10.1093/hr/uhac058)
Supplement: Web_Material_uhac058 [file web_material_uhac058.zip › Supplemental Table 2.xlsx]

## Sheet: Supplemental Table 2
Supplemental Table 2. Functional characterized R2R3-MYB genes in the plant kingdom.
Species	GenBank ID	Gene name	Subfamily	Protein sequence	Functions	Major function category	References	Reference DOI
Arabidopsis thaliana	At3g28910	AtMYB030	S1	MVRPPCCDKGGVKKGPWTPEEDIILVTYIQEHGPGNWRAVPTNTGLLRCSKSCRLRWTNYLRPGIKRGNFTEHEEKMIVHLQALLGNRWAAIASYLPQRTDNDIKNYWNTHLKKKLNKVNQDSHQELDRSSLSSSPSSSSANSNSNISRGQWERRLQTDIHLAKKALSEALSPAVAPIITSTVTTTSSSAESRRSTSSASGFLRTQETSTTYASSTENIAKLLKGWVKNSPKTQNSADQIASTEVKEVIKSDDGKECAGAFQSFSEFDHSYQQAGVSPDHETKPDITGCCSNQSQWSLFEKWLFEDSGGQIGDILLDENTNFF*	plant defense; oxidative and heat stress responses; biotic stress perception and flowering time; very-long-chain fatty acid biosynthesis; brassinosteroid pathway; salt stress; Photomorphogenesis; Reponse to excess light stress	Abiotic stress/specialized metabolism	Raffaele et al., 2008; Li et al., 2009; Zheng et al., 2012; Marino et al., 2013; Liu et al., 2014; Liao et al., 2017; Mabuchi et al., 2018; Gong et al., 2020; Yan et al., 2020; Fichman et al., 2020	10.1105/tpc.107.054858; 10.1111/j.1365-313X.2008.03778.x; 10.1073/pnas.1202630109; 10.1038/ncomms2479;10.1371/journal.pone.0089799; 10.1111/nph.14679; 10.1073/pnas.1804233115; 10.1111/tpj.14689; 10.1105/tpc.19.00645; 10.1104/pp.20.00859
Arabidopsis thaliana	At1g08810	AtMYB060	S1	MGRPPCCDKIGIKKGPWTPEEDIILVSYIQEHGPGNWRSVPTNTGLLRCSKSCRLRWTNYLRPGIKRGNFTPHEEGMIIHLQALLGNKWASIASYLPQRTDNDIKNYWNTHLKKKLNKSDSDERSRSENIALQTSSTRNTINHRSTYASSTENISRLLEGWMRASPKSSTSTTFLEHKMQNRTNNFIDHHSDQFPYEQLQGSWEEGHSKGINGDDDQGIKNSENNNGDDVHHEDGDHEDDDDHNATPPLTFIEKWLLEETSTTGGQMEEMSHLMELSNML*	stomatal regulation and root growth under drought stress		Cominelli et al., 2005; Oh et al., 2011; Rusconi et al., 2013	10.1016/j.cub.2005.05.048; 10.1007/s11103-011-9796-7; 10.1093/jxb/ert180
Arabidopsis thaliana	At3g47600	AtMYB094	S1	MGRPPCCDKIGVKKGPWTPEEDIILVSYIQEHGPGNWRSVPTHTGLRRCSKSCRLRWTNYLRPGIKRGNFTEHEEKMILHLQALLGNRWAAIASYLPERTDNDIKNYWNTHLKKKLKKMNDSCDSTINNGLDNKDFSISNKNTTSHQSSNSSKGQWERRLQTDINMAKQALCDALSIDKPQNPTNFSIPDLGYGPSSSSSSTTTTTTTTRNTNPYPSGVYASSAENIARLLQNFMKDTPKTSVPLPVAATEMAITTAASSPSTTEGDGEGIDHSLFSFNSIDEAEEKPKLIDHDINGLITQGSLSLFEKWLFDEQSHDMIINNMSLEGQEVLF*	cuticular wax biosynthesis		Lee and Suh., 2015; Lee et al., 2016	10.1093/pcp/pcu142; 10.1093/pcp/pcw147
Arabidopsis thaliana	At5g62470	AtMYB096	S1	MGRPPCCEKIGVKKGPWTPEEDIILVSYIQEHGPGNWRSVPTHTGLRRCSKSCRLRWTNYLRPGIKRGNFTEHEEKTIVHLQALLGNRWAAIASYLPERTDNDIKNYWNTHLKKKLKKINESGEEDNDGVSSSNTSSQKNHQSTNKGQWERRLQTDINMAKQALCEALSLDKPSSTLSSSSSLPTPVITQQNIRNFSSALLDRCYDPSSSSSSTTTTTTSNTTNPYPSGVYASSAENIARLLQDFMKDTPKALTLSSSSPVSETGPLTAAVSEEGGEGFEQSFFSFNSMDETQNLTQETSFFHDQVIKPEITMDQDHGLISQGSLSLFEKWLFDEQSHEMVGMALAGQEGMF*	cuticular wax biosynthesis;freezing stress; abscisic acid signaling during drought stress		Seo et al., 2009; Seo and Park, 2009; Guo et al., 2013; Lee et al., 2015; Lee et al., 2016; Lee and Seo, 2019	10.1104/pp.109.144220; 10.4161/psb.4.10.9716; 10.1093/jxb/ert040; 10.1093/pcp/pcu142; 10.1093/pcp/pcw147; 10.1038/s41467-019-09417-1
Glycine max	KU664645.1	GmMYBJ3	S1	MGRPPCCDKIGIKKGPWTPEEDIILVSYIQEHGPGNWRSVPSNTGLMRCSKSCRLRWTNYLRPGIKRGNFTDHEEKMIIHLQALLGNRWAAIASYLPQRTDNDIKNYWNTHLKKKLKKMQIGGGSDDDNNDDKSNSSNNSQIKGQWERRLQTDIHMAKQALCEALSLDKPTQIFPETKLPSTSSHHHPTTTTTPNQTTSLYASSTENIARLLENWMKKSPNMTTTTTTTMETKPFSNNNMVITTGSSSSEGTQSTITCTQEYALDSLWSFNSERSSQSEENTNLGESKPQYQEPQETQVPLMLLENWLFDDAAPQCNEDLMNMSLEESTEGLF	isoflavonoids biosynthesis		Zhao et al., 2017	10.1371/journal.pone.0179990
Malus domestica	NP_001280966	MdMYB30	S1	MGRPPCCDKEGVKKGPWTPEEDIILVSYIQERGPGNWRAVPTNTGLHRCSKSCRLRWTNYLRPGIKRGNFTDQEEKMIIHLQALLGNRWAAIASYLPQRTDNDIKNYWNTHLRKKLSKLQAAGGGTEGLHSKDQGLNSNSSSQPISRGQWERRLQTDIHMARQALRDALSPEKPLTLSSDLNPTDGFSISSPKKPSLDQSSSSTYASSTENISRLLKGWMKNPPKKSASFTNLANNKTDYQHYSSSEGTTSVANTANSGNVELSDTFESLFGFESSNSYLSPSMSPEASLFQGESKPDLISDKLPLSFLEKWLFDESASPAALGKDHFFSDMLPDHGNANFF	Resistance to pathogen		Zhang et al., 2019	10.1186/s12870-019-1918-4
Oryza sativa	XM_015762545.1	OsMYB4P	S1	MGRPPCCDNGVGVKKGPWTPEEDIILVSYIQQHGPGNWRSVPENTGLMRCSKSCRLRWTNYLRPGIKRGNFTPHEEGIIIHLQALLGNKWAAIASYLPQRTDNDIKNYWNTHLKKKVKRLQQQQQSHPDHHHHHSFQTTPSSSNAAAVATTSPNYYNPNNSNSNSSNYLHNNNHNLESMQSMATAPSNEATTIPKLFQFQTWMKPSPATTSSAATAAAGSCYKQAMAMQELQEEQEGSAAAAAMASSIDGVSKDQDYHMCAVISGDDKSSSSEMMTAAAMAGHGEAATTTFSLLENWLLDDMPGQAAMSAAMDGFLEISAGYCCADPIMF	phosphate acquisition		Yang et al., 2014	10.1016/j.plaphy.2014.02.024
Solanum tuberosum	PGSC0003DMT400003347	StMYB030	S1	MGRPPCCDKTGVKKGPWTPEEDIMLVSFVQEHGPGNWRTVPTHTGSFLFLLDLYSQSEFRARLIVWLRRCSKSCRLRWTNYLRPGIKRGSFTDQEEKMIIQLQALLGNKWAAIASYLPERTDNDIKNYWNTHLKKKLKKLETSGLYSNDGHCLSTYNSTSRGQWERTLQADINTAKQALQNALSLDKSSPIPDYTITDIGCYPYIKQEAKMSTTTYASNAENIAKLLKQWTKSESTNNSEQSKASSSTQYSCNTNNNNAMTEYSSSFEPSNSDQFSQATTPEAAGKFHGESKREIDDEIQLSVMLESWLFDENDDLLI	Salt tolerance		Li et al., 2019	10.3390/biom9080317
Trifolium arvense	KU674897.1	TaMYB31	S1	MGRPPCCDKVGVKKGPWTPEEDLMLVSYIQEHGPGNWRAVPTNTGLMRCSKSCRLRWTNYLRPGIKRGNFNDQEEKLIVHLQALLGNRWAAIASYLPERTDNDIKNYWNTHLKKKLKKMQDAGGNDGRSEGAGAAGVGGGVAKAAAPKGQWERRLQTDIHTARQALRDALSLEPSQPAALAAPALPTPPGSVTTYASSADNIARLLEGWMRPGSSSKGPEASGSTSSTTATTRQQPQCSWDGAASASASHSGGAAGAAAAQTPEGSTETSKLAGAGAGGAPPAFSMLENWLLDDGMGHGEAGLMDDVVPLGDPSEFF	drought stress		Zhao et al., 2018	10.3389/fpls.2018.01426
Vitis vinifera	ACF21938.1	VvMYB60	S1	MGRPPCCDKVGIKKGPWTPEEDIILVSYIQEHGPGNWRSVPTNTGLLRCSKSCRLRWTNYLRPGIKRGNFTPHEEGMIIHLQALLGNKWAAIASYLPQRTDNDIKNYWNTHLKKKIKKFQSALSPHMASDSTTSTCTNHQFVPRSYAGDDHHRRGSSFEVINGHSSAHPSLNSPISTYASSTENISRLLEGWMRSSPKATKEKLHQNSSLEEGSIDMTGNSMAVAAVTSVQCYRPKLEQGGGELVANDEFESILEYENLNDDHHQTTDATIPSDDHDHDHEMKMDHDQKKHNPPLSFLEKWLLDESAAQGEEMMDQLSPIF	physiological responses; drought stress		Galbiati et al., 2011	10.1186/1471-2229-11-142
Citrus sinensis	Cs5g10670.1	CsMYB96	S1	MGRPPCCDKIGVKKGPWTPEEDIILVSYIQEHGPGNWRSVPTNTGLLRCSKSCRLRWTNYLRPGIKRGNFTDHEEKMIIHLQALLGNRWAAIASYLPQRTDNDIKNYWNTHLKKKLKKLQTGSDGGQNNQDGFSSTSQQASNKGQWERRLQTDIHMAKQALCEALSLDKTSTTSPANLLLSPDQSNLKPMSSTTYNNTPYASNAENISRLLQNWMKNPPKISETTQDSFTNMAYASAAGSGSNISSEGALSATTPEGFDSLFSFNSSNSDASQSETTANLTSETSLFQDESKPKLDSRHHHHHQVPLTLLEKWLFDDVAAAHQGHDDDDLINMSLEDSTVGFF	Wax biosynthesis		Zhang et al., 2022	10.1093/jxb/erab420
Arabidopsis thaliana	At1g06180	AtMYB013	S2	MGRRPCCEKIGLKKGPWSAEEDRILINYISLHGHPNWRALPKLAGLLRCGKSCRLRWINYLRPDIKRGNFTPHEEDTIISLHQLLGNRWSAIAAKLPGRTDNEIKNVWHTHLKKRLHHSQDQNNKEDFVSTTAAEMPTSPQQQSSSSADISAITTLGNNNDISNSNKDSATSSEDVLAIIDESFWSEVVLMDCDISGNEKNEKKIENWEGSLDRNDKGYNHDMEFWFDHLTSSSCIIGEMSDISEF*	drought,light and wounding, ABA-mediated shoot morphogenesis	Abiotic stress	Kirik et al., 1998	10.1046/j.1365-313X.1998.00072.x
Arabidopsis thaliana	At2g31180	AtMYB014	S2	MGRAPCCEKMGVKRGPWTPEEDQILINYIHLYGHSNWRALPKHAGLLRCGKSCRLRWINYLRPDIKRGNFTPQEEQTIINLHESLGNRWSAIAAKLPGRTDNEIKNVWHTHLKKRLSKNLNNGGDTKDVNGINETTNEDKGSVIVDTASLQQFSNSITTFDISNDNKDDIMSYEDISALIDDSFWSDVISVDNSNKNEKKIEDWEGLIDRNSKKCSYSNSKLYNDDMEFWFDVFTSNRRIEEFSDIPEF*	cold tolerance		Chen et al., 2013	10.1007/s11105-012-0481-z
Arabidopsis thaliana	At3g23250	AtMYB015	S2	MGRAPCCEKMGLKRGPWTPEEDQILVSFILNHGHSNWRALPKQAGLLRCGKSCRLRWMNYLKPDIKRGNFTKEEEDAIISLHQILGNRWSAIAAKLPGRTDNEIKNVWHTHLKKRLEDYQPAKPKTSNKKKGTKPKSESVITSSNSTRSESELADSSNPSGESLFSTSPSTSEVSSMTLISHDGYSNEINMDNKPGDISTIDQECVSFETFGADIDESFWKETLYSQDEHNYVSNDLEVAGLVEIQQEFQNLGSANNEMIFDSEMDFWFDVLARTGGEQDLLAGL*	drought and salt stress; ABA-mediated; cold and freezing tolerance; phosphate accumulation; flowering time; defense-induced lignification and basal immunity;		Ding et al., 2009; Chezem et al., 2017; Kim et al., 2017; Pal et al.,2017; 10.1104/pp.17.00568	10.1016/S1673-8527(09)60003-5; 10.1105/tpc.16.00954; 10.1093/nar/gkx417;
Daucus carota	AB218778.1	DcMYB1	S2	MGRAPCCEKMGLKKGPWSSEEDQILISFIQQNGHGNWRALPKLAGLLRCGKSCRLRWINYLRPDIKRGNFSKEEEETIIELHQKLGNKWAAIAAKLPGRTDNEIKNVWHTHLKKKLKNYDQVKNESNVKMQVESENRRNSPQHSTSELSSVTDSSAKAKCVIKSEQNTELSESSKIPEIDASFWSEEFTINNQDKGVPGIIEEFQESGNVDAEMDFWCNLFSGAEDFKDLPEF	phenylalanine biosynthesis		Maeda et al., 2005	10.1007/s11103-005-0910-6
Glycine max	Glyma.10G006600	GmMYB29A1	S2	MVRAPCCEKMGLKKGPWTPEEDQILMSYIQKHGHGNWRALPKLAGLLRCGKSCRLRWINYLRPDIKRGNFSSEEEEIIIKMHELLGNRWSAIAAKLPGRTDNEIKNVWHTHLKKRLMNSDTNKRVSKPRIKRSDSNSSTLTQSEPTSSSGCTTSSDFSSFSEGTKNMDNMIKREDIESMETVKPPIDESFWPQETVDYESSTMMQSSNSWTISNELAPPQYQFNSVETFQQQSVGYNDSKFDDGMDFWYDIFIKSGESIELPEF	Resistance to Phytophthora sojae		Jahan et al., 2020	10.1104/pp.19.01293
Glycine max	Glyma.02G005600	GmMYB29A2	S2	MVRAPCCEKMGLKKGPWTPEEDQILMSYIQKHGHGNWRALPKLAGLLRCGKSCRLRWINYLRPDIKRGNFSSEEEEIIIKMHELLGNRWSAIAAKLPGRTDNEIKNVWHTHLKKRLLNSDIQKRVSKPRIKRSDSNSSTLTQLEPTSSACTTSLSDFSSFSEGTKNMDNMIKSEDIESVETIMPPIDESFWSEATVDYESSTMMTSNSWTISNELAPPQYQFNSVESFQQQSVDYNGSNDDHDGMDFWYDIFIKSGESIELPEF	Resistance to Phytophthora sojae		Jahan et al., 2020	10.1104/pp.19.01293
Glycine max	Glyma20g35180	GmMYB29	S2	MVRAPCCEKMGLKKGPWATEEDQILTSYIQKHGHGNWRALPKQAGLLRCGKSCRLRWINYLRPDIKRGNFTIEEEETIIKLHE MLGNRWSAIAAKLPGRTDNEIKNVWHTNLKKRLLKSDQSKPSSKRATKPKIKRSDSNSSIITQSEPAHLRFREMDTTSTACNTSSSDFSSVTVGDSKNII KSEDIESMETMPVIDESFWSEAAIDDETPTMSSQSLITISNDMPLQYPFANYEETFQQSHAYDSNFDDGMDFWYDIFTRTNDSIELSEF	isoflavone biosynthesis		Chu et al., 2017	10.1371/journal.pgen.1006770
Malus domestica	MDP0000435315	MdMYB15	S2	MGRAPCCEKMGLKKGPWTSEEDQILTSFIHKYGHGNWRALPKQAGLLRCGKSCRLRWINYLRPDIKRGNFTREEEEAIIKLHEMLGNRWSAIAARLPGRTDNEIKNVWHTHLKKRLKDHTTTTSSTTSTRSSSNSTSNVXSQFVDEPENLNYPQPSSSDVSSSVTKVSAALSTDQDTIVVKGENMELSETFPDIDDDSFWSEALSTDNSSVPLQFPKASNDEPISEFPITKNDSEEFGFSFGLNMDDGMEFWYDLFIRTGHGGTPELPEF	cold response		Agarwal et al., 2006	10.1074/jbc.M605895200
Malus domestica	MDP0000230141	MdMYB23	S2	MGRAPCCEKMGLKKGPWTSEEDQILTSFIHKYGHGNWRALPKQAGLLRCGKSCRLRWINYLRPDIKRGNFTREEEEAIIKLHEMLGNRWSAIAARLPGRTDNEIKNVWHTHLKKRLKDHTTTTSSTTSTRSSSNSTSNVXSQFVDEPENLNYPQPSSSDVSSSVTKVSAALSTDQDTIVVKGENMELSETFPDIDDDSFWSEALSTDNSSVPLQFPKASNDEPISEFPITKNDSEEFGFSFGLNMDDGMEFWYDLFIRTGHGGTPELPEF	cold tolerance and proanthocyanidin accumulation		An et al., 2018	10.1111/tpj.14050
Manihot esculenta	Manes.15G040700	MeMYB15	S2	MVRAPCCEKMGLKKGPWTPEEDKILISHIQKYGHSNWRALPKQAGLLRCGKSCRLRWINYLRPDIKRGNF TEEEEETIIKLHEMLGNRWSAIAAKLPGRTDNEIKNVWHTHLKKKLKQKQDSNNQQLYVTVPKCEDLSIS NPSESENSNIPALPGQYESPGQSAMSPQPSSSDLSTATYTSGATAETDDVKVETMDSSEIYFPVIDQDFW SEAELIDSSSMELASDMVAASGFNGNCLSIDDDMDFWYDLFVKAGDIEELL	abscission zone separation		Liao et al., 2016	10.1038/srep32006 (2016)
Nicotiana tabacum	AAB41101	NtMYB1	S2	MVRAPCCEKMGLKKGPWIPEEDQILISFIQTNGHGNWRALPKQAGLLRCGKSCRLRWTNYLRPDIKRGNF TKEEEETIIQLHEMLGNRWSAIAAKLPGRTDNEIKNVWHTHLKKKLKDYKPPQNSKRHSKSKNHDSKGPT TSESSNNSDLTIINTQKHIDSPVLAPNSPQISSSTEMSTVTLVDDHQMVVIKQEVMESSEYFPEIDESFW TDELTTDNNWSSTDHVMVAANQELQVQLPFSSFKEENVDILATKMEDDMDFWYNVFIKTDDLPELPEF	abiotic stress response		Yang et al., 1996	10.1073/pnas.93.25.14972
Nicotiana tabacum	AB028652	NtMYB4	S2	MVRAPCCEKMGLKKGPWTPEEDQVLVSYIQTNGHGNWRALPKLAGLLRCGKSCRLRWTNYLRPDIKRGNFTREEEDSIIQLHEMLGNRWSAIAARLPGRTDNEIKNVWHTHLKKRLKNYQPPQNSKKHSKNNLDSKAPSTSQTFNNSDNFSNIQEDINGPVTGPNSPQRSSSEMSTVTADSTAMTTITIDDQNMFKQLDEMNSSESFIPEIDESFWTNDLSTGDNSNFDMEGTGEELQVQFPFSSVKQESMDMVGTKLEDDMDFWYNVFIKSGDLLDLPEF	Salinity tolerance		Chen et al., 2019	10.3389/fpls.2019.00178
Oryza sativa	XM_015767638.1	OsMYB5P	S2	MGRAPCCEKMGLKRGPWTAEEDRILVAHIERHGHSNWRALPRQAGLLRCGKSCRLRWINYLRPDIKRGNFTREEEDAIIHLHDLLGNRWSAIAARLPGRTDNEIKNVWHTHLKKRLEPKPSSGREAAAPKRKATKKAAAVAVAIDVPTTVPVSPEQSLSTTTTSAATTEEYSYSMASSADHNTTDSFTSEEEFQIDDSFWSETLAMTVDSTDSGMEMSGGDPLGAGGASPSSSNDDDMDDFWLKLFIQAGGMQNLPQI	phosphate transporter		Yang et al., 2018	10.1371/journal.pone.0194628
Oryza sativa	AK112056	OsMYB30	S2	MGRAPCCEKMGLKRGPWTAEEDRILVAHIERHGHSNWRALPRQAGLLRCGKSCRLRWINYLRPDIKRGNFTREEEDAIIHLHDLLGNRWSAIAARLPGRTDNEIKNVWHTHLKKRLEPKPSSGREAAAPKRKATKKAAAVAVAIDVPTTVPVSPEQSLSTTTTSAATTEEYSYSMASSADHNTTDSFTSEEEFQIDDSFWSETLAMTVDSTDSGMEMSGGDPLGAGGASPSSSNDDDMDDFWLKLFIQAGGMQNLPQI	Resistance to brown planthopper		He et al., 2020	10.1073/pnas.1902771116
Trifolium arvense	AEW23186.1	TaMYB73	S2	MVRAPCCEKLGLKRGPWTAKEDMTLVAHIEKHGHSNWRALPKQAGLLRCGKSCRLRWINYLRPDIKRGNFTSEEEEAIIQLHAMLGNRWSTIAARLPGRTDNEIKNVWHTHLKKRLESSSKPSGQAAPKRKAKKPAVAGSAIEGPTSEPASSSPGQSLSMSPEQSLSTSSAADYSMASSLENTGSSSSESEEFQIDDSFWSETLAMSVDSSGSGMETGDTFGADSLSPSSSNNEMDFWVTLFMQAGDMQSLSQI	salinity stress		He et al., 2012	10.1093/jxb/err389
Trifolium arvense	JF951915.1	TaMYB32	S2	MVRAPCCEKMGLKRGPWTAEEDMTLVAHIEQHGHSNWRALPKQAGLLRCGKSCRLRWINYLRPDIKRGNFTSDEEEAIIQVHAMLGNRWSTIAARLPGRTDNEIKNVWHTHLKKRLESSSKPSGQAAPKRKAKKPAVAASALEGPTSEPASSSPGQSLSTSSATGYSMASSLENTGSSSSEEFQIDDSFWSETLAMSADSSGSGMESSDTFGVDSGAPSSSNDEMDFWVTLFMQASDIQSLSQI	abiotic stress		Zhang et al., 2012	10.1093/jxb/err264
Trifolium arvense	KU864997.1	TaRIM1	S2	MGRSPCCEKTGLKRGPWTAEEDMTLVAHIEQHGHSNWRALPKQAGLLRCGKSCRLRWINYLRPDIKRGNFTGEEEDAIIQLHAMLGNRWSTIAARLPGRTDNEIKNVWHTHLKKRLDSSSSKTSGQAAPKRKAKKPVAAASTADGPASMPVSSPEQPISSSATDYSMPSSLENTDSFTSEEFQIEDSFWSETLAMTVDSSGSAMEAGVTLGADSASPSSSNDEMDFWVRLFMQAGEVQSLSQI	Rhizoctonia cerealis infection		Shan et al., 2016	10.1038/srep28777
Trifolium arvense	JN584645.1	TaMYB33	S2	MGRSPCCDKTGIKRGPWTAEEDMTLVAHIEQHGHSNWRALPKQAGLLRCGKSCRLRWINYLRPDIKRGNFTGEEEDAIIQLHAMLGNRWSTIAARLPGRTDNEIKNVWHTHLKKRLDSSSSKTSGQAAPKRKAKKPVAAASTADGPVSMPVSSPEQPISSSATDYSMASSLENTASFTSEEFQIEDSFWSETLAMTVDSSGSAMEAGVTPNSASPSSSNDEMDFWVRLFMQAGEVQSLSQI	salt and drought tolerance		Qin et al., 2012	10.1007/s11033-012-1550-y
Vitis davidii cv. Tangwei	MK188872	VdMYB1	S2	MGRAPCCEKMGLKKGPWTPEEDQILVNYIHLYGHGNWRALPKQAGLLRCGKSCRLRWTNYLRPDIKRGNFTSEEEETIIELHERLGNRWSAIAAKLPGRTDNEIKNVWHTHLKKRLKHNHATPPPKRHSLDASQVEKQQNPINSATNSRSESLGYGPVLSPQPSFSDISSAATTTTTTTTATMSDITTPCIKVDSPEDFPEMDENFWSEVLSSNKSGAAGDLPGAASGTQLQFPFSPRAVIGSSPYSTYDMDMEFWYNIFTRSGELHELSEI	Resistance to pathogen		Yu et al., 2019	10.1186/s12870-019-1993-6
Vitis vinifera	ABW34392.1	VvMYB14	S2	MGRAPCCEKMGLKKGPWTPEEDQILVNYIHLYGHGNWRALPKQAGLLRCGKSCRLRWTNYLRPDIKRGNFTSEEEETIIELHE RLGNRWSAIAAKLPGRTDNEIKNVWHTHLKKRLKHNHATPPPKRHSLDASHVEKQQNPISSATNSRSESLGYGPVLSPQQSFSDISSAATTTTTATMSDI TTPCIKVDSLEEFPEMDENFWSEVLTYDMDMEFWYNIFTRSGELHELSEI	stilbene and resveratrol biosynthesis		Xi et al., 2014; Höll et al., 2013; Jiang et al., 2019	10.1371/journal.pone.0113772; 10.1105/tpc.113.117127; 10.1093/jxb/ery401
Vitis vinifera	KC514110.1	VvMYB15	S2	MVRAPCCDKVGLKKGPWTTQEDQILTAYVLQHGHGNWRALPKQAGLLRCGKSCRLRWINYLRPDIKRGNFSREEEDTIIELHEKLGNKWSAIAASLPGRTDNEIKNVWHTHLKKRLKKKLATPDSKGHFTAAASTCDSDSFNSSGKMSPQPSSSEFSSFTDSSTRTMETHSTGVKNEQMEEYSTESFPEIDESFWSDALSSDNSSMASDFPAVADELQLQTPELAYGQISNMMDDGMEFWYDVFIRSGGLQEL	stilbene biosynthesis		Höll et al., 2013	10.1105/tpc.113.117127
Vitis vinifera	VIT_05s0049g01010	VvMYB13	S2	MARSPCCDKMGLKKGPWTPEEDKILVAHVQKHGHGNWRALPKQAGLLRCGKSCRLRWVNYLRPDIKRGNFSREEEDAIIDLHEKLGNRWSAIAARLPGRTDNEIKNVWHTNLKKRLKKKLATPNSKGHSTAAASKCDSGSACQSEPVNLNFPGKISPQPSSSEFSSITDSPIRNMEIHMNTGIKDEQMDSLESFPEIHESFWSDALSSDNSSMPSAFHTVNDESQLQFPLSPADALEVGYGHSSRIDDGMEFWYDVFIRAGGLQELN	stilbene biosynthesis		Ordu˜na et al., 2021	10.1101/2020.12.31.424746
Solanum lycopersicum	Solyc06g083900	SlMYB14	S2	MGRSPCCEKLGLKRGPWSKEEDYLLINYIKKNGHPNWRALPKLAGLLRCGKSCRLRWTNYLRPDIKRGNFTHQEEDTIIKLHQVLGNSWSAIAARLPGRTDNEIKNIWHTRLKKKRNESQLKETQSEPENTNVDVHLEEANNSNDKHSEISNLKINIEIQQQPSPSSSVSSSSEDSCSNTTATSSESRNQIMSDNLLEIDDDIWSEVVWAQVDDNYVDLSLMEDNYHINSSFDDNWFWDDLFTRSNELMLELPEL	flavonoids accumulation		Li et al., 2021	10.1016/j.plantsci.2020.110796
Arabidopsis thaliana	At3g12820	AtMYB010	S3	MGNRRAPCCDKSQVKRGPWSDEESERLRSFILKNGHQNWRSLPKLAGLMRCGKSCRLRWINYLRPGLKRGNFTKEEEDTIIHLHQAYGNKWSKIASNFPGRTDNEIKNVWNTHLKKRLVKRSISSSSSDVTNHSVSSTSSSSSSISSVLQDVIIKSERPNQEEEFGEILVEQMACGFEVDAPQSLECLFDDSQVPPPISKPDSLQTHGKSSDHEFWSRLIEPGFDDYNEWLIFLDNQTC*	iron deficiency	Specialized metabolism/phenylpropanoid-derived secondary metabolites/flavonoid/lignin	Palmer et al., 2013	10.1371/journal.pgen.1003953
Arabidopsis thaliana	At1g16490	AtMYB058	S3	MGKGRAPCCDKTKVKRGPWSHDEDLKLISFIHKNGHENWRSLPKQAGLLRCGKSCRLRWINYLRPDVKRGNFSAEEEDTIIKLHQSFGNKWSKIASKLPGRTDNEIKNVWHTHLKKRLSSETNLNADEAGSKGSLNEEENSQESSPNASMSFAGSNISSKDDDAQISQMFEHILTYSEFTGMLQEVDKPELLEMPFDLDPDIWSFIDGSDSFQQPENRALQESEEDEVDKWFKHLESELGLEENDNQQQQQQHKQGTEDEHSSSLLESYELLIH*	flavonoid and lignin biosynthesis		Zhou et al., 2009; Ali and McNear, 2014	10.1105/tpc.108.063321; 10.1186/1471-2229-14-84
Arabidopsis thaliana	At1g79180	AtMYB063	S3	MGKGRAPCCDKTKVKRGPWSPEEDIKLISFIQKFGHENWRSLPKQSGLLRCGKSCRLRWINYLRPDLKRGNFTSEEEETIIKLHHNYGNKWSKIASQLPGRTDNEIKNVWHTHLKKRLAQSSGTADEPASPCSSDSVSRGKDDKSSHVEDSLNRETNHRNELSTSMSSGGSNQQDDPKIDELRFEYIEEAYSEFNDIIIQEVDKPDLLEIPFDSDPDIWSFLDTSNSFQQSTANENSSGSRATTEEESDEDEVKKWFKHLESELGLEEDDNQQQYKEEESSSSSLLKNYELMIH*	flavonoid and lignin biosynthesis		Zhou et al., 2009; Ali and McNear, 2014	10.1105/tpc.108.063321; 10.1186/1471-2229-14-84
Arabidopsis thaliana	At1g56160	AtMYB072	S3	MGKGRAPCCDKNKVKRGPWSPQEDLTLITFIQKHGHQNWRSLPKLAGLLRCGKSCRLRWINYLRPDVKRGNFSKKEEDAIIHYHQTLGNKWSKIASFLPGRTDNEIKNVWNTHLKKRLTPSSSSSSLSSTHDQSTKADHDKNCDGAQEEIHSGLNESQNSATSSHHQGECMHTKPELHEVNGLNEIQFLLDHDDFDDITSEFLQDNDILFPLDSLLHNHQTHISTQEMTREVTKSQSFDHPQPDIPCGFEDTNEESDLRRQLVESTTPNNEYDEWFNFIDNQTYFDDFNFVGEVCL*	fungal and bacterial stresses; iron deficiency		Van der Ent et al., 2008; Segarra, et al., 2009; Palmer et al., 2013; Zamioudis et al., 2014; Zamioudis et al., 2015; Stringlis et al., 2018	10.1104/pp.107.113829; 10.1111/j.1438-8677.2008.00162.x; 10.1371/journal.pgen.1003953; 10.1111/nph.12980; 10.1111/tpj.12995; 10.1073/pnas.1722335115
Populus trichocarpa	XP_002307190.1	PtrMYB28	S3	MGKGRAPCCDKTQVMRGPWSPAEDLRLITFIQKHGHENWRALPKQAGLLRCGKSCRLRWINYLRPDVKRGNFSKEEEDTIIKLHQTLGNKWSKIASHFPGRTDNEIKNVWNTHLKKRLTLKDDDERPKGDELKESSSTSSSSSTSSTIVSSGKRNLEMELYQQKNQGSSTKKPRILEKAKDSSPREVSNQYRPTKKPKELSSSSISSNNSNITNSSQVDVSKSEDDQIGSLLNFRGLYDVHSSSEEVNKPEEITAEIPLESDYDFWNMLDSLSYLQSNEVQLENVEACQISKFGDAYNIGEVDQNKKWLRYLENELGLDVTKDENQESSLKNAAETLVPENFQYEMPLKPAEVHPGTIENFHLWPSL	lignin biosynthesis		Zhong and Ye, 2009	10.4161/psb.4.11.9875
Antirrhinum majus	P81393	AmMYB308	S4	MGRSPCCEKAHTNKGAWTKEEDDRLVAYIRAHGEGCWRSLPKAAGLLRCGKSCRLRWINYLRPDLKRGNFTEEEDELIIKLHSLLGNKWSLIAGRLPGRTDNEIKNYWNTHIRRKLLSRGIDPTTHRSINDGTASQDQVTTISFSNANSKEEDTKHKVAVDIMIKEENSPVQERCPDLNLDLKISPPCQQQINYHQENLKTGGRNGSSTLCFVCRLGIQNSKDCSCSDGVGN	phenylpropanoid metabolism	Specialized metabolism/phenylpropanoid-derived secondary metabolites/anthocyanin/lignin	Tamagnone et al., 1998	10.1105/tpc.10.2.135
Antirrhinum majus	P81395	AmMYB330	S4	MGRSPCCEKAHTNKGAWTKEEDQRLINYIRAHGEGCWRSLPKAAGLLRCGKSCRLRWINYLRPDLKRGNFTEEEDEIIIKLHSLLGNKWSLIAGALPGRTDNEIKNYWNTHIKRKLVSRGIDPQTHRSLNSATTTATATPTVNNSCLDFRTSPSNSKNICMPTTDNNNNSSSSTDDTKCNSSTTEESQSLITPPPKEEEKSVPLVDLELSLGLPSQSQCNKSVSLNSSSSGFYDLFRPPAKVAQRMCVCKWTLGLQKGEQFCNCQSFNGFYRYC	phenylpropanoid metabolism		Tamagnone et al., 1998	10.1105/tpc.10.2.135
Arabidopsis thaliana	At1g22640	AtMYB003	S4	MGRSPCCEKAHMNKGAWTKEEDQLLVDYIRKHGEGCWRSLPRAAGLQRCGKSCRLRWMNYLRPDLKRGNFTEEEDELIIKLHSLLGNKWSLIAGRLPGRTDNEIKNYWNTHIKRKLLSRGIDPNSHRLINESVVSPSSLQNDVVETIHLDFSGPVKPEPVREEIGMVNNCESSGTTSEKDYGNEEDWVLNLELSVGPSYRYESTRKVSVVDSAESTRRWGSELFGAHESDAVCLCCRIGLFRNESCRNCRVSDVRTH*	phenylpropanoid biosynthesis		Zhou et al., 2017	10.1104/pp.17.00160
Arabidopsis thaliana	At4g38620	AtMYB004	S4	MGRSPCCEKAHTNKGAWTKEEDERLVAYIKAHGEGCWRSLPKAAGLLRCGKSCRLRWINYLRPDLKRGNFTEEEDELIIKLHSLLGNKWSLIAGRLPGRTDNEIKNYWNTHIRRKLINRGIDPTSHRPIQESSASQDSKPTQLEPVTSNTINISFTSAPKVETFHESISFPGKSEKISMLTFKEEKDECPVQEKFPDLNLELRISLPDDVDRLQGHGKSTTPRCFKCSLGMINGMECRCGRMRCDVVGGSSKGSDMSNGFDFLGLAKKETTSLLGFRSLEMK*	flavonol biosynthesis and balance of UV-sunscreens, flavonoid; cadmium tolerance		Jin et al., 2000; Fornalé et al., 2014; Zhou et al., 2015, Wang et al., 2020; Agarwal et al., 2020	10.1093/emboj/19.22.6150; 10.1093/pcp/pct187; 10.1111/tpj.13008; 10.1111/tpj.14570; 10.1016/j.plantsci.2020.110501; 10.1093/pcp/pct187;
Arabidopsis thaliana	At2g16720	AtMYB007	S4	MGRSPCCEKEHMNKGAWTKEEDERLVSYIKSHGEGCWRSLPRAAGLLRCGKSCRLRWINYLRPDLKRGNFTHDEDELIIKLHSLLGNKWSLIAARLPGRTDNEIKNYWNTHIKRKLLSKGIDPATHRGINEAKISDLKKTKDQIVKDVSFVTKFEETDKSGDQKQNKYIRNGLVCKEERVVVEEKIGPDLNLELRISPPWQNQREISTCTASRFYMENDMECSSETVKCQTENSSSISYSSIDISSSNVGYDFLGLKTRILDFRSLEMK*	flavonol biosynthesis; seed germination, flavonoid		Dubos et al., 2008; Fornalé et al., 2014; Kim et al., 2015, Wang et al., 2020	10.1016/j.plantsci.2020.110501; 10.1093/pcp/pct187; 10.1111/pce.12415; 10.1111/tpj.14570
Arabidopsis thaliana	At4g34990	AtMYB032	S4	MGRSPCCEKDHTNKGAWTKEEDDKLISYIKAHGEGCWRSLPRSAGLQRCGKSCRLRWINYLRPDLKRGNFTLEEDDLIIKLHSLLGNKWSLIATRLPGRTDNEIKNYWNTHVKRKLLRKGIDPATHRPINETKTSQDSSDSSKTEDPLVKILSFGPQLEKIANFGDERIQKRVEYSVVEERCLDLNLELRISPPWQDKLHDERNLRFGRVKYRCSACRFGFGNGKECSCNNVKCQTEDSSSSSYSSTDISSSIGYDFLGLNNTRVLDFSTLEMK*	pollen development; flavonoid		Preston et al., 2004, Wang et al., 2020	10.1111/j.1365-313X.2004.02280.x; 10.1111/tpj.14570
Camellia sinensis	KY774676.1	CsMYB4a	S4	MGRSPCCEKAHTNKGAWTKEEDDRLIAYIRAHGEGCWRSLPKAAGLLRCGKSCRLRWINYLRPDLKRGNFTEEEDELIIKLHSLLGNKWSLIAGRLPGRTDNEIKNYWNTHIRRKLMNRGIDPATHRPINEPAAADVTTISFATAATKEEEEKDISGFSIKEEKSPVRECCPDLNLELRISPPYQNQSDQPLKTTSSVLCFSCSLGIQNSEECSCGDGTSSSNTGYDFLGLKSGVLDYRSLGMK	phenylpropanoid and shikimate pathways		Li et al., 2017	10.3389/fpls.2017.00943
Centaurea cyanus	AKP06190	CcMYB6-1	S4	MGEYRKMRPSSSTGLRLKKGAWTPKEDMLLRNCIQKHGEGEWHLIPLKAGLSRCRKSCRLRWLNYLRPNIKKGDFEEDEIDLILRLHKLLGNRWSLIAGRIPGRTANDVKNYWNTHIRPRSNKQDNEAKDITTAVTVIKPQPRILSKTVNSNPPIAAPQDYNLVRSTHDGVETAFDISSGYISSPIVSDAKIDKYLVELFDNEDKEFDGEIGWSLDGCPFQGEALDAEQEDGESSVFDLPIDEFMWDFLNSDQL	Anthocyanin		Deng et al., 2020	10.1016/j.plaphy.2020.03.024
Chrysanthemum morifolium	AEO27497	CmMYB1	S4	MGRSPCCEKAHTNKGAWTKEEDDRLIAYIRTHGEGCWRSLPKAAGLLRCGKSCRLRWINYLRPDLKRGNF TEDEDELIIKLHSLLGNKWSLIAGRLPGRTDNEIKNYWNTHIRRKLLNRGIDPATHRPVTDHPTTTTTTT TTVATTVNNNHNVTSPPPDIISFATTKTTDHVVKNEDMEQETKLNITSPDQKQERCPDLNLELRIGPPQH HSSNMIPSISYMQQPLMTGGTICFACSLGVQDNKECRCSTNGTSGNNNSNVGFDFFKIKNGALDYRSLEM K	phenylpropanoid metabolism		Zhu et al., 2013	10.1371/journal.pone.0065680
Eucalyptus gunnii	CAE09058	EgMYB1	S4	MGRSPCCEKAHTNKGAWTKEEDDKLIAYIRAHGEGCWRSLPKAAGLLRCGKSCRLRWINYLRPDLKRGNFTEEEDEIIIKLHSLLGNKWSLIAGRLPGRTDNEIKNYWNTHIRRKLLNRGIDPATHRLINEPAQDHHDEPTISFAANSKEIKEMKNNAELNFMCNLEESADVASSARERCPDLNLELGISPPSHQLHQPEPLLRFTGRKSDLCXECNLGLKNSQNCRCSVGVIESETSVGYDFLGLKASVLDYR	phenylpropanoid metabolism		Legay et al., 2010; Soler et al., 2017	10.1111/j.1469-8137.2010.03432.x; 10.1111/nph.14129
Freesia hybrida	MT210094	FhMYB27	S4	MRNPCCDRKDINEGARSKQEDTKLTSYVHANGEGCWRSLPRAAGLLRCGKSCRLRWINYLRPDVKRGNFSDDEEDLIIRLHALLGNRWSLIAGRLPGRTDNEVKNYWNSHLRRKLVSMGIDPNNHRVSYNFSLRRSQNFQPMIDTDQVSDAASSKQENSTQRVLPDLNLQLAIALPSNQVTPVDQRKEYMEDSTIGIEKKSPTLLLFI	anthocyanin synthesis		Li et al., 2020	10.1038/s42003-020-01134-6
Hordeum vulgare	CAA50221.1	HvMYB5	S4	MGRSPCCEKEHTNKGAWTKEEDQRLIAYIRANGEGCWRSLPKAAGLLRCGKSCRLRWMNYLRPDLKRGNFTDDEDELIIRLHSLLGNKWSLIAGQLPGRTDNEIKNYWNTHIKRKLLSRGMDPHTHRPLTAVIDAAAPTRPAQIAVPARAAPTTMFALPTKQQQPPVPVESSDDDGSSGATSTGEPRCPDLNLDLSVGPPAADTPTSHPVCLCRHLGFRGGEACSCRQADSAGSQGGGFRYFRPLEEGQYI	anthocyanin biosynthesis		Wissenbach et al., 1993	10.1046/j.1365-313X.1993.04030411.x
Leucaena leucocephala	ADY38393	LlMYB1	S4	MGRSPCCEKAHTNKGAWTKEEDDRLVAYIRAHGEGCWRSLPKAAGLLRCGKSCRLRWINYLRPDLKRGNFTEEEDELIIKLHSLLGNKWSLIAGRLPGRTDNEMKNYWNTHIRRKLLSRGIDPTTHRPLNDASQNQSHASSASAAKQHDSEILITDTDANSKRPGVFEVCPDLNLELTISLPHHHQHQQPDQISLKSINSESSTAGDGFDFLESKSSVLDCRSSVTQIDWRALTE	phenylpropanoid metabolism		Omer et al., 2013	10.1007/s00299-012-1350-9
Malus domestica	AEX08668.1	MdMYB3	S4	MGRAPCCEKSHTNKGAWTKEEDQRLIDHIRQHGEGCWRSLPKAAGLLRCGKSCRLRWINYLRPDLKRGNF TQEEDELIIKLHSLLGNKWSLIAGRLPGRTDNEIKNYWNTHIKRKLISRGLDPQTHRPLNQTTTAAAAAT PASRLDLRNRSSPSSAVFDHKTIKNNKFELLKHPKMEHEYYNYNIESEANCSTTTGSGTTTDEDQKQQNK YKCSDLNLDLSIGLEPFQSEPTRASSGNSAESRLQRIIAPSNSNNNHQFFGKVQSTQAVAVAQAVCVCCQ VGFQSSEACSNCQCTSYNGFYRFHRPALNP	phenylpropanoid metabolism		Vimolmangkang et al., 2013	10.1186/1471-2229-13-176
Manihot esculenta	Manes.02G194800	MeMYB3	S4	MGRSPCCEKAHTNKGAWTKEEDQRLIDYIRVHGEGCWRSLPKAAGLLRCGKSCRLRWINYLRPDLKRGNF TDEEDELIIKLHSLLGNKWSLIAGRLPGRTDNEIKNYWNTHIKRKLISRGIDPQTHRPLNVKPTTTTTTT TTTTTTTTTTSAGAAKPTANRVTQLNFENASPQSKSEITLLKSNIDFKYSNSFNPIKAESIEDNNCTSSG MTTEEEHHHLHHHRQEEERNSHENQEVNLELTIGLPPMQSELTRTSSSNSADAESKLQQQTPYQFLSKMV TWGVCTCCQLGSQRSELCRNCQNSNGFYRFYH	abscission zone separation		Liao et al., 2016	10.1038/srep32006
Musa acuminata	KU507534	MusaMYB31	S4	MGRSPCCEKAHTNKGAWTKEEDERLIAHIRAHGEGCWRSLPKAA GLLRCGKSCRLRWINYLRPDLKRGNFTEEEDELIIKLHSLLGNKWSLIAARLPGRTDN EIKNHWNTHIRRKLLSRGVDPATHRPVNDRPPSNITISFERREGKAVGGSEESSVWQQ QTQRPDLNLELCISLPFQQDPHELTKREKSLCFSCSLGLQNSKECKCRDFSGLSNGML SYRGLKMK	lignin biosynthesis		Tak et al., 2017	10.1371/journal.pone.0172695
Narcissus tazetta var. chinensis	KY860527.1	NtMYB2	S4	MGRSPCCEKAHTNKGAWTKEEDHRLISYIKAHGEGCWRSLPQAA GLLRCGKSCRLRWVNYLRPDLKRGNFTEEEDDLIIKLHGMLGNKWSLIAGRLPGRTDN EIKNYWNTHIKRKLLRRGLDPQTHKPINGSVNFSASENIKQDQDYEDESQSNSVSASI NMDDDQCQELNLDLSISLPFQQSPSPKSSQSSSGLPTIIAATTCTSITNYSQGICFCH HLGFQNSEACNCKTIQNPNLFRYCRPLEDGYNA	anthocyanin and flavonoid biosynthesis		Anwar et al., 2018	10.3390/molecules23040781
Narcissus tazetta var. chinensis	KC763975	NtMYB3	S4	MGRSPCCEKAHTNKGAWTKEEDDRLIAHIKAHGEGCWRSLPKAAGLLRCGKSCRLRWINYLRPDLKRGNFTEEEDDLIIKLHSLLGNKWSLIAGRLQGRTDNEIKNYWNTHIRRKLLSRGVDPNTHRPIAETVSSNITTISFEKKEEEKSSSEESTPWSNQQFRVPDLNLELRISPPFQTEPVKREVGLYGSGLLDFRSSA	Flavonoid		Anwar et al., 2019	10.3390/ijms20215456
Oryza sativa	BAA23338.1	OsMYB2	S4	MGRSPCCEKAHTNKGAWTKEEDQRLIAHINQHGEGCWRSLPKAAGLLRCGKSCRLRWINYLRPDLKRGNF TDEEDELIIKLHELLGNKWSLIAGRLPGRTDNEIKNYWNTHIKRKLLARGLDPLRTARSMPPPPSPATTT SRRRLQLLARRNKRPQQLQRRRRVPRRHRPQPVHKPAVVVVPAVFPAAAAARSRGETRRSDGELHLPPPL LGDEGEDMPVLEPPRAARRRRVQLRRLVGLFLLLAAAGDGELASVHIRQCIVVNSVKHREIQRFSD	salt, cold, and dehydration tolerance		Yang et al., 2012	10.1093/jxb/err431
Panax ginseng	API61854	PgMYB2	S4	MGRSPCCEKAHTNKGAWTKEEDQRLINYIRLHGEGCWRSLPKSAGLLRCGKSCRLRWINYLRPDLKRGNFTEEEDELIIKLHSLLGNKWSLIAGRLPGRTDNEIKNYWNTHIKRKLISRGLDPQTHRPLNATATAATAITATSLDFRNTVPSNIIPTENNIYKLKTESLEDGNCSSSTTEETQQHQQYFAKFQNSQVLDLELSIGLPSSRTQTNDSSLSVNSIESNVRRQFMMVAPPLPVLSTTVAPRMCLCWKLGFQKGGQQQQLCSNCKSTSGFYRYC	Ginsenodide		Liu et al., 2019	10.3390/ijms20092219
Panicum virgatum	AEM17348	PvMYB4a	S4	MGRSPCCEKAHTNKGAWTKEEDDRLVAYIRAHGEGCWRSLPKAAGLLRCGKSCRLRWINYLRPDLKRGNF TADEDDLIVKLHSLLGNKWSLIAARLPGRTDNEIKNYWNTHIKRKLLSRGIDPVTHRPIADAARNVTISF QPDAPSQQQLSDDAEAPPPPPPPQQQQQQLKPPPRCPDLNLDLCISPPCHKEEEDQELIKPAAVKREMLQ AGHGTLGLCFGCSLGLQKGAAGCTCSSNSHFLGLRVGMLLDFRGLEMK	phenylpropanoid metabolism		Shen et al., 2012	10.1111/j.1469-8137.2011.03922.x
Petunia hybrida	HM447143.1	PhMYB4	S4	MGRSPCCEKAHTNKGAWTKEEDERLIAYIKAHGEGCWRSLPKAA GLLRCGKSCRLRWINYLRPDLKRGNFTEDEDELIIKLHSLLGNKWSLIAGRLPGRTDN EIKNYWNTHIRRKLLSRGIDPTTHRIMNEPSTQKVTTISFAAGNEDIKDQKISIKAEF EQIKDDEIISKPIKEQCPDLNLELKISPPYQQHSDRALQQSTTGSGGASTICFTCSLG LKNNKGCSCSRNRSMNVAGYDFLGLKTNGLDYRTLETRTK	floral volatile benzenoid/phenylpropanoid biosynthesis		Colquhoun et al., 2011	10.1093/jxb/erq342
Pinus taeda	DQ399056.1	PtMYB14	S4	MGRTPCCEKAHTNKGAWTQEEDARLVAHIQAHGEGGWRSLPKAAGLLRCGKSCRLRWINYLRPDLKRGNFSEQEDELIIKFHSRLGNKWSLIARILPGRTDNEIKNHWNTHIKKKLVRMGLDPKSHLPLGEPRDSNTTYTVLASPKHKIPPFQSPRTPDIADFFQYDRSGSSTMELVASKAEEHPELNLDLSISLPSHSTPATTRASTVHRTVDSNSNSGSGLWCLTGMEAIS	isoprenoid- and flavonoid-oriented responses		Bedon et al., 2010	10.1093/jxb/erq196
Populus deltoids	Potri.004G174400.1	PdMYB221	S4	MGRSPCCEKAHTNKGAWTKEEDDRLIAYIRTHGEGCWRSLPKAAGLLRCGKSCRLRWINYLRPDLKRGNFTEEEDELIIKLH SLLGNKWSLIAGRLPGRTDNEIKNYWNTHIRRKLLNRGIDPATHRPLNEPAQEASTTISFSTTTSVKEESLSSVKEESNKEKIISAAAFICKEEKTPVQE RCPDLNLELRISLPCQNQPDRHQAFKTGGSTSLCFACSLGLQNSKDCSCSVIVGTIGSSSSAGSKTGYDFLGMKSGVLDYRGLEMK*	secondary wall biosynthesis		Tang et al., 2015	10.1038/srep12240
Populus tomentosa	KT990214.1	PtoMYB156	S4	MGRSPCCEKAHTNKGAWTKEEDDRLVAYIRAHGEGCWRSLPKAAGLLRCGKSCRLRWINYLRPDLKRGNFTEAEDELIIKLHSLIGNKWSLIAGRLPGRTDNEIKNYWNTHIRRKLLNRGIDPATHRPLNEPAQEATTTISFTTTTTSVEEESRGSIIKEEIKEKLISATAFVCTEAKTQVQERCPDLNLELGISLPSQNQPDHHQPFKTGGSRSLCFACSLGLQNSKDCSCNVIVSTVGSSGSTSTKNGYDFLGMKSGVLDYRSLEMK	phenylpropanoid metabolism and secondary cell wall biosynthesis		Yang et al., 2017	10.1038/srep41209
Salvia miltiorrhiza	AGS55356	SmMYB39	S4	MGRSPCCEKAHTNKGAWTKEEDDRLVAYIRAHGEGCWRSLPKAAGLLRCGKSCRLRWINYLRPDLKRGNFTEEEDELIIKLHSLLGNKWSLIAGRLPGRTDNEIKNYWNTHIRRKLVSRGIDPTTHRPINEAEAQPATTISFNSSNKLLGKEERRSPKCPDLNLDLRISPPYQQEPFKTGTASSSSTLCFACSLGIQNSKDCSCTNTTNSGFDFLGLKSGVLDYRRLEMK	phenylpropanoid metabolism		Zhang et al., 2013	10.1371/journal.pone.0073259
Trifolium arvense	AEG64799	TaMYB14	S4	MGRSPCCEKAHTNKGAWTREEDERLVAHVRAHGEGCWRSLPSAAGLLRCGKSCRLRWINYLRPDLKRGNFSRDEDELIVKLHSLLGNKWSLIAARLPGRTDNEIKNYWNTHIRRKLLGRGIDPVTHRPLTDAATVSFVHPAEATKQQATEERKPPRCPDLNLDLCISLPFQQEEERPPARACAKPVKMEQLQQGGICFRCSILRVRGAATECSCGSNFLGLRAGMLDFRGLEMK	phenylpropanoid metabolism		Hancock et al., 2012	10.1104/pp.112.195420
Trifolium arvense	AEV91143.1	TaMYB19	S4	MGRSPCCEKEHTNKGAWTKEEDQRLIAYIRVNGEGCWRSLPKAAGLLRCGKSCRLRWMNYLRPDLKRGNFTDDEDELIIRLHSLLGNKWSLIAGQLPGRTDNEIKNYWNTHIKRKLLSRGMDPHTHRPLTPVDGAAASRPAHIAVPARAAPPTMFAPLTTKQPPMESSSDDGSSGATSTGEPRCPDLNLDLSVGPPAADTPTSHPVCLCRHLGLRGGAVCSCRQADSPGSQGGGFRYFRPLEEGQYI	abiotic stres		Zhang et al., 2014	10.1093/pcp/pcu109
Trifolium arvense	AY615198.1	TaMYB1	S4	MGRSPCCEKAHTNKGAWTKEEDDRLTAYIKAHGEGCWRSLPKAAGLLRCGKSCRLRWINYLRPDLKRGNFSDEEDELIIKLHSLLGNKWSLIAGRLPGRTDNEIKNYWNTHIRRKLTSRGIDPVTHRAINSDHAASNITISFETAQRDDKGAVFRRDAEPTKVAAAAAAITHVDHHHHHRSNPLHQMEWGQGKPLKCPDLNLDLCISPPSHEDPMVDTKPVVKREAVVGLCFSCSMGLPRSADCKCSSFMGLRTAMLDFRSIEMK	abiotic stress		Lee et al., 2007	10.1111/j.1399-3054.2006.00828.x
Trifolium arvense	JF746995	TaMYB4	S4	MGRSPCCEKAHTNKGAWTREEDERLVAHVRAHGEGCWRSLPSAAGLLRCGKSCRLRWINYLRPDLKRGNFSRDEDELIVKLHSLLGNKWSLIAARLPGRTDNEIKNYWNTHIRRKLLGRGIDPVTHRPLTDAATVSFVHPAEATKQQATEERKPPRCPDLNLDLCISLPFQQEEERPPARACAKPVKMEQLQQGGICFRCSILRVRGAATECSCGSNFLGLRAGMLDFRGLEMK	lignin biosynthesis; abiotic stresses		Ma et al., 2011; Al-Attala et al., 2014	10.1016/j.biochi.2011.04.012; 10.1007/s11103-013-0156-7
Trifolium arvense	KY679302.1	TaMYB1D	S4	MGRSPCCEKAHTNKGAWTKEEDDRLTAYIKAHGEGCWRSLPKAAGLLRCGKSCRLRWINYLRPDLKRGNFSDEEDELIIKLHSLLGNKWSLIAGRLPGRTDNEIKNYWNTHIRRKLTSRGIDPVTHRAINSDHAASNITISFEAAQRDDKGAVFRRDAEPTKAAAAAITHVDHHHRSNPHHQMDWGQGKPLKCPDLNLDLCISPPSHEDPMVDTKPVVKREAGAGVGVVGLCFSCSMGLPRSTECKCSSFMGLRTAMLDFRSIEMK	phenylpropanoid metabolism; drought and oxidative stresses		Wei et al., 2017	10.1016/j.plantsci.2017.09.020
Vitis vinifera	FJ792820.1	VvMYB4b	S4	MGRSPCCEKAHTNKGAWTKEEDDRLIAHIQAHGEGCWRSLPKAAGLLRCGKSCRLRWINYLRPDLKRGNFTDEEDELIIKLHSLLGNKWSLIAGRLPGRTDNEIKNYWNTHIRRKLLSRGIDPLTHRPINEPAVDVATVSFGGVLKKEEVMSSGFGCKSRNPDEENCPDLNLELRISPPHHHPSPPVLDSRERRMLCFYCSLGLEKSKECSCSSGSGNGSSDDFLGMNNGVLDYRNLEMKRD	small-weight phenolic compounds synthesis		Cavallini et al., 2015	10.1104/pp.114.256172
Zea mays	AM156906	ZmMYB31	S4	MGRSPCCEKAHTNKGAWTKEEDERLVAHIRAHGEGCWRSLPKAA GLLRCGKSCRLRWINYLRPDLKRGNFTEEEDELIVKLHSVLGNKWSLIAGRLPGRTDN EIKNYWNTHIRRKLLSRGIDPVTHRPVTEHHASNITISFETEVAAAARDDKKGAVFRL EDEEEEERNKATMVVGRDRQSQSHSHSHPAGEWGQGKRPLKCPDLNLDLCISPPCQEE EEMEEAAMRVRPAVKREAGLCFGCSLGLPRTADCKCSSSSFLGLRTAMLDFRSLEMK	lignin biosynthesis; Chilling tolerance		Fornalé et al., 2006; Fornale et al., 2010; Li et al., 2019	10.1007/s11103-006-9058-2; 10.1111/j.1365-313X.2010.04363.x; 10.1007/s11033-019-04840-5
Zea mays	AM156908	ZmMYB42	S4	MGRSPCCEKAHTNRGAWTKEEDERLVAYVRAHGEGCWRSLPRAAGLLRCGKSCRLRWINYLRPDLKRGNF TADEDDLIVKLHSLLGNKWSLIAARLPGRTDNEIKNYWNTHIRRKLLGSGIDPVTHRRVAGGAATTISFQ PSPNSAAAAAAAETAAQAPIKAEETAAVKAPRCPDLNLDLCISPPCQHEDDGEEEDEELDLKPAFVKREA LQAGHGHGHGLCLGCGLGGQKGAAGCSCSNGHHFLGLRTSVLDFRGLEMK	lignin biosynthesis		Fornalé et al., 2006; Sonbol et al., 2009; Agarwal et al., 2016	10.1007/s11103-006-9058-2; 10.1007/s11103-009-9473-2; 10.1038/srep28502
Zea mays	AM156905	ZmMYB8	S4	GRSPCCEKAHTNKGAWTKEEDQRLVAYIKAHGEGCWRSLPKAA GLLRCGKSCRLRWINYLRPDLKRGNFTQEEDDVIIKLHQVLGNKWSLIAAQLPGRTDN EIKNYWNTHIKRKLIARGIDPRTHQPASAAAVAPAAAAAAAAQSSFRHHGDDEAVARR SCSRDSGCIAAHSSDDDDSTSGSLPHQHAVGGIDLNLSLSPPTSQPSSPAAAKGVVAS GYGQGSES	lignin biosynthesis		Fornalé et al., 2006	10.1007/s11103-006-9058-2
Zea mays	GRMZM2G000818	ZmMYB11	S4	MGRSPCCEKAHTNKGAWTKEEDDRLVAYIKAHGEGCWRSLPKAAGLVRCGKSCRLRWINYLRPDLKRGNFTEEEDELIIKLHS LLGNKWSLIAGRLPGRTDNEIKNYWNTHIRRKLLSRGIDPVTHRPINEHTSNITISFEDWGQGKALKCPDLNLDLCISPPCQEEEEAMLLRPVKREEAGL CFSCSLGLPKSADCKCSNFLGLRTAMLDFRRLEMK	wound-induced lignification		Vélez-Bermúdez et al., 2015	10.1105/tpc.15.00545
Betula platyphylla	KA257119.1	BpMYB4	S4	MGRSPCCERAHTNRGAWTREEDDRLISYIRAHGEGCWRSLPRAAGLLRCGRSCRLFWINYLRPDLRRGNFTEEEDELIIRLHSLLGNFWSLIAGRLPGRTDNEIRNYWNTHIRR	secondary cell wall biosynthesis		Yu et al., 2021	10.3389/fpls.2020.606062
Actinidia chinensis	MH643775	AcMYB123	S5	MGRSPCCSKEGLIRGAWTAVEDRTLTAYIKAHGEGKWRNLPKRAGLKRCGKSCRLRWLNYLRPDIKRGNISHEEEELIVRLHKLLGNRWSLIAGRLPGRTDNEIKNYWNTTLGKKIRPQTSRESSKNNLTRKSKGKQPVIPPPPSAIRTKAVRCAKLLAPAKSPPTPGPLFLNQPVEKSFAVLEENQSQISKNPLLCVENSHGTEPLEFSFHDQFHHNNGLCLEGLDDHDMVFKDWTASHEFLEVEGNCTLDLESLASLLDCEEWP	Anthocyanin	Specialized metabolism/phenylpropanoid-derived secondary metabolites	Wang et al., 2019	10.1111/tpj.14330
Arabidopsis thaliana	At5g35550	AtMYB123	S5	MGKRATTSVRREELNRGAWTDHEDKILRDYITTHGEGKWSTLPNQAGLKRCGKSCRLRWKNYLRPGIKRGNISSDEEELIIRLHNLLGNRWSLIAGRLPGRTDNEIKNHWNSNLRKRLPKTQTKQPKRIKHSTNNENNVCVIRTKAIRCSKTLLFSDLSLQKKSSTSPLPLKEQEMDQGGSSLMGDLEFDFDRIHSEFHFPDLMDFDGLDCGNVTSLVSSNEILGELVPAQGNLDLNRPFTSCHHRGDDEDWLRDFTC*	anthocyanin accumulation and dwarfism		Coego et al., 2014	10.1111/tpj.12443
Crocosmia × crocosmiiflora	MK562525	CcMYB1	S5	MGRKPCCSKEGMNRGAWASMEDKILVTYIKTHGEGKWRSLPKRAGLKRCGKSCRLRWLNYLRPGIKRGNISEDEEDLIIRLHNLLGNRWSLIAGRLPGRTDNEIKNYWNTNLGRRVHDQSHQHCRPNPTITSTKPADAPPANANTVATMPVRTKAARCTRAFFSDDLSDQKEVAANNDGLDNKKEEFDAVGSIGPLLQENVGNAVGEDTNIDMAVSLDSLLLFDSFQVDDGINLQSMAALLDSEDQWF	Flavonol		Irmisch et al., 2019	10.1104/pp.19.00254
Crocosmia × crocosmiiflora	MK562526	CcMYB2	S5	MGRRPCCSKEGLNRGAWSAREDKVLKDYINTHGEGKWRDLPRRAGLKRCGKSCRLRWLNYLRPDIKRGNISYDEEELIIRLHKLLGNRWSLIAGRLPGRTDNEIKNYWNTYLSKKVNSQTHQHEIDGDQVPLKKTKEEEVSEKPQVIRTKAVRCTKAYMLTTHLDDNSLITNKCPEPISTERSYSPSATFLDIPMDFDMDEFLAGFECDRNFDQVCDGENPLRLDDKMEEEWRESYECLQLNVDSDIRALSSALLDSEDDWKQNGGKDELMGGGNGGPSSVS	Flavonol		Irmisch et al., 2019	10.1104/pp.19.00254
Davidia involucrata	KR996175	DiMYB1	S5	MGRKPCCAKVGLKRGAWTALEDKILTSYIKTHGEGKWRDLPQRAGLKRCGKSCRLRWLNYLRPDIKRGNISVEEEELIMKLHKLLGNRWSLIAGRLPGRTDNEIKNHWNTNLSKRSMQGQKSTLNSAKQLNKLKGKESEGNLSSMALIPGNPNPHQVIRTKAVRITKVIFPQQLDNQLVKRNEVPTWDLRDNDPSSSTLLEDDDTSFLMDFNISELFISDVLNSQTLQDQKEISNEIDNGVGGDYSTMNMHSDFLVPTFEAMLNNSTDDAIIENWRASIDHPLQQNEDLLLQKQLASFLNSGDEWID	Seed development		Li et al., 2020	10.1071/FP19317
Diospyros kaki	BAI49719	DkMYB2	S5	MGRKPCCAKVGLKKGAWTAREDKILANYIKLHGEGKWRDMPQKAGLKRCGKSCRLRWLNYLRPDIKRGNI SEEEEELILRLHKLLGNRWSLIARRLPGRTDNEIKNYWNSNLSKRINHGDNNYSKNSRKQRSPRPQKHTV IRTKAVRCTKVVIPQELNVTAMIEKREAPAASQPDYLLDFDAAGDLFVTDLLDLEIPPEPNENDGGGGDG DGGDFSGDVCGFPPSEAWWSLNDLSDEIILEADENWRASTEPPQPHGLG	phenylpropanoid metabolism		Akagi et al., 2010	10.1007/s00425-010-1241-7
Fagopyrum tataricum	JF313345	FtMYB1	S5	MVRKPCCEKQGLNRGAWTAQEDEALSNYIQAYGEGKWNSLPRRAGLKRCGKSCRLRWLNYLRPDIKRGNITRDEEDLIVRLHKLLGNRWSLIAGRLPGRTDNEIKNYWNTNLSKKIEIEPIAGSNKRSTQPQIHTNGTGEPRKSSPIRTAAFKCTNNFSVAEDHHHHKQSTPSDAYLTDFEMRFGGETENETETGASDDAYFFSTAVQDLKETEFADDFNFLNELLDSEGGWIGDL	proanthocyanidin biosynthesis		Bai et al., 2014	10.1111/ppl.12199
Fragaria ananassa	AFL02460	FaMYB9	S5	MGRSPCCSKEGLNRGAWTALEDKVLTSYIKAHGEGKWRNLPKRAGLKRCGKSCRLRWLNYLRPDIKRGNISGDEEELIIRLHNLLGNRWSLIAGRLPGRTDNEIKNYWNTTLSKKAKPESHSGSSKETSPGPTRFRPRKASAAATTQPQVIRTKATRLTRMPVPSLPLLIDDCSTSTTALELQVPQTQLVSSLPEDAVNTQVHFQGTDAMNFGCNGFQATAGDDEDAKGDYDIPLDDGMLNDWTGNGNCDLENYGASLDLDSLAFLLDSDD	phenylpropanoid metabolism		Schaart et al., 2013	10.1111/nph.12017
Fragaria ananassa	AFL02461	FaMYB11	S5	MGRSPCCAKEGLNRGAWTAMEDRTLTEYITTHGEGKWRNLPKRAGLKRCGKSCRLRWLNYLRPDIKRGNI TRDEEELIIRLHKLLGNRWSLIAGRLPGRTDNEIKNYWNTNIRKKVQDHSSTNSEANITHHKPPNHQTQK KNTNVVRTKASRCTKVFMPHQQSQMDKKGTCNNPTADQQGAAPFLNHDYYDPINYNDDPALRMMGITDTH HQESDDLSPFLNLEIDNENSNSCGFMVDFKMDESFLSEFLNVDFSELYSSSTSTANGGDGVKAVINNSCG DNDHHELHSPDFGSSMAPIIDSEVDWLS	phenylpropanoid metabolism		Schaart et al., 2013	10.1111/nph.12017
Glycine max	XP_003550620.1	GmMYB205	S5	MGRSPCCSKEGLNRGAWTAHEDKILREYIRVHGEGRWRNLPKRAGLKRCGKSCRLRWLNYLRPDIKRGNI SPDEEELIIRLHKLLGNRWSLIAGRLPGRTDNEIKNYWNTNLGKKVKDGHQTTTGNNTQNPMPNPSPSLS PPKLDSHVVRTKATKCSKLLFLNPPPHPSMQNKFKTEAEEEEEEARLVNGVIRNQMEHTTYDNGFLSFPD EEKELSTDLLIDFNVGDFCLSDLLNSDFSNSYNFSCNINNVNNHEQLSPCSDQPDPMFSDEVLKDWTHNN FADEANASNNLRSFISFLESTEERLGE	isoflavonoid biosynthesis		Han et al., 2017	10.1007/s00299-017-2203-3
Gossypium hirsutum	AAK19617.1	GhMYB36-1	S5	MGRSPCCSKEGLNKGAWTALEDKILASYIHVHGEGKWRNLPKRAGLKRCGKSCRLRWLNYLRPDIKRGNISHDEEELIIRLHNLLGNRWSLIAGRLPGRTDNEIKNYWNTTLGKRAKAQASIDAKTIPTESRLNEPSKSSTKIEVIRTKAIRCSSKVMVPLQPPATHQHGQHHCTNNNEEMGGGIATIEAHNGIQMLESLYSDGGSNLLSFEINELLKSHDGGEFEENPMQQHFPLGEAMLKDWSTCHCLDDNGATDLESLAFLLDTDEWP	proanthocyanidin biosynthesis		Lu et al., 2017	10.1007/s00425-017-2682-z
Gossypium hirsutum	AAK19615.1	GhMYB10	S5	MGRSPCCSKEGLNRGAWTALEDKILKDYIKVHGEGRWRNLPKRAGLKRCGKSCRLRWLNYLRPDIKRGNISPDEEELIIKLHKLLGNRWSLIAGRLPGRTDNEIKNYWNTNLSKRVSDRQKSPAAPSKKPEAARRGTAGNGNTNGNGSGSSSTHVVRTRATRCSKVFINPHHHTQNRHPKPSSTCSNHGDHREPKTMNELLLPIMSESENEGTTDHISSDFTFDFNMGEFCLSDLLNSDFCDVNELNYSNGFDSSPSPDQPPMDFSDEMLKEWTAAASTHCCHQSAASNLQSLPPFIENGIE	proanthocyanidin biosynthesis		Lu et al., 2017	10.1007/s00425-017-2682-z
Hordeum vulgare	BAL42245	HvMYB10	S5	MGRKPCCSKEGLNRGAWTAMEDDILVSYINEHGEGKWGSLPKRAGLNRCGKSCRLRWLNYLRPGIKRGNISDDEEELIVRLHRLLGNRWSLIAGRLPGRTDNEIKNYWNTTLSKRNQQQPHPHGAGCSSHPQAKPPPPSPPPEGAGSSPIRTKALRCTTAVVAAEAEGFGEHGRAAPEEDLLGDCLSIGSIDLDLEGVELGFMMSPWNVDGVGGQCFGAPGAEAGGLEELLGLGVPGGDGDGHGHGGLGDLELPWL	phenylpropanoid metabolism		Himi et al., 2012	10.1007/s10681-011-0552-5
Hordeum vulgare	BAJ90986.1	HvC1	S5	MGRRACCAKEGVKRGAWTSKEDESLASYVKAHGEGRWRELPQRAGLRRCGKSCRLRWLNYLRPNIKRGNISDEEEELIVRLHGLLGNRWSIIAGRLPGRTDNEIKNYWNSTLGRKALPARPAIAAARTIASGSSSSTGSAAAALSTSVPAVLHAAAPSSSPAAVWAPKPVRCTGGLFFRRETPPPAPVVEETRTRGEEPPFHACSGSSSASEESPAELCSSGSGGGDWMDDVRALASFLESDEEWLKSLHMAG	anthocyanin biosynthesis		Himi and Taketa, 2015	10.1007/s00438-015-0991-0
Hordeum vulgare	AKU38977.1	HvANT	S5	MGRRACCAKEGVKRGAWTSKEDESLASYVKAHGEGRWRELPQRAGLRRCGKSCRLRWLNYLRPNIKRGNISDDEEELIVRLHGLLGNRWSIIAGRLPGRTDNEIKNYWNSTLGRKALPARPAIAAARTIASGSSSSTGSAAAALSTSVPAVLHAAAPSSSPAAVWAPKPVRCTGGLFFRRETPPPAPVVEETRTRGEEPPFHACSGSSSASEASPAELCSSGSGGGDWMDDVRALASFLESDEEWLKSLHMAG	anthocyanin biosynthesis		Zakhrabekova et al., 2015	10.1007/s11103-015-0350-x
Hordeum vulgare	AK358937.1	HvPL	S5	MGRRAWSAREGVKRGAWTSKEDETLASYVKANGEGRWKEVPLKAGLRRCGKSCRLRWLNYLRPSIKRGNISDDEEELIVRLHRLLGNRWSLIAGRLPGRTDNEIKNYWNSTLGRKALPVPERSTTRMVATPCTSASSVSSNPGAATTRAKAATPKLSAAVWAPKPVRCTGGLFFSRDAAPLQRVTETRAVGGDGDECSGSSLAASSGGGDWMDDVRALASFLESDEDWIRSLQMAD	anthocyanin biosynthesis		Shin et al., 2016	10.1016/j.bbrc.2015.12.001
Jatropha curcas	HM600732	JcMYB1	S5	MGRSPCCSKEGLNRGAWTALEDKILHAYIKAHGEGKWRNLPKRAGLKRCGKSCRLRWLNYLRPDIKRGNISHDEEELIVRLHKLLGNRWSLIAGRLPGRTDNEIKNYWNTTLGKKANAQSNSPQFKQTPSTKKMLAYTEPNSSTKPSKSQKPTQVIHTKANRCTKVFIPLQSSPPLLPEIHNTTPTALNQPPEIKIFDCPSQLIQYCGSNEEHYSNYDLDFMNIDRHDQFEGSDNNEDVGLVMNNYGHDSLSHYQFLPSLEEEPRPPTINDEWATTSVCLGDDDNINLDLDSFGFLLDSEEWP	Lipid		Khan et al., 2019	10.1093/pcp/pcy223
Larix olgensis	MG214795	LoMYB29	S5	MGRSPSCSKYEDQSLNRGAWTASEDKILSEYIATHEDGGWRSLPKRAGLKRCGKSCRLRWLNYLRPDIKRGNISPEEDELLVRLHRLLGNRWSLIAGRLPGRTDNEIKNYWNIQLSKRVQMGEFEPKFQNIFKRREILSSSKKDVVEKDNYTSQTLPLKTRAVRYSGRPVVDGNNNESYSYDHEQDTHDGINQEEGLKAADQAVEIDTSKSWCQLLLEDCMGNYQHDRLEEIHGFQPNSVLNTSNGTDDHPLFPSTSLSQSIILQENSSSSSYCNLINQDFPHSKDFNSSYFDSFLDLGELSILLP	Proanthocyanidins		Li et al., 2019	10.1007/s11676-018-0709-3
Lotus corniculatus	KY196475.1	LcTT2b	S5	MGRSPCCSKKGLNRGXWTXQEDQILRDYVHLHGXGKWRNLPQSAGLKRCGKSCRLRWLNYLRPGIKRGNISTDEEELIIRLHKLLGNRWSLIAGRLPGRTDNEIKNYWNTNLCKKVQDGVMAGESKTKTPSTZEKNLHHDHQKAKAQSITPSPPKNNMIYTKASKCSKVLLLDPVLPCPSMQMQSDNFITELLEEAGAESLLVDHDSAATKEDGILAFLFDDDEKELSTDISLLDFDIGEIHLPDLLNSNLWDGCELN	proanthocyanidin biosynthesis		Escaray et al., 2017	10.1007/s00425-017-2696-6
Lotus japonicus	BAG12893	LjTT2a	S5	MGRSPCCSKQGLNRGAWTAQEDQILRDYVHLHGQGKWRNLPQSAGLKRCGKSCRLRWLNYLRPDIKRGNISRDEEELIIRLHKLLGNRWSLIAGRLPGRTDNEIKNYWNTNLCKRVQDGVDVGDSKTPSSQEKNNHHDQKAKPQSVTPSVFSSSQPKNNNVIRTKASKCSKVLLRDPLLPCPPMQTQSDDFIAKLLEEAEGEPLLSAVANDFTSGDEDGVLSFDPCGNEKELSTDLLLDLDIGEICLPEFINSDFSYVCDFSYNTHEDLMLFSENTLVQAQKYLGDETNLVNNCFNEEKDNGC	phenylpropanoid metabolism		Yoshida et al., 2008	10.1093/pcp/pcn009
Lotus japonicus	BAG12894	LjTT2b	S5	MGRSPCCSKKGLNRGVWTAQEDQFLRDYVNLHGQGKWRNLPQSAGLKRCGKSCRLRWLNYLRPGIKRGNISTDEEELIIRLHKLLGNRWSLIAGRLPGRTDNEIKNYWNTNLCKKVQDGVMAGESKTKTPSTQEKNLHHDHQKAKAQSITPSPPKNNMIYTKASKCSKVLLLDPVLPCPSMQMQSDNFITELLEEAGAESLLVDHDSAATKEDGILAFLFDDDEKELSTDISLLDFDIGEIHLPDLLNSNLWDGCELN	phenylpropanoid metabolism		Yoshida et al., 2008	10.1093/pcp/pcn009
Lotus japonicus	BAG12895	LjTT2c	S5	MGRSPCCSKKGLNRGAWTSQEDKILRDYVHLHGQGKWRNLPQSAGLKRCGKSCRLRWLNYLKPGIKRGNISTDEEELIIRLHKLLGNRWSLIAGRLPGRTDNEIKNYWNTYLCKKVQDGVGGDSKTKAPSSQEKSHQPKPQSILENNNVIRTKASKCSKLLLIDPPFPCASSMQKQSDFMVELIKPEAEPLLVVDIAAANDDDEKELSTDLLLDFDIGEICLSDFFNSDFWEVPDFNHNINHDDQII	phenylpropanoid metabolism		Yoshida et al., 2008	10.1093/pcp/pcn009
Malus domestica	DQ267900.1	MdMYB9	S5	MGRSPCCSKEGLNRGAWTALEDKILSSYIKAHGEGKWRSLPKRAGLKRCGKSCRLRWLNYLRPDIKRGNISGDEEELIVRLHNLLGNRWSLIAGRLPGRTDNEIKNYWNTTLGKKSKVDSFSGSSKETSLNPCKSIAKKKDVESKTSTAAAQPLVIRTKATRLTKILVPQNIPSDENYTAAAANPLELQTQSAEKGGSTEEFPRTNAGDCSNILKNFGCDDDDIDAKGDQYCNEFQLLNSIPLDEAMINDGCWTGGNGCDLEDYGASLDLDSLAFLLDSEEWPSQENVVV	proanthocyanidin synthesis		Gesell et al., 2014	10.1007/s00425-014-2098-y
Malus domestica	DQ074463.1	MdMYB11	S5	MGRSPCCSKDEGLNRGAWTAMEDKVLTEYIGNHGEGKWRNLPKRAGLKRCGKSCRLRWLNYLRPDIKRGNITRDEEELIIRLHKLLGNRWSLIAGRLPGRTDNEIKNYWNTTIGKRIQVEGRSCSDGNRRPTQEKPKPTLSPKPSTNISCTKVVRTKASRCTKVVLPHESQKFGYSTEQVVNAAPTLDQAVNNPMVGIDDPLLPMSFLDDENNNSCEFLVDFKMDENFLSDFLNVDFSVLYNNEGAGKAAAAATTEDTSNKLHGPDLRSSKAPIIESELDCWLVDN	anthocyanin and proanthocyanidin biosynthesis		An et al., 2015	10.1093/pcp/pcu205
Oryza sativa	AB111867.1	OsC1	S5	MGRRACCAKEGMKRGAWTSKEDDVLASYIKSHGEGKWREVPQRAGLRRCGKSCRLRWLNYLRPNIKRGNIDDDEEELIVRLHTLLGNRWSLIAGRLPGRTDNEIKNYWNSTLSRKIGTAATAAAGSRGGSTPDTARATDAASSSSVVQPGQQQQPASRADTDTATAAAAAAATTTTVWAPKAVRCTRGFFFHDRETAPLAAAAPAPAGELGDGDDVDCDYYCSGSSSAATTTSSSSLPAVVEPCFSAGDDWMDDVRALASFLDTDDAWNLCA	anthocyanin pigmentation		Saitoh et al., 2004	10.1534/genetics.103.018390
Populus tremuloides	FJ573151	PtMYB134	S5	MGRSPCCSKEGLNRGAWTALEDKILTAYIKAHGEGKWRNLPKRAGLKRCGKSCRLRWLNYLRPDIKRGNISNDEEELIVRLHKLLGNRWSLIAGRLPGRTDNEIKNYWNTTLGKKATAQASPQSKQNSQSFKKRAIEPMTNTQSSKSTLATQVIPTKATRCTKVFLSLQSPPPPIPPPKTLSSTAIDDPPQAPLLNHQQDSPNLHCRDDDSDFLNFGHWNEFQPSDGGTLIDNDCDKNLSIDSYHSLAVSDDLMFKDWALNRCLDDNSTLDLESLAHLLDSEEWPEMRH	proanthocyanidin Synthesis		Mellway et al., 2009	10.1104/pp.109.139071
Trifolium arvense	AB983540.1	TaC1-A1	S5	MGRRACCAKEGVKRGAWTSKEDEILASYVKAHGEGRWRELPQRAGLRRCGKSCRLRWLNYLRPNIKRGNISDDEEELIVRLHGLLGNRWSIIAGRLPGRTDNEIKNYWNSTLGRKALPARPTIAAARTVVATPVASGSSSSTGSAAAPLSTSVPALLHAAAPSSLAAAVWAPKPVRCTGGLFFRREQETPPPAPVVEETRAGGEEGDACSGSSSSETSSAEPCSSGSGGGDWMDDVRALASFLESDEEWLKSLHMAG	anthocyanin pigmentation		Himi and Taketa, 2015	10.1007/s00438-015-0991-0
Trifolium arvense	AB983541.1	TaC1-B1	S5	MGRRACCAKEGVKRGAWTSKEDEILASYVKAHGEGRWRELPQRAGLRRCGKSCRLRWLNYLRPNIKRGNISDDEEELIVRLHGLLGNRWSIIAGRLPGRTDNEIKNYWNSTLGRKALPARPAIAAARTIATPVASGSSSSTAGNAAVALSTVPAVLHAAAPSSPTAAVWAPKPVRCTGGLFFRRETPPPAPVVAETRAGGEEGDACSGSCSETSSAEPCSSGSGGGDWMDDVRALASFLESDEEWLKSLHMAG			Himi and Taketa, 2015	10.1007/s00438-015-0991-0
Trifolium arvense	AB983542.1	TaC1-D1	S5	MGRRACCAKEGVKRGAWTSKEDEILASYVKAHGEGRWRELPQRAGLRRCGKSCRLRWLNYLRPNIKRGNISDDEEELIVRLHGLLGNRWSIIAGRLPGRTDNEIKNYWNSTLGRKALPARPAIAAARTVASGSSSSTGSAAAALSTSVPAVLHGAAPSSPAGAVWAPKPVRCTGGLFFRREQETPPPAPVVEETRAGGDQEGDACSGSSSETSSAEPCSSGSGGGDWMDDVRALASFLESDEEWLKSLHMAG			Himi and Taketa, 2015	10.1007/s00438-015-0991-0
Vitis vinifera	ACK56131	VvMYBPA2	S5	MGRRPCCAKEGLNRGSWSAWEDKILCNYVEVHGEGKWRDLPQRAGLKRCGKSCRLRWLNYLRPDIKRGNI SSEEEELIIRLHKLLGNRWSLIAGRLPGRTDNEIKNYWNTNLSKRLQASKGQNSPNKKVENPKNQTSGTG KSSAELHTVIRTRAVRCSKVIIPRVQADFDENPSPKMAVPTSEPSSSALEQGETANFFMGFDIGDLLTSD ALNSFLDQDEEMGENNSNGVSDHFPPCSDFLAPEIENQEGVSGLLQPSEALELKTLASFLNSEDEWITEN NQVP	phenylpropanoid metabolism		Terrier et al., 2009	10.1104/pp.108.131862
Vitis vinifera	AB911341.1	VvMYBPAR	S5	MGRSPCCSKEGLNRGAWTVVEDKILTEYIKVHGEGRWRNLPKKAGLKRCGKSCRLRWLNYLRPDIKRGNISHDEEDLIVRLHKLLGNRWSLIAGRLPGRTDNEIKNYWNTNLVKKMQSRQTPGSSQSADRNKNKAVVEEPSRSKTETNVIRTKATRCSRVFIAPLADRSTNENSIPRPRPAEPAGPSMTPDLSMCHLVETGASSLVDTGDFSVDFMADMNMGELCLSDLLNSNFSDLCEVHCENGNELSASSDGVAPLMFSKEMLEDWSSLSCYPLQPNVGSNLNSFTSFLDSGGDWLGGE	proanthocyanidin biosynthesis		Koyama et al., 2014	10.1093/jxb/eru213
Zea mays	AAA19819	ZmPL	S5	MGRRACCAKEGVKRGAWTAKEDDTLAAYVKAHGEGKWREVPQKAGLRRCGKSCRLRWLNYLRPNIKRGNI SYDEEDLIVRLHKLLGNRWSLIAGRLPGRTDNEIKNYWNSTLGRRAGGSRVVFAPDTGSHATPAAGSREM TGGQKGAAPRADLGSPASAAVVWAPKAARCTGGLFFHRRDTHTPHAGGTETPTPMMAGGGGGEARSSDDC SSAASVSPLVGSSQHDPCFSGDGDGDWMDDVRALASFLESDEERLRCHTAEQLV	anthocyanin biosynthesis		Pilu et al., 2003	10.1046/j.1365-313X.2003.01898.x
Zea mays	AAA33482	ZmC1	S5	MGRRACCAKEGVKRGAWTSKEDDALAAYVKAHGEGKWREVPQKAGLRRCGKSCRLRWLNYLRPNIRRGNI SYDEEDLIIRLHRLLGNRWSLIAGRLPGRTDNEIKNYWNSTLGRRAGAGAGAGGSWVVVAPDTGSHATPA ATSGACETGQNSAAHRADPDSAGTTTTSAAAVWAPKAVRCTGGLFFFHRDTTPAHAGETATPMAGGGGGG GGEAGSSDDCSSAASVSLRVGSHDEPCFSGDGDGDWMDDVRALASFLESDEDWLRCQTAGQLA	phenylpropanoid metabolism		Cone et al., 1986; Paz-Ares et al., 1987; Lloyd et al., 1992; Grotewold et al., 1998	10.1073/pnas.83.24.9631; 10.1002/j.1460-2075.1987.tb02684.x; 10.1126/science.1465611; 10.1105/tpc.10.5.721
Malus domestica	XP_008337875.1	MdMYB12	S5	MGRSPCCAKEGLNRGAWTAHEDKVLTQYIKLHGEGRWRNLPKKAGLKRCGKSCRLRWLNYLRPDIKRGNISPDEEELIIRLHKLLGNRWSLIAGRLPGRTDNEIKNYWNTNLGKKVPDRQQQRSASNLKHHKNGEPNSKKAKSMDMASPSSLVYRTKAVKCTQVFINPQPHKVLLGHDHQHCTEETNTVLMFDGKPAAMDDDHINRTLSFSSFSNINADQENSTSDFLVDFDMNEISIASLLNSDFPEINRDYLNHNNSDTITSHFVDETAQFFSEEMLQHWNNGGSDDGDNQVQVQPNLALNFHSFTSFLGSDHQGEEWLGVGESS	proanthocyanidin and flavonol synthesis		Henry-Kirk et al., 2018	10.1111/pce.13125
Anthurium andraeanum	MH720334	AaMYB4	S5	MGRMPCCSTEGLNRGAWTAEEDRILKAYVQIHGEGRWRILPKKSGLKRCGKSCRLRWLNYLRPDIKRGNISDQEEDLIVRLHRLLGNKWSLIAGRLPGRTDNEIKNYWNTTLKKRVKNRSPHEAKCKQDEEKLQVEAAPAAGEARPVHAQDHAVLADGGKSWPVVETPEGISSSATEKQYASAYDKCSSLDPPMEGIWDFLLNGDVVDENPSLHSHDDLQRWDNFTTIQSPVHLSQAGILDDRTLVQPVLLQDILEDWTVVQPILLQDDSTLGYLP	Anthocyanin		Li et al., 2019	10.1007/s11240-019-01667-7
Anthurium andraeanum	MH720335	AaMYB5	S5	MGKSPCCSKEELKRGAWTAEEDEILATFVRIHGEGKWRSLPKRAGLKRCGKSCRLRWLNYLRPNIKRGNISDQEEDLIIRLHKLLGNRWSLIAGRLPGRTDNEIKNYWNTTLGKKVHGITIRAPKPKPMAEESHPEASPQPPRPAEPSAAEVIRADTVRCSEHALHGGDLQQLPLDDGQALISATRNPSPRSGEAHLFGNSSNDSTTGLHRVEGTYTACPPHSSLFPATGDDICQVPISAGVVTGEEEENRRDEPATNNFHDMLFDTEVLIDWLEADGPQPAECPSDFQLVSSFLNLEEWL	Anthocyanin		Li et al., 2019	10.1007/s11240-019-01667-7
Gossypium hirsutum	ASH96785.1	GhMYB36-2	S5	MGRAPCCDKANVKKGPWSPEEDAKLKAYIEKHGTRGGNWIALPHKIGLKRCGKSCRLRWLNYLRPNIKHGGFSEEEDNIICNLYLSIGSRWSIIAAQLPGRTDNDIKNYWNTKLKKKLLGRHKQSDINTNLSDHSNNNNNQFPQGLTNSAMERLQLHLQLQALQNPIFSFYNNPALWPNILPLQQKVTIQGASNGSTPNIVMEPAAAATTPLTGDTLVDSKPVAMGPLVSSFRQAEVVDEFVGVQEGGEMAEVDGFDGLKDNMVWWSNGFDAKVGSSNCWGSASSVVQFNEMFKDYELGFNM	Resistance to biotic and abiotic stress		Liu et al., 2021	10.1111/pbi.13751
Actinidia chinensis	MN602037	AcMYB10	S6	MESVTLGVRKGAWTEEEDKLLKKCIEKYGEGKWHQVPLRSGLNRCRKSCRMRWLNYLRPNINRGNFTADEVDLIIRLHKLLGNRWSLIAGRLPGRTSNDVKNYWNTHLQKKLITYPRAQPIPKTQKTIVPKGTEAQPRAHPKSPPRPSPPSNNEILWWDNKTVSPQIDNIGIHWSIDGSIFEEPILGNLQSAGDSFLQQNQSDWSDIFLEDVNLWDLLGDD	Anthocyanin	Specialized metabolism/phenylpropanoid-derived secondary metabolites/anthocyanin	Yu et al., 2019	10.3390/ijms20205228
Allium cepa	KX785130	AcMYB1	S6	MYHSNCNYIMAAPACSSSSSSLVRKNNRDVMRKKESDGVRKGAWSREEDELLKKCIQKYGEGKWSSVPSRAGLKRCRKSCRLRWLNYLSPAIHRGKFKDDEIDLIFRLHKLLGNRWSLIAGRIPGRTANDIKNFWNTHLSKKKLTTHEFPKNQDKVGSSIHHHRVQLKETTEDEDDTYRKGKIEAIYKPQPKRHSSSEAWNKAVMVQPEESTAMANETNECLLTDLMKENSDNPVSLDYEFDMTDQALLLDAFNDWEELLNS	anthocyanin biosynthesis		Schwinn et al., 2016	10.3389/fpls.2016.01865
Anthurium andraeanum	KU726561	AaMYB2	S6	MEDVPNQLPTTGIELAKLRKGSWTREEDILLKACVEKYGEGQWHRVPSRAGLRRCRKSCRLRWLNYVKPTIKRGVFEEDEVDLIIRLHGLLGNRWSLIAGRIPGRTANDIKNYWNSYLGKKVVSQGALVDMERVTEASDVIKVKLGGSSQKPHLQRSRHLSADAGEGLSGGPPSVIKPRPRNLCKLPLLSQEINGRRDVSCCHVQMPSATDQRPADEGDPWLWLRHLLEEEGEYDQHQQQREDVAMIDSSPGAGSLAGEKVVHRRIPWTDQEAMEGGWWQLGWEGVLLHADHLAPQDLTFPEN	anthocyanin biosynthesis		Li et al., 2016	10.1007/s00299-016-2025-8
Antirrhinum majus	ABB83826	AmROSEA1	S6	MEKNCRGVRKGTWTKEEDTLLRQCIEEYGEGKWHQVPHRAGLNRCRKSCRLRWLNYLRPNIKRGRFSRDEVDLIVRLHKLLGNKWSLIAGRIPGRTANDVKNFWNTHVGKNLGEDGERCRKNVMNTKTIKLTNIVRPRARTFTGLHVTWPREVGKTDEFSNVRLTTDEIPDCEKQTQFYNDVASPQDEVEDCIQWWSKLLETTEDGELGNLFEEAQQIGN	phenylpropanoid metabolism, Anthocyanin		Schwinn et al., 2006, Sharma et al., 2020	10.1105/tpc.105.039255; 10.1007/s11103-020-01002-1
Antirrhinum majus	ABB83827	AmROSEA2	S6	MQKNPRGVRKGTWTKEEDILLMECIDKYGEGKWHQVPLKAGLNRCRKSCRLRWLNYLRPNIKRGCFSKDEVDLIVRLHKLLGNKWSLIAGRIPGRTANDVKNFWNTHVGKNLGVDGERRKKNVMNTKNSKETNIIRPRARTFNGLHVTWPREHGKNDAFSNVRITSTTENLDYEKQKPFHNNVASTPEEVDESIRWWSNLLETTEDELENLFEDVQQTGKMSEW	phenylpropanoid metabolism, Anthocyanin		Schwinn et al., 2006, Sharma et al., 2020	10.1105/tpc.105.039255; 10.1007/s11103-020-01002-1
Antirrhinum majus	ABB83828	AmVENOSA	S6	MGNNPLGVRKGTWTKEEDILLKQCIEKYGEGKWHQVPIRAGLNRCRKSCRMRWLNYLSPNIKRGSFTRDEVDLIVRLHKLLGNRWSLIAGRLPGRTGNDVKNFWNTHFEKKSGERENTENINPKLINSSNIIKPQPRTFLKLRPKETKKQKNIRNVCTANDDKQQPLSTSGQLEEVNERIRWWSELLDFADYVD	phenylpropanoid metabolism		Schwinn et al., 2006; Shang et al., 2011	10.1105/tpc.105.039255; 10.1111/j.1469-8137.2010.03498.x
Apium graveolens	MF664532.1	AgMYB2	S6	MYPKAKKSTAGKPNLKLRKGAWGSDEDDLLRKCIDKYGQGKWHLVPHRAGLNRCRKSCRLRWLNYLRPTIKRGDFGEDEVDLMMRLHSLLGNRWSLIAGRLPGRTANDVKNYWNTNVHKKLTTTSYNGQKEVVKGEEFHNKKQASIGATTHLVVKPLPRTLSKGISVPSYSLNPKNYMHSPLPWEIICNKISSSSSSDDDDNDNNNNNDDNNMTINKSPLPATLQPNQDGMEWWKNLFAEIGQEEGSFQGQLMASSNIVGAERGLTCKTDELSAPATEATGLLEQDGQSCWSDIWDLLNWDYN	anthocyanin biosynthesis		Feng et., 2018	10.1007/s00425-018-2977-8
Arabidopsis thaliana	At1g56650	AtMYB075	S6	MEGSSKGLRKGAWTTEEDSLLRQCINKYGEGKWHQVPVRAGLNRCRKSCRLRWLNYLKPSIKRGKLSSDEVDLLLRLHRLLGNRWSLIAGRLPGRTANDVKNYWNTHLSKKHEPCCKIKMKKRDITPIPTTPALKNNVYKPRPRSFTVNNDCNHLNAPPKVDVNPPCLGLNINNVCDNSIIYNKDKKKDQLVNNLIDGDNMWLEKFLEESQEVDILVPEATTTEKGDTLAFDVDQLWSLFDGETVKFD*	secondary cell wall and anthocyanin biosynthesis		Teng et al., 2005; Bhargava et al., 2010; Bhargava et al., 2013; Li et al., 2014; Li et al., 2016	10.1104/pp.105.066688; 10.1104/pp.110.162735; 10.1007/s00425-012-1821-9; 10.1016/j.bbrc.2014.10.059; 10.1105/tpc.16.00130
Arabidopsis thaliana	At1g66390	AtMYB090	S6	MEGSSKGLRKGAWTAEEDSLLRLCIDKYGEGKWHQVPLRAGLNRCRKSCRLRWLNYLKPSIKRGRLSNDEVDLLLRLHKLLGNRWSLIAGRLPGRTANDVKNYWNTHLSKKHESSCCKSKMKKKNIISPPTTPVQKIGVFKPRPRSFSVNNGCSHLNGLPEVDLIPSCLGLKKNNVCENSITCNKDDEKDDFVNNLMNGDNMWLENLLGENQEADAIVPEATTAEHGATLAFDVEQLWSLFDGETVELD*	anthocyanin accumulation		Borevitz et al., 2000; Gonzalez et al., 2008; Ilk et al., 2015; Bac-Molenaar et al., 2015	10.1105/tpc.12.12.2383; 10.1111/j.1365-313X.2007.03373.x; 10.1111/nph.13177; 10.1371/journal.pone.0143212
Arabidopsis thaliana	At1g66390	AtMYB113	S6	MGESPKGLRKGTWTTEEDILLRQCIDKYGEGKWHRVPLRTGLNRCRKSCRLRWLNYLKPSIKRGKLCSDEVDLVLRLHKLLGNRWSLIAGRLPGRTANDVKNYWNTHLSKKHDERCCKTKMINKNITSHPTSSAQKIDVLKPRPRSFSDKNSCNDVNILPKVDVVPLHLGLNNNYVCESSITCNKDEQKDKLININLLDGDNMWWESLLEADVLGPEATETAKGVTLPLDFEQIWARFDEETLELN*	flavonols and anothocyanins biosynthesis		Gonzalez et al., 2008; Ali et al., 2014	10.1111/j.1365-313X.2007.03373.x; 10.1186/1471-2229-14-84
Arabidopsis thaliana	At1g66380	AtMYB114	S6	MEGSSKGLRKGAWTAEEDSLLRQCIGKYGEGKWHQVPLRAGLNRCRKSCRLRWLNYLKPSIKRGKFSSDEVDLLLRLHKLLGNRWSLIAGRLPGRTANDVKNYWNTHLSKKHEPCCKTKIKRINIITPPNTPAQKVDIF*	anothocyanins biosynthesis		Gonzalez et al., 2008	10.1111/j.1365-313X.2007.03373.x
Arachis hypogaea	XP_025624112.1	AhTc1	S6	MEGSIGLRKGAWAKVEDDLLRACVEQYGEGKWHLVPSRAGLNRCRKSCRLRWLNYLKPNIKRGEFSEDEVDLMIRMHRLLGNRWSLIAGRLPGRTPNDVKNYWNTYVRRNNKHTSSSSSVPSPSSVVTTVKRHDHINHQVIKPHPRTFSKASPWLLLKKTSTSGYHNNNKQRDGAKAEEECTDNNNNNNDNNGSGGGCDDGNTCRNKNGGKGDEEKLNDGCLLSVSGAEEEEEEEDWKLLLPDFNWDAHNDDHFLKDASDADHDMLINVHGQTWSDILLDINLWDPQ	Anthocyanin		Zhao et al., 2020	10.1111/pbi.13175
Brassica oleracea	ADP76651	BoPR	S6	MEGMSKGLKKGAWIAEEDNLLRQCIDKYGEGKWHQVPLRAGLNRCRKSCRLRWLNYLKPSIKRGKLNSDEVDLLIRLHKLLGNRWSLIAGRLPGRTANDVKNYWNTHLSKKHEPGCKTQMKKRNIPCSYTTPAQKIDVFKPRPRSFTVNNGCSHINGMPEADIVPLCLGLNDTNNVSENIITCNKDDDKFELVSNLMDGQNRWWESLLDESQDPAALFPEATATKKGATSAFDVEQLWSLLDGETGT	glucosinolate biosynthesis		Chiu et al., 2010	10.1104/pp.110.164160
Brassica oleracea	GU219987	BoMYB2	S6	MEGMSKGLKKGAWIAEEDNLLRQCIDKYGEGKWHQVPLRAGLNRCRKSCRLRWLNYLKPSIKRGKLNSDEVDLLIRLHKLLGNRWSLIAGRLPGRTANDVKNYWNTHLSKKHEPGCKTQMKKRNIPCSYTTPAQKIDVFKPRPRSFTVNNGCSHINGMPEADIVPLCLGLNDTNNVSENIITCNKDDDKFELVSNLMDGQNRWWESLLDESQDPAALFPEATATKKGATSAFDVEQLWSLLDGETGT	anthocyanin biosynthesis		Yuan et al., 2009; Chiu and Li, 2012; Yan et al., 2019	10.1007/s00425-009-1013-4; 10.1007/s00425-012-1665-3; 10.1007/s00122-018-3245-9
Brassica oleracea	ADP76649	BoPAP1	S6	MEDSSKGLTKGAWTAEEDSLLRRCIDKYGEGKWHQVPLRAGLNRCRKSCRLRWLNYLKPTIKRGKLSSDEVDLLLRLHKLLGNRWSLIAGRLPGRTANDIKNYWNTHLSKKHEPCCKTKMKKRNVTFSSTTPAQKIDVFKPRPRLFTVSNGCSHLHGLPEVDVVPPCLGLNNINNVCENSMTYCNKAGEKYELFSNLMDGENMWWESLLEESKQPDGLVPKGTATKKGATFAFDVEQLWNMLDGETVELD	phenylpropanoid metabolism		Zhang et al., 2012; Jin et al., 2017; Rahim et al., 2018	10.1007/s00299-011-1162-3; 10.3390/ijms18060860; 10.1007/s12010-017-2613-2
Brassica rapa	HQ337792	BrMYB75	S6	MEDSSKGLKKGAWTAEEDNLLRQCIDKYGEGKWHQVPLRAGLNRCRKSCRLRWLNYLKPSIKRGKLNSDEVDLLMCLHKLLGNRWSLIAGRLPGRTANDVKNYWNTHLSKKHEPGCKTQMKKRNIPCSYTTPAQKIDVFKPRPRSFTVNSGCSHNNGMPEADIVPLCLGHNDTNNVSENIITCNKDDDKSELVSHLMDGQNRWWESLLDESQDPAALFPETTAIKKGATSAFDVEQLWSLLDGETVELD	Anthocyanin		Zhang et al., 2020	10.1016/j.scienta.2020.109332
Camellia sinensis	KU745295.1	CsAN1	S6	MDIVCCVPLGVRKGAWTGEEDSLLKNCIEQYGEGMWHQIPSRAGLNRCRKSCRLRWLNYLRPNIKRGNFTMDEVDLIIKLQKLLGNRWSLIAGRLPGRTANDVKNYWNTNLQKKLITQREKVKAKTQEKMETIIIRPRPRIFSKNQPRLMDKTAIIENIRTRDNLSEPFPLPLPLPPSRDDGISWDNIVVNSKINNGITWSANGLIEEANIGNWDGKIRPGTHTSCGNFIDEDQSDWSDIFFNNVNLWDLLGDE	anthocyanin biosynthesis		Sun et al., 2016	10.1038/srep32534
Capsicum annuum	AJ608992.1	CaMYB	S6	MNTAIIAKSSGVRKGAWTEEEDFLLRKCIQNYGEGKWHLVPIRAGLNRCRKSCRLRWLNYLRPHIKRGDFGWDEIDLILRLHKLLGNRWSLIAGRLPGRTANDVKNYWNSHLQKKLITAPHRQEKKYNTALKITTKNVLRPRPRTFSSSAKNNISWCTNKSTVITNTLDKDERDKEIGLNICQKLTSETSSTIDDGVQWWTSLLENCKEIEEDVAAVGIFEEKNKLVPSLLHDEINSLTMQQGQSDGWDDFSADIDLWNLLN	anthocyan in accumulation		Zhang et al., 2015	10.3389/fpls.2015.00500
Chrysanthemum morifolium	AKP06190.1	CmMYB6	S6	MGEYRKMRPSSSTGLRLKKGAWTPKEDMLLRNCIQKHGEGEWHLIPLKAGLSRCRKSCRLRWLNYLRPNI KKGDFEEDEIDLILRLHKLLGNRWSLIAGRIPGRTANDVKNYWNTHIRPRSNKQDNEAKDITTAVTVIKP QPRILSKTVNSNPPIAAPQDYNLVRSTHDGVETAFDISSGYISSPIVSDAKIDKYLVELFDNEDKEFDGE IGWSLDGCPFQGEALDAEQEDGESSVFDLPIDEFMWDFLNSDQL	anthocyanin biosynthesis		Liu et al., 2015	10.1016/j.scienta.2015.08.018
Citrus sinensis	AFB73913	CsRUBY	S6	MADSLGVRKGAWTGEEDDLLRKCIEKYGEAKWHQVPLRAGLHRCRKSCRLRWLNYLNPNIKRGEFAADEV DLILRLHKLLGNRWSLIVGRLPGRTANDVKNFWNTHLRKKVDKCCKNNKEMKAKAEKVEKINIIKPQPRT FAKNSQWLKGKGMTSNNLQLGDYNLGKQSTPSDHHHHHQQQQENETESVWWESFLFGDELDQQGISSSLS RPEEESTTANIFAEKSPVVTKVTENRVIEAGQSCPTDDFAFDAELWDLLNAK	phenylpropanoid metabolism		Butelli et al., 2012	10.1105/tpc.111.095232
Daucus carota	MK896875	DcMYB113	S6	MSYPKAMKSANAASKLRKGAWDFEEDTLLRKCIDKYGEGKWHLVPQRAGLNRCRKSCRLRWLNYLRPTIKRGEFSEDEVDLMIRLHRLLGNRWSLIGGRLPGRTANDVKNYWNTNIQKKLATGSNQKEMAIKEEFVQGKQDSNIAATSGGGCAATTTIIKPFPRMLSKGTSLPCYKLNLKNRVSFGLNDDTLQNNNNENNKKPSLQAMLPLNDESNETLTPDEDGIEWWKNLFAEIDIDGQEQDSSQGLLMASSSGLENADADRDLMWKTDESTAAVMEFSDDLSGIWDLLDSPDYVRLSRL	Anthocyanin		Xu et al., 2020	10.1111/pbi.13325
Epimedium sagittatum	AGT39060.1	EsMYBA1	S6	MKPDFSEMFKSGVRKGAWTKEEDEVLKICVEKYGVGNWHRIPQRAGLNRCRKSCRMRWLNYLNPNINRGVSREDEIDLMLKMHKLLGNRWSLIAGRLPGRTANDVKNFWNTQLRHKSVLNNKDKERILPPKKVQVIKPHPRIFKPVPTRLTGEPAFCNLQEQQQEEGNQHPIAEDTIWWEELLFHDKEMNHGTSVSFGREEVVSTTNSTEEERKAALFSDVDFEFQDFSDLNFWNFE	flavonoid biosynthesis		Huang et al., 2013	10.1371/journal.pone.0070778
Epimedium sagittatum	KT149385.1	EsAN2	S6	MDTYQKSSFGVRKGAWSEEEDLLLKKCVEKYGEGNWRQIPLLAGLNRCRKSCRLRWLNYLHPNIKRGEFSFEEVDLMIRMHKLLGNRWSLIAGRIPGRTANDIKNYWNTHVSKWFGSKSRGSKNRKNKKEETEEPEIKCPKIIAVRPRPRRLSKNTDNARTQAVVPFAEESKNFNLVETNSKLDGISWWENFLFDEDDSNFNGQEVLPCSGVSSLERNHNFGGYAPATQGEIMNWTDLMCFSELDFGDFQEFKRRL	anthocyanin biosynthesis		Huang et al., 2016	10.1007/s00299-015-1929-z
Eutrema salsugineum	XM_006391331.2	EsMYB90	S6	MEGSSKGLRKGAWTAEEDSLLRQCIDKYGEGKWHQVPLRAGLNRCRKSCRLRWLNYLKPSIKRGKLSSDEVDLLLRLHKLLGNRWSLIAGRLPGRTANDVKNYWNTHLSKKHEPCCKTKMKNRNIPCSSTAPAKKIDVFKPRPRSFTVNNGCSRHPHGLPEADVSPPCLGPKSISNFCENIITCRKDEEKYELVSNLMVNGEKWWENLLDESQEPDSLVPEATVAEKGATSAFDVEELWSLLDGDTVELD	Anthocyanin		Qi et al., 2020	10.1186/s12870-020-02391-7
Fragaria ananassa	ABX79947	FaMYB10	S6	MEGFGVRKGAWTKEEDELLKQFIEIHGEGKWHHVPLKSGLNRCRKSCRLRWLNYLKPNIKRGEFAEDEVDLIIRLHKLLGNRWSLIAGRLPGRTANDVKNYWNTYQRKKDQKTASYAKKLKVKPRENTIAYTIVRPRPRTFIKRFNFTERYANIEHNHSEVSYTSSLPTEPPQTLQLENVTDWWKDFSEDSTESIDRTMCSGLGLEDHDFFTNFWVEDMLLSASNDLVNISYV	phenylpropanoid metabolism		Kadomura-Ishikawa et al., 2015; Castillejo et al., 2020	10.1007/s00425-014-2228-6; 10.1105/tpc.20.00474
Garcinia mangostana	ACM62751	GmMYB10	S6	MERSSGIRKGTWTVEEDKLLRMCVEKYGEGKWHQIPKKAGLNRCRKSCRLRWLNYLKPNIKRGDFLADEVDLMLKLHKLLGNRWSLIAGRLPGRTANDVKNFWNTHLKKRTVSPPEDEENLKSPTPQKIVTRGNIFKPRPRKFSNCSCPFDASRKKSDIGINSLQSYQLSNNSKSVISLQNHPLVPPISTEENPAWWETMLFEENLEENKLDTKANGWCEQDDQFLTSFFNGEITQGTTVEGSTKNDESGHWPDLGFDEAAWSLFSPEQMANMSPSNTMFDMQM	phenylpropanoid metabolism		Palapol et al., 2009	10.1007/s00425-009-0917-3
Gerbera hybrida	CAD87010	GhGMYB10	S6	MGAEARSGLRKGAWTAEEDMLLKNCIERYGEGKWHLVPLKAGLNRCRKSCRLRWLNYLRPNIKRGDFGEDEIDLIIRLHKLLGNRWSLIAGRIPGRTANDVKNWWNTHLRSRHQQQQKVHQEDELSQDTTVAIIKPQPRTFSKTLNWFGNRQSVKDHVDINIIKSSSASDTNNISAPPELIASPKILDDAINECRQKLFDGDEKEVDIDGHVRWSFTPADEEPLNIVDQENGHDSLLDFPIDEVVWDLLN	phenylpropanoid metabolism		Elomaa et al., 2003; Laitinen et al. 2008	10.1104/pp.103.026039; 10.1093/jxb/ern216
Glycine max	Glyma09g36983.1	GmR	S6	MEGSSGVRKGTWSQIEDDLLKACVQLYGEGNWHLVPKRAGLNRCRKSCRLRWLNYLKPNIKRGDFSEDEIDMMIRLHKLLGNRWSLIAGRLPGRTSNDVKNYWNTYARRKLHSHKKDNNIEKQARAKTTVKPHEVIKPVPRALTKTSPRLQGKFINSSEVGVSHEEGATSISGSGNWWETFLDDKEDIEEGNNNKCFFGGEDGALDLWGEELNSIACDFLTQGETWSDFLLDLGLGD	anthocyanin biosynthesis		Zabala and Vodkin, 2014	10.1371/journal.pone.0111959
Ipomoea batatas	BAF45114.1	IbMYB1	S6	MVISSVWSGSSSRVRKGSWSEEEDQLLRECIQKYGEGKWHLIPLRAGLNRCRKSCRLRWLNYLRPDIKRGEFSPDEIDLILRLHRLLGNRWSLIAGRIPGRTANDVKNLWNTHLQKKVSAMASSRQDNYWKGKAPEITENTVVRPRPRRFLKASSSPTTLLTGNATMVAYDGQLQEHMTTQPETTSDLLMENVQQKNLTTTLPSALETTPHDNVKWWEDVLSDKELNEEGQICWSEFPTDIDLLSELLS	anthocyanin biosynthesis		Mano et al., 2007; Lin et al., 2013	10.1104/pp.106.094425; 10.1111/tpj.12238
Ipomoea nil	BAE94391.1	InMYB1	S6	MVNSSARWSPRVRKGAWSEEEDDLLRKCIQKFGEGKWHLVPFRAGLNRCRKSCRLRWLNYLHPDIKRGHFSLEEADLILRLHKLLGNRWSLIAGRIPGRTANDVKNYWHSHLKKKVVGMHMASSNSSRQDNNWDDEKGKAPQIKENILFRPRPRRFFRTSLSSPALSTLTGKAKAVAYDAPPPPHHHQLQAQPEATSPPADLLMVFNVQQNNNSMATNFPAQTTAPPSHDGVKWWDLLYDDDHQGLIDWTTDDDFPIDVDLLKLLDTTI	petal-specific gene expression		Azuma et al., 2016	10.1093/pcp/pcw017
Lactuca sativa	MK522156	LsRLL2A	S6	MTSHSHSSSGLGLKKGAWSAHEDMLLKNCIEQYGEGKWHLIPGRTGLNRCRKSCRLRWLNYLRPNIKRGDFAEDEVDLMLRLHKLLGNRWSLIAGRIPGRTANDVKNYWNTHIQPRSKQQKTESDADELLQDAPVTIINPQPYTMSKTQNLSMSDNTQIVFNGGGNLIRSSNEGGNNFNVSSVSPNVLLDDKINKYLDELFDDREMEIEGDIEWSFGESSAAQAEALNAADQEEDNNGLFDFSLDEIMWNSMDSQQL	anthocyanin		Su et al., 2020	10.1111/pbi.13213
Lactuca sativa	MK522157	LsRLL2B	S6	MTPSSSNALGLKKGAWSAHEDKLLKDYIEQYGEGNWHLIPRRTGLNRCRKSCRLRWLNYLRPNIKRGDFAEDEVDLMLRLHKILGNRWSLIAGRIPGRTANDVKNYWNTHIQPRSKQQKIEPDADELLQDAPVTIIHPQQYTTMSKTQNLSTSDKTQIVSNGGGNLISSLNEGGNNFNVSSLSSNVLLDDKIKKYLDELFDDREMEIEGDIEWSFGESSAQAEALDVVDQEEDNNRFFDYSLDEIMWNPMDSQQP	Anthocyanin		Su et al., 2020	10.1111/pbi.13213
Lactuca sativa	MK522158	RLL2B-Y37	S6	MTPSSSNGLGLKKGAWSAHEDKLLKDYIEQYGEGKWHLIPRRTGLNRCRKSCRLRWLNYLRPNIKRGDFAEDEVDLMLRLHQILGNRWSLIAGRIPGRTANDVKNYWNTHIQPRSKQQKTELLQDAPVTSINPQPHTMSKTQNLSTSDKTQIVSNGGGNFISSSNEGGNNNFNVSSLSSNVLHDDKIKKYLDELFDDREMEIEGDIEWSFGESSAQAEALDVVDQEEENNGFFDFSLDEIMLNPMDSQQP	Anthocyanin
Lilium Asiatic hybrids	BAJ05399	LhMYB6	S6	MSPFRVSATSSSFSQMSPSPVLRLVRKGAWTQVEDDLLKRCIERHGVVRWSRVPQLAGLNRCRKSCRLRWLNYLDPRIRRGQFEEDEDDLIIRLHKLLGNRWSLIAGRLPGRTANDVKNYWNSHLSKKLIPQEKKVRACPCIAAPTRPQPRKCSIKTKTSVDDQQVNMSELIPQKKKVRACRIIAAPTRPQPRKCSIETKTSVDEQQVNMSESRPSADTANCAVWQDDLGNVKEMIEQLTEATIPSENTEGFAHEGLMQDGVSLWDNFIFDIQLSS	phenylpropanoid metabolism		Yamagishi et al., 2010; Yamagishi and Sakai, 2020	10.1093/pcp/pcq011; 10.3389/fpls.2020.590791
Lilium Asiatic hybrids	BAJ05398	LhMYB12	S6	MFQTFIAPANTGTTSPTSAGSGGSPGTRKGQWSKEEDNLLRKCINQYNPVKWSHVPKLAGLNRCRKSCRLRWVNYLDPSINRGSFSEDEEDLIIRLHKLLGNRWSLIAGRLPGRTANDIKNYWNSHLSKRKVNVEQRTLKPIRPQPVTLPRNWSWLRMKKQGEAEPKMETKVPDEEEHDQWLMINDSKHGHENYYTMNDQMDSNQQADFGFECIYGVGEEETTVDAILQWDGLLSDIKLWSDSEVV	phenylpropanoid metabolism		Yamagishi et al., 2010; Yamagishi and Sakai, 2020	10.1093/pcp/pcq011; 10.3389/fpls.2020.590791
Lilium Asiatic hybrids	BAO04194	LhMYB12-Lat	S6	NTGTASPTRAGSSGGPGVRKGRWSKEEDTHIRRDQWRSKEEDTLLIRKGQWSEEEDTLLRKCINQYSPVKWSQVPKLAGLNRCRKSCRLRWVNYLDPSIKRGSFNEDEEDLIIRLHKLLGNRWSLIAGRLPGRTANDIKNYWNSHLSKRKVNVEQRILEPIRPKPVTLPQNWSWLRMKKQGEAEPIMETKVPDGEEHDQWLRMINDSKHDPENYYTLNDPMASNQHADFGFECVYGVGEEESNVDAILQGDGLLSDIKLWNDSEVE	phenylpropanoid metabolism		Yamagishi et al., 2014	10.1111/nph.12572
Liquidambar formosana	KU987934.1	LfMYB113	S6	MEAPLGVRKGTWTEEEDALLKKCIEEYGEGKWHQVPLRAGLNRCRKSCRLRWLNYLRPNIKRGEFTLDEVDLIIRLHKLLGNRWSLIAGRLPGRTANDVKNYWNTHLYKKRMVSRQEELKDSAQKTVVKVNVIKPRPRTFSKRLPWLRENSSTMFDDIHHQQKDNSIILSKPSPQTAAALPVLDGNSQWWETLLVDEDASCSISGSGEDPIACNVWSEDIAPAANVGESFAQGGQSGWNEFPLDVDLCWDLFQQEALI	leaf coloration		Wen and Chu, 2017	10.1093/pcp/pcw228
Litchi chinensis	APP94121.1	LcMYB1	S6	MSHLLGASAYSATSAEGYIGVRKGAWTEGEDNLLKKCVEIYGEQKWHQVPVRAGLNRCRKSCRLRWLNYL KPNIKRGEFMEDEVDLILRLHKLLGNRWSLIAGRLPGRTANDIKNYWNTHLRKKAVASKQESKTMTSTTT TQSTQKINVIKPQPRTFAKKTSEWVNTKITMEENSRDHLGHPNLCKASPSTSLDTPDNNEMIMWWERLLE SGQFELETQNSMGWSERPTMSNFWAEISPLRTMCAGSTGFEVNQNCLDKHHDLDFDATLWNLLSIEEDNA K	Anthocyanin		Lai et al., 2014	10.1371/journal.pone.0086293
Lycium rutheniicum	QCS14089.1	LrAN2	S6	MMNTSVTITKSSGVRKGAWTEEEDLLLRKCIQKYGEGKWHQVPIRAGLNRCRKSCRLRWLNYLRPHIKRG DFSSEEVDLILRLHKLLGNRWSLIAGRLPGRTANDVKNYWNTHLQRKLTAPHRQERKYNNALKITENTIL RPRPRTFTSSSAKNVSFCSNKSITNTVDKNAHNNEILNICEKPTGETTSVDEGVQWWTSLLENCNETEEE AEAFGSFDEENMLQSLLHEEISPPMQQGQSGNWDDFSADIDLWNLLN	Anthocyanin		Zong et al., 2019	10.1186/s12870-019-1752-8
Malus domestica	ADQ27443.1	MdMYB1	S6	MEGYNENLSVRKGAWTREEDNLLRQCVEIHGEGKWNQVSYKAGLNRCRKSCRQRWLNYLKPNIKRGDFKEDEVDLIIRLHRLLGNRWSLIARRLPGRTANAVKNYWNTRLRIDSRMKTVKNKSQEMRKTNVIRPQPQKFNRSSYYLSSKEPILDHIQSAEDLSTPPQTSSSTKNGNDWWETLLEGEDTFERAAYPSIELEEELFTSFWFDDRLSPRSCANFPEGQSRSEFSFSTDLWNHSKEE	phenylpropanoid metabolism		Takos et al., 2006; Wang et al., 2018	10.1104/pp.106.088104; 10.1104/pp.18.00244
Malus domestica	ABB84753.1	MdMYB10	S6	MEGYNENLSVRKGAWTREEDNLLRQCVEIHGEGKWNQVSYKAGLNRCRKSCRLRWLNYLKPNIKRGDFKE DEVDLIIRLHRLLGNRWSLIARRLPGRTANAVKNYWNTRLRIDSRMKTVKNKSQEMRETNVIRPQPQKFN RSSYYLSSKEPILDHIQSAEDLSTPPQTSSSTKNGNDWWETLLEGEDTFERAAYPSIELEEELFTSFWFD DRLSPRSCANFPEGHSRSEFSFSTDLWNHSKEE	fruit flesh and foliage anthocyanin pigmentation		Espley et al., 2007; Chagné et al., 2008; Brendolise et al., 2017	10.1111/j.1365-313X.2006.02964.x; 10.1016/j.ygeno.2008.07.008; 10.3389/fpls.2017.01864
Malus domestica	AFC88038.1	MdMYB110a	S6	MEGCNVNLSVMRKGAWTREEDDLLRQCIEILGEGKWHQVPYKAGLNRCRKSCRLRWLNYLKPNIKRGDFTEDEVDLIIRLHKLLGNRWSLIAGRLPGRTANDVKNYWNTRLRINSRMKTLQNNSQETRKTIVIRPQPRSFIKSSNYLSSKEPIIDHIQSEEDLSTSSQTSSLTNNGNDWWKTLLEDDDILLKELYVPVLS	phenylpropanoid metabolism		Chagne et al., 2013	10.1104/pp.112.206771
Malus domestica	BAF80582.1	MdMYBA	S6	MEGYNENLSVRKGAWTREEDNLLRQCVEIHGEGKWNQVSYKAGLNRCRKSCRQRWLNYLKPNIKRGDFKEDEVDLIIRLHRLLGNRWSLIARRLPGRTANAVKNYWNTRLRIDSRMKTVKNKSQEMRKTNVIRPQPQKFNRSSYYLSSKEPILDHIQSAEDLSTPPQTSSSTKNGNDWWETLLEGEDTFERAAYPSIELEEELFTSFWFDDRLSPRSCANFPEGQSRSEFSFSTDLWNHSKEE	phenylpropanoid metabolism		Ban et al., 2007	10.1093/pcp/pcm066
Malus hybrid cultivar	JX162681.1	McMYB10	S6	MEGYNENLSVRKGAWTREEDNLLRQCVEIHGEGKWNQVSYKAGLNRCRKSCRQRWLNYLKPNIKRGDFKEDEVDLIIRLHRLLGNRWSLIARRLPGRTANAVKNYWNTRLRIDSRMKTVKNKSQEMRETNVIRPQPQKFNRSSYYLSSKEPILDHIQSAEDLSTPPQTSSSTKNGNDWWETLLEGEDTFERAAYPSIELEEELFTSFWFDDRLSPRSCANFPEGXSRSEFXFSTDLWNHSKEE	flavonoid		Tian et al., 2015; Lu et al., 2017; Zhang et al., 2017; Li et al., 2018	10.1111/pbi.12331; 10.1080/14620316.2017.1301786; 10.3389/fpls.2017.00137; 10.1038/hortres.2017.70
Medicago truncatula	ACN79541	MtLAP1	S6	MENTGGVRKGAWTYKEDELLKACINTYGEGKWNLVPQRSGLNRCRKSCRLRWLNYLSPNINRGRFSEDEE DLILRLHKLLGNRWSLIAGRLPGRTANDVKNYWHTNLAKKVVSEKEEEKENDKPKETMKAHEVIKPRPIT LSSHSNWLKGKNSIPRDLDYSENMASNQIGRECASTSKPDLGNAPIPCEMWCDSLWNLGEHVDSEKIGSC SSLQEENLMEFPNVDDDSFWDFNLCDLNSLWDLP	phenylpropanoid metabolism		Peel et al., 2009	10.1111/j.1365-313X.2009.03885.x
Medicago truncatula	Medtr0197s0010	MtWP1	S6	MGGVAWTEEEDHLLKKCIQQYGEGKWHRVPLLAGLNRCRKSCRLRWLNYLRPNIKRGNFAEEEVEMIVKLHKLLGNRWSLIAGRLPGRTANDVKNYWNCHLSKKLNALEADQDRSQSSKDVQIIRPQARNIGSSSVKRRSQGESPTDQVLVQQESDMTTFDADGKNHMLESQQDMMVYSCLDQQGMVGEFPMDFQLEGFEAMVSGGEGSSSQWNWEDLLLDMDLYNGFS	Carotenoids		Meng et al., 2019	10.1105/tpc.19.00480
Mimulus lewisii	KJ011145	MlNEGEN	S6	MENTPVGVRKGAWSPEEDVLLRKCIENYGEGKWHLVPLRAGLNRCRKSCRLRWMNYLKPNIKRGQFNNDEVDLIIRLHKLLGNRWSLIAGRLPGRTANDVKNVWNSQIEKKLLAGGGEITPRAAAAKVQKIITSTNIVRPRPRAFSNLSPPTTNENPTKNPSSTSSLALAASSSRETDEIVRWWRNLLETTTSTEDGILVAGEEERQTGKLCRENAADLDEEDGGAAVQEGEAEDEDGLADLLLDVDIWELLSFDDERDDSWGLLGPN	Anthocyanin		Ding et al., 2020	10.1105/tpc.19.00755
Muscari armeniacum	ASF20090.1	MaAN2	S6	MGAPSTSQGRRPALRKGAWTAEEDGLLSRCMEKHEPVKWKLVPELAGLNRCRKSCRLRWLNYLCPSVKRG RFEDDEVDLIVRLHKLLGNRWSLIAGRIPGRTANDVKNYWNTHLSKQTLVGRGARGASSVNVEVIKPQPQ SVPRSWRWREDDGAASPGARSQEAELPSSCDGIAACELGVVNEGDVSLAVPDVEAGETHERQTNLWFEDG FRDDEFLLEGFEGGDGLNANFNLWFDFDSI	anthocyanin biosynthesis		Chen et al., 2017	10.3389/fpls.2017.00965
Myrica rubra	ADG21957	MrMYB1	S6	MEGSLGVRKGAWTVEEDTLLKLYIEKYGEGKWHQVPPRAGLNRCRKSCRLRWLNYLKPNIKRGEFKADEV DLMIRLHKLLGNRWSMIAGRLPGRTANDVKNYWNTHLRKNAISRIKDGGEKAQQTSKVNIIKPRPRTFAK NLTWFGGKPTIMAASFQPKDNVISDLPPAPLPSENSVKWGENLFDDKEAGDEIGTYDVGGLNEEPIATFR WAEAAPAETVGTPLDEFGPSFWAEFPSNLDVWDFLDP	phenylpropanoid metabolism		Niu et al., 2010	10.1007/s00425-009-1095-z
Nelumbo nucifera	KU198708.1	NnMYB5	S6	MDGGLGLRKGAWTEEEDMLLRKCIERYGEGKWCKVPLRAGLNRCRKSCRLRWLNYLRPGIKRGEFSSDEVDLIIRFHKLLGNRWSLIAGRLPGRTANGIKNYCKTRLSKNKLAPKKEEKAKYSTVEKIKAIRPQPRTLSKSSRWFRPLADNSTSEGVTSQSGGEILSKAASDNSTTVGTNNRSGEMPNETTPDFPPPTDDLMQWWKSVLDESDHMDTTCPIIRGSERCGPSVQVQPTIEGGNPYQWDNFDKTDEWDDLSFSEKVWDLLASEMNQISGEVGEGAMNHRWWSY	anthocyanin biosynthesis		Sun et al., 2016	10.7717/peerj.2369
Nicotiana tabacum	ACO52470	NtAN2	S6	MNICTNKSSSGVKKGAWTEEEDVLLKKCIEKYGEGKWHQVPLRAGLNRCRKSCRLRWLNYLRPHIKRGDF SFDEVDLILRLHKLLGNRWSLIAGRLPGRTANDVKNYWNSHLRKKLIAPHDQKESKQKAKKITIFRPRPR TFSKTNTCVKSNTNTVDKDIEGSSEIIRFNDNLKPTTEELTDDGIQWWADLLANNYNNNGIEEADNSSPT LLHEEMPLLS	phenylpropanoid metabolism		Pattanaik et al., 2010	10.1007/s00425-010-1108-y
Oenanthe javanica	MF664532.1	OjMYB1	S6	MYPKAKKSTAGKPNLKLRKGAWGSDEDDLLRKCIDKYGQGKWHLVPHRAGLNRCRKSCRLRWLNYLRPTIKRGDFGEDEVDLMMRLHSLLGNRWSLIAGRLPGRTANDVKNYWNTNVHKKLTTTSYNGQKEVVKGEEFHNKKQASIGATTHLVVKPLPRTLSKGISVPSYSLNPKNYMHSPLPWEIICNKISSSSSSDDDDNDNNNNNDDNNMTINKSPLPATLQPNQDGMEWWKNLFAEIGQEEGSFQGQLMASSNIVGAERGLTCKTDELSAPATEATGLLEQDGQSCWSDIWDLLNWDYN	anthocyanin biosynthesis		Feng et al., 2018	10.1007/s00425-017-2783-8
Petunia hybrida	AAF66727	PhAN2	S6	MSTSNASTSGVRKGAWTEEEDLLLRECIDKYGEGKWHLVPVRAGLNRCRKSCRLRWLNYLRPHIKRGDFSLDEVDLILRLHKLLGNRWSLIAGRLPGRTANDVKNYWNTHLRKKLIAPHDQKQESKNKAVKITENNIIKPRPRTFSRPAMNNFPCWNGKSCNKNTIDKNEGDTEIIKFSDEKQKPEESIDDGLQWWANLLANNIEIEELVSCNSPTLLHEETAPSVNAESSLTQGGGSGLSDFSVDIDDIWDLVS	phenylpropanoid metabolism		Quattrocchio et al., 1998, 1999	10.1046/j.1365-313X.1998.00046.x; 10.1105/tpc.11.8.1433
Petunia hybrida	ADW94950	PhDPL	S6	MNTSVFTSSGVLRKGAWAEEEDILLRKCIEKYGEGKWHQVPVRAGLNRCRKSCRLRWLNYLRPHIKRGDF CPEEVDLIQRLHKLLGNRWSLIAGRLPGRTANDVKNYWNTHLLRRSNFAPPPQQHERKCTKEIRTMAKNA IIRPQPRNLSKLAKNNVSNHSTKHKDEYSKQKMFIEKPTTAEVVSRDNNVEWWTNLLLDNCNGFEKAAPE SSSTFKNIESLLNEELLSASINGGTNYPIQETGDMGWSDFCIDSDPWELLLQ	phenylpropanoid metabolism		Albert et al., 2011	10.1111/j.1365-313X.2010.04465.x
Petunia hybrida	ADW94951	PhPHZ	S6	MNTSSTIPKSSGLVRKGAWTEEEDVLLRKCIEKFGEGKWHQVPVRAGLNRCRKSCRLRWLNYLRPHIKRGDFSEDEVDLILRLHKLLGNRWSLIAGRLPGRTANDVKNYWNTHLQRKLIAPPRQEIRKCRALKITENNIVRPRPRTFSNNAQNISWCSNKSITTSTIDKDGSNNECIRINDKKPMAEESRHDGVQWWTSLLANCNENDETAVENMSYDKLPSLLHEEISPTINGGISNCMQEGQTGWDDFSVDIDHLWNLLN	phenylpropanoid metabolism		Albert et al., 2011	10.1111/j.1365-313X.2010.04465.x
Plectranthus scutellarioides	EF522163.1	SsMYB3	S6	MVSSLGVRKGAWTEEEDILLRKCVEKYGEGRWCQIPLQAGLNRCRKSCRMRWLNYLKPNVNRGQFSVGEVDLIIRLHKLLGNRQVKMWSLIAGRLPGRTANDVKNYWNTNLRKKVVSSTREAQTEPEPKAITKDNIIKPRPRNFKNLCWLRAGKGTPFINVGSQYGDDLCKPYSTIAFPPSDTDEVERMWWESLLDDKEINLTNRNSCQNSCLGSGSTANQEPINSLFVEANPPGGIMIGDVFSDQGQNRWGDISFDADLWSLIDTEIDQQ	proanthocyanidin pathway		Zhu et al., 2015	10.1371/journal.pone.0139392
Populus deltoids	Potri.017G125800	PdMYB118	S6	MVSSLGVRKGAWTEEEDILLRKCVEKYGEGRWCQIPLQAGLNRCRKSCRMRWLNYLKPNVNRGQFSVGEVDLIIRLHKLLGNRQVKMWSLIAGRLPGRTANDVKNYWNTNLRKKVVSSTREAQTEPEPKAITKDNIIKPRPRNFKNLCWLRAGKGTPFINVGSQYGDDLCKPYSTIAFPPSDTDEVERMWWESLLDDKEINLTNRNSCQNSCLGSGSTANQEPINSLFVEANPPGGIMIGDVFSDQGQNRWGDISFDADLWSLIDTEIDQQ	Anthocyanin		Wang et al., 2019; Wang et al., 2020	10.1007/s00299-019-02413-1
Populus trichocarpa	Potri.017G125600.1	PtrMYB119	S6	MVGSLGVRKGAWTEEEDILLRKCVEKYGEGRWHEVPSRAGLNRCRKSCRMRWLNYLKPNVKRGQFSVDEVDLIIRLHKLLGNRQVKMWSLIAGRLSGRTANDVKNYWNSNQRKKVISSTDEVQSKPKAKSITRDNIIKPQPWKFRNLFWLRGKSTPLINVGSQYGDDLCKPCYSTVSPPSDINEVESIWWESSLDDKEINQTINSSCLGSVSVSAAAAYLESSESHFVKNNAPRGIKTGDVFYEQGQNCWSDISLDADLWNLINTELDQQQPEGLQSIML	anthocyanin production		Cho et al., 2016	10.1186/s12870-020-02389-1
Prunus armeniaca	ALH21137.1	PaMYB10	S6	MEGYNLDVRKGAWTREEDDLLKQCIENHGEGKWHQVPYKAGLNRCRKSCRLRWVNYLKPNIKRGEFAEDVVGLIIRLHRLLGNRWSLIAGRLPGRTANHVKNYWNTRLRTDSCLKKVKDKPQETIKTIVIRPQPRSFIKSSNCLSSKEPILDNIQTVENI	Anthocyanin		Xi et al., 2019	10.1186/s12870-019-1898-4
Prunus avium	KF974774.1	PacMYBA	S6	MEGYNLGVRKGAWTKEEDDVLRQCIENHGEGKWYQVPYKAGLNRCRRSCRLRWLNYLKPNIKIGGFAEDEVDLIIRLHKLLGNRWSLIAGRLPGRTANDVKNYWNTRLRTDSRLKKVKDKPQETIKTIVIRPQPQSFIKSSNCLSSKEPILDHIQTVENCSTPSQTSPSTRNGNDWWETFLGDEDAFERATCYGLALEEGGFTSFWVDDMPQSKRQCTNVQKD	anthocyanin Biosynthesis; salt stress tolerance and pathogen resistanc e		Shen et al., 2014; Shen et al., 2017	10.1093/pcp/pcu013; 10.1016/j.plaphy.2017.01.015
Prunus avium	KP455682.1	PavMYB10.1	S6	MEGYNLGVRKGAWTKEEDDVLRQCIENHGEGKWYQVPYKAGLNRCRRSCRLRWLNYLKPNIKIGGFAEDEVDLIIRLHKLLGNRWSLIAGRLPGRTANDVKNYWNTRLRTDSRLKKVKDKPQETIKTIVIRPQPQSFIKSSNCLSSKEPILDHIQTVENCSTPSQTSPSTKNGNDWWETFLGDEDAFERATCYGLALEEEGFTSFWVDDMPQSKRQCTNVQKD	anthocyanin biosynthesis		Jin et al., 2016	10.1111/pbi.12568
Prunus cerasifera	KP772286	PcMYB10.6	S6	MEGNNLLRVRKGAWTREEDELLRQYIQQHGEGKWQQVSLKAGLNRCRKSCRLRWLNYLRPNIKTGDFAEDEVDLMVRLRKLLGNRWSLIAGRLPGRTSNHVKNCWSTRLRKNMSSGAEKDKTLETTKTIILRPQPRTFSKKPNCLSSPAPTLQHIQLQENFNWPLPSSPPIENGIDEWKSQLADTNSVERAVCSGFQLEEDFFTNFWVENIAQNKGTGVNSADEGLLSNSDFSFHLWNFSKEK	anthocyanins biosynthesis		Gu et al., 2015	10.1371/journal.pone.0135159
Prunus persica	ABX79945	PpMYB10	S6	MEGYDLSVRKGAWTREEDDLLRQCIENQGEGKWHQVPYKAGLNRCRKSCRLRWVNYLKPNIKKGEFAEDEVDLIIRLHKLLGNRWSLIARRLPGRTANNVKNYWNTRSRTDYCMKKIKDKSQETIKTIIRPQPRRFTKSSNCLSFKEPILDHTQRDWWETFLDDKDATERATGSGLGLDEELLASFWVDDDMPQSTRKCINFSEGLIRGDFSFSVDPWNHSKEE	phenylpropanoid metabolism		Ravaglia et al., 2013	10.1186/1471-2229-13-68
Prunus persica	ppa018744m	PpMYB10.4	S6	MDSSSGVRKGAWTKEEDDLLRLFIQKHGDGKWNQVSLHSGLKRCRKSCRLRWLNYLKPNIKRGHFAEDEIDLILRLHKLLGNRWSLIAGRLPGRTANDVKNFWNTRLGRKMASGVVEKVKEQSPETKKDIAVRPQPRRLSKTSHYLSGHKTVTSHHNQPEENFSKLPILPSSPIEDEVDWWETLLEDEDNVERTKCSCLVLEEDHFTNCCVEDLAPWTRTDFRYLEDCPCWIGSSDMDLWNLST	anthocyanin pigmentation		Zhou et al., 2014	10.17660/ActaHortic.2014.1048.3
Prunus persica	EU155160	PpMYB10.2	S6	MEGYDLSVRKGAWTREEDDLLRQCIENQGEGKWHQVPYKAGLNRCRKSCRLRWVNYLKPNIKKGEFAEDEVDLIIRLHKLLGNRWSLIARRLPGRTANNVKNYWNTRSRTDYCMKKIKDKSQETIKTIIRPQPRRFTKSSNCLSFKEPILDHTQRDWWETFLDDKDATERATGSGLGLDEELLASFWVDDDMPQSTRKCINFSEGLIRGDFSFSVDPWNHSKEE	anthocyanin and flavonoid biosynthesis		Zhou et al., 2016	10.3389/fpls.2016.01557
Prunus persica	KT159232	PpMYB9	S6	MGGIPWTREEDQLLRKCVEQYGEGKWHRVPLLAGLNRCRKSCRLRWLNYLRPNIKRGSFEEEEVDLIIKLHKLLGNRWSLVAARLPGRTGNDVKNYWNCHLSKKLNAQEAEDKNKHCARNVQVMRPPASNYASTNSKRPYSTALDQAPSNNFCQPVNLLAREGGSSSSTQIPTPMPMPMPCYIGDGQNQMFQAEHDESNKNVPSVEEEDINDGINMGDFPMEGLPFKGVREHDQDDDADDDGVPNHNKWEWDDSILGDVDLWTHC	anthocyanin and flavonoid biosynthesis		Zhou et al., 2016	10.3389/fpls.2016.01557
Pyrus communis	JX403957.1	PcMYB10	S6	MEGYNVNLSVRKGAWTREEDNLLRQCIEIHGEGKWNQVSYKAGLNRCRKSCRQRWLNYLKPNIKRGDFKEDEVDLILRLHRLLGNRWSLIARRLPGRTANDVKNYWYTRLRIDSRMKTVKNKSQETRKTNVIRPQPQKFIKSSYYLSSKEPILEHIQSAEDLSTPSQTSSSTKNGNDWWETLFEGEDTFERAACPSIELEEELFTSFWFDDRLSARSCANFPEEGQSRSEFSFSMDLWNHSKEE	anthocyanin biosynthesis		Pierantoni et al., 2010; Wang et al., 2013; Gu et al., 2015	10.1016/j.plaphy.2010.09.002; 10.1104/pp.113.214700; 10.1371/journal.pone.0135159
Pyrus pyrifolia cv. Aoguan	ADN26574	PyMYB10	S6	MEGYNVNLSVRKGAWTREEDNLLRQCIEIHGEGKWNQVSYKAGLNRCRKSCRQRWLNYLKPNIKRGDFKEDEVDLILRLHKLLGNRWSLIARRLPGRTANDVKNYWNTRLRIDSRMKTLKNKSQETRKTNVIRPQPQKFIKSSYYLSSKEPILEHIQSAEDLSTPSQTSSPTKNGNDWWETLLEGEDTFERAPCPSIELEEELFTTFWFDDRLSARSCANFPEEGQSRSEFSFSMDLWNHSKEE	anthocyanin accumulation		Feng et al., 2010; Feng et al., 2015	10.1007/s00425-010-1170-5; 10.1371/journal.pone.0142112
Pyrus pyrifolia cv. Aoguan	ppa026640m	PbMYB10.1	S6	MEGYNLGVRKGAWTREEDDLLRQCIENHGEGKWHQVPNKAGLNRCRKSCRLRWMNYLKPNIKRGEFAEDEVDLIIRLHKLLGNRWSLIAGRLPGRTANDVKNYWNTRLRTDSRLKKVKDKPQETIKTIVIRPQPRSFIKSSNCLSSKEPILDHIQTVENFSTPSQTSPSTKNGNDWWETFLDDEDVFERATCYGLALEEEEFTSFWVDDMPQSKRQCTNVSEEGLGRGDFSFNVDFWNH	Flavonoid		Rahim et al., 2019	10.3389/fpls.2019.01143
Pyrus x bretschneideri	MF489219.1	PyMYB114	S6	MRKGAWTQQEDDILRQYVEKHGDGKWHQVPRETGLNRCRKSCRQRWLNYLKPNLKSGDFTEDEIDLIHRLQKLLGNRWSIIAGRLPGRTAGKVKNYWNSKQRKELEYMKDKSKERTKATSVIRPQPRRARVAIFQSEENCSRLLQTSSPPTENAIDSWKAMLHDTDNVDGTPFSSLGLGEDLFTNFWVEDIAQSTMVGMNSADEGLHMSGNFSFRENFWNLEEEITKI	fruit anthocyanin biosynthesis		Yao et al., 2017	10.1111/tpj.13666
Raphanus sativus	KR706195.1	RsMYB1	S6	MEGSSKGLRKGAWTAEEDNLLRQCIDKYGEGKWHQVPLRAGLNRCRKSCRLRWLNYLKPSIKRGKLNSDEVDLLVRLHKLLGNRWSLIAGRLPGRTANDVKNYWNTHLSKKHEPGCKTQMKKEKRNIPCSPTTLAQKIDVFKPRPRSFTVNNGCSHIIGMPKPDVVPLCLRSNNTKNVCESIATCNKDDDKSELDSNLMDGQNMWWEGLLNENPDPAALFPEATATEKGATSAFDVEQLWSLLDGETV	anthocyanin biosynthesis; stress		Kim et al., 2015	10.1016/j.ejbt.2015.07.001
Solanum commersonii	LT599821.1	ScAN1	S6	MSTPMMCTFLGVIRKGSWTEEEDILLRKCIDKYGEGKWHLVPTRAGLNRCRKSCRLRWLNYLRPHIKRGDFEPDEVDLILRLHKLLGNRWSLIAGRLPGRTANDVKNYWNTNLLRKVNTTKIAPQPQEVIKCGKVNAIIRPQPQKFTSAMKINVSWGNNNSMVTNEEASKDNNDMQWWANILENCNDIEEEEAERTLPSCKEINCNEIHKNPSLLHDGGNSMQQGQGDGGWDEFALDDIWNLLN	anthocyan in production		D'Amelia et al., 2018	10.1111/pce.12966
Solanum commersonii	LT599822.1	ScAN2	S6	MNTPMCASLGVRKGSWTEQEDFLLRKCIQIYGEGKWHLVPARTGLNRCRKSCRLRWLNYLRPHIKRGDFAPDEVDLILRLHKLLGNRWSLIAGRLPGRTANDVKNYWNTHFQKKLNIIAPPPPPPRPRPNPHLQIKHKSIAVTKNEIIRPQPRNFSNVKKNNSHWCNNKSMITNTLDKDDKRCKEIVVNISEKPTRENTSSIDDGVQWWTNLLENCNEIEEVAVTNFEKTPTMLLHEEISPPLINGEGNSMQQGQSHDWDDFSTDIDLWSLLN	cold stress		D'Amelia et al., 2018	10.1111/pce.12966
Solanum lycopersicum	NM_001247488.1	SlANT1	S6	MNSTSMSSLGVRKGSWTDEEDFLLRKCIDKYGEGKWHLVPIRAGLNRCRKSCRLRWLNYLRPHIKRGDFEQDEVDLILRLHKLLGNRWSLIAGRLPGRTANDVKNYWNTNLLRKLNTTKIVPREKINNKCGEISTKIEIIKPQRRKYFSSTMKNVTNNNVILDEEEHCKEIISEKQTPDASMDNVDPWWINLLENCNDDIEEDEEVVINYEKTLTSLLHEEISPPLNIGEGNSMQQGQISHENWGEFSLNLPPMQQGVQNDDFSAEIDLWNLLD	anthocyanin biosynthesis		Mathews et al., 2003; Kiferle et al., 2015	10.1105/tpc.012963; 10.1371/journal.pone.0136365
Solanum lycopersicum	Solyc10g086290	SlAN2-like	S6	MNIAKTLGVRKGSWTEDEDILLRKCIDKYGEGKWHLVPFRAGLNRCRKSCRLRWLNYLRPHIKRGDFALDEIDLILRLHKLLGNRWSLIAGRLPGRTANDVKNYWNTHLHKKLLITPPQIQENKYNNTLKIITESTILRPRPRPGPQPRTFSSENNISWCTNNSMITNTLDKDDEQHNKEIAVNICEKPTKKTPSSSIDDDGVQWWTNLLENWKEFEEEATAVLNFEEENKLLPNLLYEEHNSTTMQHGENDDFSVDIDLWNLFN	Anthocyanin		Yan et al., 2020	10.1111/nph.16272
Solanum lycopersicum	Solyc10g086250	SlAN2	S6	MNTPMCASLGVRKGSWTEQEDSLLRDCIQKYGEGKWHLVPARAGLNRCRKSCRLRWLNYLRPHIKRGDFAPDEVDLILRLHKLLGNRWSLIAGRLPGRTANDVKNYWNTHFHKKLSIIAPHLHPHSRPRSHPRLQIKHKSIAVTKNEIIRPQPRNFSNVKKNDSHWCNNKSMITNTLDKDDKRCNEIVVNICEKPIGENTSSIDDGVEWWTNLLENCIEIEEETANTNFGKTPTMLLHEEISPPLVNGEDNSMQQGPTNNWDDFSTDIDLWNLLN	Anthocyanin		Zhi et al., 2020	10.1007/s00299-020-02531-1
Solanum lycopersicum	Solyc10g086250	SlMYB75	S6	MNTPMCASLGVRKGSWTEQEDSLLRDCIQKYGEGKWHLVPARAGLNRCRKSCRLRWLNYLRPHIKRGDFAPDEVDLILRLHKLLGNRWSLIAGRLPGRTANDVKNYWNTHFHKKLSIIAPHLHPHSRPRSHPRLQIKHKSIAVTKNEIIRPQPRNFSNVKKNDSHWCNNKSMITNTLDKDDKRCNEIVVNICEKPIGENTSSIDDGVEWWTNLLENCIEIEEETANTNFGKTPTMLLHEEISPPLVNGEDNSMQQGPTNNWDDFSTDIDLWNLLN	Anthocyanin		Jian et al., 2019	10.1038/s41438-018-0098-y
Solanum tuberosum	AGC31676	StAN1	S6	MSTPMMCTFLGVIRKGSWTEEEDILLRKCIDKYGEGKWHLVPTRAGLNRCRKSCRLRWLNYLRPHIKRGDFEPDEVDLILRLHKLLGNRWSLIAGRLPGRTANDVKNYWNTNLLRKLNTSTKFAPQPQEGINTSTIAPQPQEGIKYGQANAIIRPQPQKFTSSMKINVSWCNNNSMVNNEEASKDNNDMQWWANILENCNDIGEGEAERTLPSCKEINCNEIDKAPSLLHEGGNSMQQGQGDGGWDEFALDDIWNLLN	phenylpropanoid metabolism		Payyavula et al., 2013	10.1093/jxb/ert303
Solanum tuberosum	AAX53089	StAN2	S6	TPMMCTSLGVIRKGSWTEEEDILLRKCIDKYGEGKWNLVPTRAGLNRCRKSCRLRWLNYLRPHIKRGDFDWDEVDLILRLHKLLGNRWSLIAGRLPGRTANDVKNYWNTNLLRKLNTSTKFAPQPQEGINTSTIAPQPQEGIKCGKANAIIRPQPQKFRSSMKINVSWCNNNSIVNNEEASKDNNDMQWWANILENCNDIGEGEAERTLPSCKEINCNEIDKTPSLLHDGGNSTQQGQGDGGWDEFSLDDIWNLLN	phenylpropanoid metabolism		Jung et al., 2009	10.1007/s00122-009-1158-3
Solanum tuberosum	ABY40370	StMTF1	S6	MNSTSMSSLGVRKGSWTDEEDFLLRKCIDKYGEGKWHLVPARAGLNRCRKSCRLRWLNYLRPHIKRGDFAPDEVDLILRLHKLLGNRWSLIAGRLPGRTANDVKNYWNTNLLRSKVNITTKFVPHEKINNKCGEITKNEIIKPQPRKYFSSTKKNITNNIVIVDKEEHCKEIISEKQTPDALMENVDQWWTNLLENCNDDVEEEEEEAVTNYEKTLTSLLNGEGNSMQQGQISHESWGDFSLNLPPMQLGENDDFSAEIDLWNLLD	phenylpropanoid metabolism		Rommens et al., 2008	10.1111/j.1467-7652.2008.00362.x
Solanum tuberosum	ALA13582.1	StMYBA1	S6	MNTPMCASLGVRKGSWTEQEDFLLRKCIQIYGEGKWHLVPARAGLNRCRKSCRLRWLNYLRPHIKRGDFAPDEVDLILRLHKLLGNRWSLIAGRLPGRTANDVKNYWNTHFQKKLNIIAPPPPRPRPNHHLQIKHKSITVNKNEIIRPQPRNFSNVKKNNSHWCNNKSMITNTLDKDDKRCKEIVVNISEKPTGENTSSIDDGVQWWTNLLENCNEIEEEVAVTNFEKTPTMLLHEEISPPLINGEGNSMQQGQSHDWDDFSTDIDLWNLLN	anthocyanin biosynthesis		Liu et al., 2016	10.1093/jxb/erw014
Solanum tuberosum	ALA13584.1	StMYB113	S6	MNIAKSLGVRKGSWTKEEDILLRKCIDKYGEGKWHLVPSRAGLNRCRKSCRLRWLNYLRPHIKRGDFAPDEIDLILRLHKLLGNRWSLIAGRLPGRTANDVKNYWNTHLHRKLITPPQIQENKYNNTLKITESTILRSRPRTFSSANNISWCTNNSMITNTLDKDDEQRNKEIVVNICEKPTRETTSSSIDDDGVKWWTNLLENWKEFEEEVLSFEEENKLLPNLLYEEHNSTTMQHGVNDGWGDFSVDIDLWNLFN	anthocyanin biosynthesis		Liu et al., 2016	10.1093/jxb/erw014
Vaccinium corymbosum	MH105054	VcMYBA	S6	MDIVPLGVRKGAWTEEEDCLLKKCIEKHGEGKWHQVPYRAGLNRCRKSCRLRWLNYLRPNIKRGNFAVDEVDLIIRLHKLLGNRWSLIAGRLPGRTSNDVKNYWNTHLKEKSTDQSGEVQKSKTTLNTTERTTIIRPQPRTFSKNRHVLMGSNVIADNIQTRDPNLSNPSQTQPPGDDDGTLWWDDMLFDYEISRGMMTWTNDGSNEEAMMVDNGEEAKSGTQGAGGDRYSCVQEDQSDWSNIFMDNVDLWDILGDEQAVL	anthocyanin biosynthesis		Plunkett et al., 2018	10.3389/fpls.2018.01300
Vitis labruscana	BAC07537	VlMYBA1-1	S6	MESLGVRKGAWIQEEDVLLRKCIEKYGEGKWHLVPLRAGLNRCRKSCRLRWLNYLKPDIKRGEFALDEVD LMIRLHNLLGNRWSLIAGRLPGRTANDVKNYWHGHHLKKKVQFQEEGRDKPQTHSKTKAIKPHPHKFSKA LPKFELKTTAVDTFDTQVSTSSKPSSTSPQPNDDIIWWESLLAEHAQMDQETDFSASGEMLIASLRAEET ATQKKGPMDGMIEQIQGGEGDFPFDVGFWDTPNTQVNHLI	phenylpropanoid metabolism		Kobayashi et al., 2002; Azuma et al., 2008	10.1007/s00425-002-0830-5; 10.1007/s00122-008-0840-1
Vitis labruscana	BAC07539	VlMYBA1-2	S6	MESLGVRKGAWIQEEDVLLRKCIEKYGEGKWHLVPLRAGLNRCRKSCRLRWLNYLKPDIKRGEFALDEVDLMIRLHNLLGNRWSLIAGRLPGRTANDVKNYWHGHHLKKKVQFQEEGRNKPLTHSKTKAIKPHPHKFSKALPRFELKTTAVDTFDTQVSTSSKPSSTSPQPNDDIIWWESLLAELDQETDFSASGEMLIASLRAEETATQKKGPMDGMIEQIQGGEGDFPFDVGFWDTPNTQVNHLI	phenylpropanoid metabolism		Kobayashi et al., 2002; Azuma et al., 2008	10.1007/s00425-002-0830-5; 10.1007/s00122-008-0840-1
Vitis labruscana	BAG55463	VlMYBA1-3	S6	MESLGVRKGAWIQEEDVLLRKCVEKYGEGKWHLVPLRAGLNRCRKSCRLRWLNYLKPDIKRGEFALDEVD LMIRLHNLLGNRWSLIAGRLPGRTANDVKNYWHSHHFKKKVQFQEEGRDKPQTHSKTKAIKPHPHKFSKA LPRFELKTTAVDTFDTQVSTSSKPSSTSPQPNDDIIWWESLLAEHTQMDQETDFSASGEVLIASLWTEET ATQTKGPMDGMVEQIQGGEGDFPFDVGFWDFPNTEVNHLI	phenylpropanoid metabolism		Azuma et al., 2008	10.1007/s00122-008-0840-1
Vitis labruscana	BAC07540	VlMYBA2	S6	MESLGVRKGAWIQEEDVLLRKCIEKYGEGKWHLVPLRAGLNRCRKSCRLRWLNYLKPDIKRGEFALDEVDLMIRLHNLLGNRWSLIAGRLPGRTANDVKNYWHGHHLKKKVQFQEEGRDKPQTHSKTKAIKPHPHKFSKALPKFELKTTAVDTFDTQVSTSSKPSSTSPQPNDDIIWWESLLAEHAQMDQETDFSASGEMLIASLRAEETATQKKGPMDGMIEQIQGGEGDIIWWESLLAEHAQMDQETDFSASGEMLIASLRTEETATQKKGPMDGMIEQIQGGEGDFPFDVGFWDTPNTQVNHLI	phenylpropanoid metabolism		Kobayashi et al., 2002; Geekiyanage et al., 2007	10.1007/s00425-002-0830-5; 10.1007/s11816-006-0001-4
Vitis labruscana	AB073012.1	VlMYBA1	S6	MESLGVRKGAWIQEEDVLLRKCIEKYGEGKWHLVPLRAGLNRCRKSCRLRWLNYLKPDIKRGEFALDEVDLMIRLHNLLGNRWSLIAGRLPGRTANDVKNYWHGHHLKKKVQFQEEGRNKPLTHSKTKAIKPHPHKFSKALPRFELKTTAVDTFDTQVSTSSKPSSTSPQPNDDIIWWESLLAELDQETDFSASGEMLIASLRAEETATQKKGPMDGMIEQIQGGEGDFPFDVGFWDTPNTQVNHLI	anthocyanin biosynthesis		Cutanda-Perez et al., 2009	10.1007/s11103-008-9446-x
Vitis vinifera	BAD18977	VvMYBA1	S6	MESLGVRKGAWIQEEDVLLRKCIEKYGEGKWHLVPLRAGLNRCRKSCRLRWLNYLKPDIKRGEFALDEVD LMIRLHNLLGNRWSLIAGRLPGRTANDVKNYWHSHHFKKEVQFQEEGRDKPQTHSKTKAIKPHPHKFSKA LPRFELKTTAVDTFDTQVSTSRKPSSTSPQPNDDIIWWESLLAEHAQMDQETDFSASGEMLIASLRTEET ATQKKGPMDGMIEQIQGGEGDFPFDVGFWDTPNTQVNHLI	anthocyanin metabolism		Walker et al., 2007; Rinaldo et al., 2015	10.1111/j.1365-313X.2006.02997.x; 10.1104/pp.15.01255
Vitis vinifera	BAD18978	VvMYBA2	S6	MKSLGVRKGAWTQEEDVLLRKCIEKYGEGKWHLVPLRAGLNRCLKSCRLRWLNYLKPDIKRGEFALDEVDLMIRLHNLLGNRWSLIAGRLPGRTANDVKNYWHGHHLKKKVQFQEEGRKKPQTHSKTKAIKPHPHKFSKALPRFELKTTAVDTFDTQVSTSSKPSSTSPQPNDDIIWWESLLAEHAQMDQETDFSASGEMLIASLWTEETATQKKGTHSKTKAIKPHPHKFSKALPRFELKTTAVDTFDTQVSTSSKLIHVTTTE			Walker et al., 2007; Rinaldo et al., 2015	10.1111/j.1365-313X.2006.02997.x; 10.1104/pp.15.01255
Vitis vinifera	FJ556912.1	VvMYBA6	S6	MDGPSGVRKGAWTREEDVLLRTCIEKYGEGKWHQVPFRSGLNRCRKSCRLRWLNYLRPDIKRGKFKTDEVDLIIRLHKLLGNRWALIAGRLPGRTSNDVKNYWNTHLSKKFFGKAVKDVADKTAKVTVIKPRPRTFNKNLSYLKGKAAKESDVQSADHTLSKPYSTPPLSEDGISWLDSLFSGKEGHKESTCFRNGSGKESISSFWDEEISAATKVGETFVEENESDWNHFSFDMDLWDLLNA	control anthocyanin synthesis		Matus et al., 2017	10.1111/tpj.13558
Vitis vinifera	FJ265729.1	VvMYBA7	S6	MEGSLGLRKGAWTSEEDHLLRKCVEKYGEGKWHQVPFRAGLNRCRKSCRLRWLNYLKPDIKRGKFTADEVDLMMRLHKLLGNRWALIAGRLPGRTSNDVKNYWNTHLRKKMVKDEVEETVKINAIRPRPRTFTKNLYWLERKELLENDQSELHIPRKPFSTTPPSEDGLNSWWESLFSDKEENKEITCSIERSANESISCLWDEQIAAMPEVGKTSITNGQIEWTDCSFDMDHLWDLINA			Matus et al., 2017	10.1111/tpj.13558
Vitis spp.	DQ886419	VvMYBA2r	S6	MESLGVRKGAWTQEEDVLLRKCIEKYGEGKWHLVPLRAGLNRCRKSCRLRWLNYLKPDIKRGEFALDEVDLMIRLHNLLGNRWSLIAGRLPGRTANDVKNYWHGHHLKKKVQFQEEGRKKPQTHSKTKAIKPHPHKFSKALPRFELKTTAVDTFDTQVSTSSKPSSTSPQPNDDIIWWESLLAEHAQMDQETEFSASGEMLIASLWTEETATQKKGTHSKTKAIKPHPHKFSKALPRFELKTTAVDTFDTQVSTSSKPSSTSPQPNDDIIWWESLLAEHAQMDQETDFSASGEMLIASLRTEETAAQKKGPMDGMIEQIQGGEGDFPFDVGFWDTPNTQVNHLI	anthocyanin biosynthesis		Jiu et al., 2021	10.1111/pbi.13543
Vitis spp.	DQ886420	VvMYBA2w	S6	MESLGVRKGAWTQEEDVLLRKCIEKYGEGKWHLVPLRAGLNRCLKSCRLRWLNYLKPDIKRGEFALDEVDLMIRLHNLLGNRWSLIAGRLPGRTANDVKNYWHGHHLKKKVQFQEEGRKKPQTHSKTKAIKPHPHKFSKALPRFELKTTAVDTFDTQVSTSSKPSSTSPQPNDDIIWWESLLAEHAQMDQETDFSASGEMLIASLWTEETATQKKGTHSKTKAIKPHPHKFSKALPRFELKTTAVDTFDTQVSTSSKLIHVTTTE	anthocyanin biosynthesis		Jiu et al., 2021	10.1111/pbi.13543
Malus domestica	XP_008343063.1	MdMYB114	S6	MEGCNVNLSVXRKGAWTREEDDLLRQCIEIHGEGKWRQLPNKAGLNTCRKSCRLRWLNYLKPNIKRGDFTEDEVDLTIRLHKLLGNSGX	anthocyanin biosynthesis		Jiang et al., 2021	10.1016/j.jplph.2020.153353
Petunia hybrida	HQ428104	PhAN4	S6	MKTSVFTSSGVLRKGSWTEEEDILLRKCIEKYGEGKWHQVPVRAGLNRCRKSCRLRWMNYLRPHIKRGDFSPDEVDLILRLHKLLGNRWSLIAGRLPGRTANDVKNYWNTNLLTRSKFGPPQQHDRKCPKAIKTMVAKNAIIRPQPWNLSKLAKNNVSTIHKDEHSKQEIIIEKPTTAEVVSRDENVEWWTNLLLDNSNGFEKAATESTSAFNIESLLNEELLSPSINGGTYYPMQETGDMGWSDLSIDADLWELL	Anthocyanin biosynthesis		Zhang et al., 2021	10.1038/s41438-021-00555-6
Arabidopsis thaliana	At2g47460	AtMYB012	S7	MGRAPCCEKVGIKRGRWTAEEDQILSNYIQSNGEGSWRSLPKNAGLKRCGKSCRLRWINYLRSDLKRGNITPEEEELVVKLHSTLGNRWSLIAGHLPGRTDNEIKNYWNSHLSRKLHNFIRKPSISQDVSAVIMTNASSAPPPPQAKRRLGRTSRSAMKPKIHRTKTRKTKKTSAPPEPNADVAGADKEALMVESSGAEAELGRPCDYYGDDCNKNLMSINGDNGVLTFDDDIIDLLLDESDPGHLYTNTTCGGDGELHNIRDSEGARGFSDTWNQGNLDCLLQSCPSVESFLNYDHQVNDASTDEFIDWDCVWQEGSDNNLWHEKENPDSMVSWLLDGDDEATIGNSNCENFGEPLDHDDESALVAWLLS*	flavonol metabolism; abiotic stress; root development	Specialized metabolism/phenylpropanoid-derived secondary metabolites/Flavonol	Mehrtens et al., 2005; Stracke et al., 2007; Lewis et al., 2011; Pandey et al., 2015; Wang et al., 2016; Stracke et al., 2017; Tan et al., 2019	10.1104/pp.104.058032; 10.1111/j.1365-313X.2007.03078.x; 10.1104/pp.111.172502; 10.1038/srep12412; 10.1007/s00438-016-1203-2; 10.1515/znc-2016-0221; 10.1016/j.molp.2018.12.021
Arabidopsis thaliana	At5g49330	AtMYB111	S7	MGRAPCCEKIGLKRGRWTAEEDEILTKYIQTNGEGSWRSLPKKAGLLRCGKSCRLRWINYLRRDLKRGNITSDEEEIIVKLHSLLGNRWSLIATHLPGRTDNEIKNYWNSHLSRKIYAFTAVSGDGHNLLVNDVVLKKSCSSSSGAKNNNKTKKKKKGRTSRSSMKKHKQMVTASQCFSQPKELESDFSEGGQNGNFEGESLGPYEWLDGELERLLSSCVWECTSEEAVIGVNDEKVCESGDNSSCCVNLFEEEQGSETKIGHVGITEVDHDMTVEREREGSFLSSNSNENNDKDWWVGLCNSSEVGFGVDEELLDWEFQGNVTCQSDDLWDLSDIGEITLE*	flavonol biosynthesis		Stracke et al., 2007	10.1111/j.1365-313X.2007.03078.x
Brassica napus	KF738288	BnaMYB111L	S7	MGRAPCCEKIGLKRGRWTAEEDETLTNYIQINGEGSWRSLPKKAGLLRCGKSCRLRWINYLRRDDKRGNITAEEEETIVKLHSLLGNRWSHIATHLPGRTDNEIKNYWNSHLSRKIYAFTTVTGDEHSLKVDDLVLBKSSSSSLGAKNTNKTKKKKGRTSRSSMKKHKQMVTASQCLPQPKELESEISEGWNSGNYEGKSLGAYEWLDGEIERLMSSFVWECASEEAVISMNDDDPDQNKCCESGDNISCCVDLFEEEEQGKLGSLHVDQDMNIEKEREESILSSNSNESGDKDWWVGLCDSSEVGFGINDELLGWEFQGGLTCQTDDLWDLSDFGEIQQVDSI	ROS accumulation and cell death		Yao et al., 2020	10.1016/j.plaphy.2019.12.027
Chrysanthemum x morifolium	MW368976	CmMYB012	S7	MGRAPCCEKVGLRRGRWTTEEDNILLSYIQANGEGSWRALPKNAGLLRCGKSCRLRWINYLKSDVKRGNISTEEEDLIVKMHASLGNKWSLIAGHLPGRTDNEIKNYWNSHLSRKIPQYTTKRKTSSTKKTRKPRKSSSLSYKQSNMNPSSDGLLANPNGTSPLMLSPNRVFSQYMLVFKSFSQPMLVFKSFSQSMLVYASLMTKLHGWSL	flavone and anthocyanin biosynthesis		Zhou et al., 2021	10.1016/j.plaphy.2019.12.027
Citrus sinensis	KT727073.1	CsMYBF1	S7	MGRAPCCEKIGLKKGRWTAEEDEILTKYIRANGEGSWRSLPKNAGLLRCGKSCRLRWINYLRADLKRGNITAEEEETIVKLHSSLGNRWSLIAAQLPGRTDNEIKNYWNSHLSRKTFSFTGPADDPLTSDDLSNNGIKLAGGCKRRKGRTSKVNSKKHKLALASIGMPKTKRGTISEVLDQQVTADENKSSIGQVSCMASDEFCCGEASSDQASGLCLSKDIESEVLGPYEWLDSEIKRVNSSLNREKASAEDEVKRDQDKMAKSDEKESVFWGSNEDELLYTFDPTMMNCSGFDEEWLDFDWAAGGAECHNQCELRDGDDKLLCWLWDSGNGEGCQ	flavonol and hydroxycinnamic acid biosynthesis		Liu et al., 2016	10.1038/srep25352
Cynara cardunculus	MG517449.1	CcMYB12	S7	MGRTPCCQKEGLKRGRWTAEEDEALIKYIQANGEGSWRSLPKNAGLLRCGKSCRLRWINYLRGDLKRGNITSEEEEIIVKLHGSLGNRWSAIASHLPGRTDNEIKNYWNSHLRRKMYKYFRGKSDSTLNSINVSNIVQTNRRIGRVSRCVAKKYNKNRVVDNNKKPPPSASNELDVETVNEETTDGNYNSICVKKNVTGSRACGIKSSNLEAERENQDLGPDEYGIHDDELMDISKFLGSGTMDLDGLLSLLDEEQPEKHLADHTSSVVKSAKKAEAEDEFLSLDSSEAMGFCSNGDLMELRFEGDDTLIWLWEEDDQEQPQKVLADMSVESAKKAEIEDEILSFKSSEAMGSCFNGDSMEFEFEGDDMLPWLSEDDDFEALLLGFSGSVL	flavonol and anthocyanin biosynthesis		Blanco et al., 2018	10.3389/fpls.2018.00941
Epimedium sagittatum	KU365319/ KU365320	EsMYBF1	S7	MGRSPCCEKVGLKRGRWTAEEDDILRKYIEANGEGSWRSMPKNAGLLRCGKSCRLRWINYLRGDLKRGNFTTEEEDLIIKLHASLGNRWSLIAAKLPGRTDNEIKNYWNSHLSRRIHTFLRPRGVGQPVMMNLAKMGVVSKKKISRLTLKNPNNKTKEELPKSSHSEVVLASEKALRPTVKKSNNNIISTQGKTTPTSICESKETTLQEGQLMEGHDGDHVVKDPYQDNLKVVLGPREVTQGVINGINEKVPQEGEEKGVVFPSDIEGSNGVGAFSDKEENGVWGFSEEREISGVFRDSNKRTSDGGGENGGGGGLSSYMESCEMTYHSSFSSSMNSSFGDEWTSSCVGEEWIDMDWESVLERHLPWEGEELMSWLEEFQC	flavonol biosynthetic		Huang et al., 2016	10.3389/fpls.2016.01089
Gentian tutea	AB289446	GtMYB4	S7	MTRAPCCEKVGLRRGRWTADEDSLLINYIQHFGEGSWKSLPKNAGLLRCGKSCRLRWINYLRSDIKRGNFTIEEEETIIQLHRSLGNRWSMIASHLPGRTDNEVKNYWNSHLSRKLYSFTTSSHNKTINGGGGSNLKTTAVDLIKMSNNTTSSKRTKQHGGGGGGRVRRSIATKYNKNNSSAQRSKKNPIPKSNDSVTTTQKELVSKTENMKKQKKYKDEVVVGGLMMEDAVDGHDVITYDFEEFWGTIDNTFPATTHVTTATSAGTTGITATTAATSTPVEVGPDENEDDECWFLTTTLFDQMQDLSPLKLNNEGMVEDCGMANNDGNYDKGFSSLMSFQLTNEESTNNDWDFNEAAFVYDGLWDDQDNSNLLWV			Nakatsuka et al., 2008	10.1093/pcp/pcn163
Gentiana triflora	BAM71801	GtMYBP3	S7	MGRAPCCEKVGLKRGRWTAEEDEILTNYIQANGEGSWRSLPKNAGLLRCGKSCRLRWINYLRSDLKRGNISEQEEEIIIRLHANLGNRWSVIAGNLPGRTDNEIKNYWNSHLSRKIHTFRRPVGGRTADTAHAIMADVARKLAMKKLRGVRIRRAEMKKNNKSRPSAKLPAPPDTSNTSSINETETNLSAVQTPNTPIIEKEALKTAISWDQEMLTAASIECPSSELLGVDFAEAFDFESELWHDGIGEWLENSPAVSSNVNEGKLWNFENMQWEELAKETRALEEEENALSWQWHTSGGGYGEENCDGTSGGENDVKKQNAIVSWLFS	phenylpropanoid metabolism		Nakatsuka et al., 2012	10.1093/jxb/ers306
Gentiana triflora	BAF96934	GtMYBP4	S7	MTRAPCCEKVGLRRGRWTADEDSLLINYIQHFGEGSWKSLPKNAGLLRCGKSCRLRWINYLRSDIKRGNF TIEEEETIIQLHRSLGNRWSMIASHLPGRTDNEVKNYWNSHLSRKLYSFTTSSHNKTINGGGGSNLKTTA VDLIKMSNNTTSSKRTKQHGGGGGGRVRRSIATKYNKNNSSAQRSKKNPIPKSNDSVTTTQKELVSKTEN MKKQKKYKDEVVVGGLMMEDAVDGHDVITYDFEEFWGTIDNTFPATTHVTTATSAGTTGITATTAATSTP VEVGPDENEDDECWFLTTTLFDQMQDLSPLKLNNEGMVEDCGMANNDGNYDKGFSSLMSFQLTNEESTNN DWDFNEAAFVYDGLWDDQDNSNLLWV	phenylpropanoid metabolism		Nakatsuka et al., 2012	10.1093/jxb/ers306
Gerbera hybrida	GACN01040333/CAD87007.1	GhMYB1a	S7	MGRAPCCEKVGLKRGRWTAEEDDILTNYIKTHGEGSWRSLPKNAGLLRCGKSCRLRWINYLRSDIKRGNISKEDEDVITKLHASLGNRWSLIAAHLPGRTDNEIKNYWNSHLSRKIIPSRRPLNTPATPVPAKLSSHPLNKRKGRTSRSAMKINKTHKSSSRDIGANNREVDGAIDTTPLAPSIEKESNVYMEPCAASHEYSDDGQKRERHDNEAEVVDDVGMFCFNEIMDGGALTDPHGVLSLAEKETEKDLALMNVVTSEEERQNVSEPISITGREEVNKTGSCATSTSTDSCNVGDHDNILSWPWDWKWNFDVEEGMLGLGVEDEDNILSWPWESTTTTDSGNGDTDFVGEDLEKQNAMVAWLLS	Anthocyanins and flavonols		Zhong et al., 2020	10.1038/s41438-020-0296-2
Helianthus annuus	MZ410296	HaMYB111_small	S7	MGRTPCCEKVGLKRGRWTAEEDAILSDYIQAHGEGSWRSLPKNAGLMRCGKSCRLRWINYLRSDLRRGNISKEEENIIAYLHASIGNRWSQIAAHLPGRTDNEVKNYWNSHLSRKIIPSRRPSNPPNITILPNLNKRKGRTSRSAMKINKTYRQSTIPNPKVAAPHQQHTTKQTNVDPCATSYEDEMLSFIDILEPEMLTMATDGGSMGSVANEPAASVINEGKDGVKAVSEQVEVGGTSSSNADSFDDWNWDWDFDVEDCVLGLGGEEDDTMLSWPWESTTIDDDDFLGVDAWFQS	Ultraviolet pigments		Todesco et al., 2022	10.7554/eLife.72072
Helianthus annuus	MZ410296	HaMYB111_large	S7	MGRTPCCEKVGLKRGRWTAEEDAILSDYIQAHGEGSWRSLPKNAGLMRCGKSCRLRWINYLRSDLRRGNISKEEENIIAYLHASIGNRWSQIAAHLPGRTDNEVKNYWNSHLSRKIIPSRRPSNPPNITILPNVNKRKGRTSRSAMKINKTYRQSTIPNPKVAAPQEQHTTKQTNVDPCATSYEDEMLSFINILEPEMLTMDGGSIGSVANEPAASVINEGKDGVKAVSELVEVGGTSSSNADSFDVWNDWDFDVEDCVLGLGGEEDDTMLSWPWESTTIDDDDFLGVDAWFQS			Todesco et al., 2022	10.7554/eLife.72072
Humulus lupulus	HG983335.1	HlMYB8	S7	MGRAPCCEKVGLKKGRWTSEEDEILTKYIQSNGEGCWRSLPKNAGLLRCGKSCRLRWINYLRADLKRGNISSEEEDIIIKLHSTLGNRWSLIASHLPGRTDNEIKNYWNSHLSRKIHTFRRCNNTTTHHHHLPNLVTVTKVNLPIPKRKGGRTSRLAMKKNKSSTSNQNSSVIKNDVGSSSSTTTTSVHQRTTTTTPTMDDQQKRQLSRCRLEEKEDQDGASTGTVVMMLGQAAAVAGSSCDEDMLGHDQLSFLCCSEEKTTENSMTNLKENGDHEVSGPYDYDHRYEKETSVDEGMLLCFNDIIDSNLLNPNEVLTLSEESLNLGGALMDTTTSTTTNNNNYSLSYNNNGDCVISDDHDQYWLDDVVGVDFWSWESSTTVTQEQEQEQEQEQEQEQEQ…	flavonoid biosynthesis		Kocábek et al., 2018	10.1016/j.plantsci.2018.01.004
Lonicera japonica	MN231639	LjaMYB12	S7	MGRAPCCEKVGLKRGRWTAEEDEILTKYIQANGEGSWRSLPKNAGLLRCGKSCRLRWINYLRSDLKRGNISNEEEEAIIKLHASLGNKWSLIAGHLPGRTDNEIKNYWNSHLSRKIQSFRSPTDETKPPLTMESSVNKRRGRTSRSAMKRNKMYISTITPKFLEQNKERPFINSVIPMPRTPAPLEEASKLSAVSWQEEAMGGIILDDCPMENQGAPMLCPNEELDAQMLCLNDIMADGEVNTSGSLNLVQDRENSVMVVNMEERESGNGWYSASSSTNSLIEDGNNIWNWNLDGSFEGNDEEDKMLSWLWDTSDTNGDEGEGDSEKQNAMVAWLLS	Flavonoid		Qi et al., 2019	10.3390/ijms20184494
Malus domestica	AAZ20438.1	MdMYB22	S7	MGRAPCCEKVGLKKGRWTAEEDEILLNYIQANGEGSWRSLPKNAGLLRCGKSCRLRWINYLRADLKRGNISSQEEDIIIKLHASLGNRWSLIASQLPGRTDNEIKNYWNSHLSRKIGTFRRPATTTVITTEISTSVPPAGDEVSAAMELGPPKRRGGRTSRWAMKKNKTYSTTKPKGLKARLRQSHHKHDNIAAAAADDDRLNNAHEAIALPTKSNNKNVDTMQDGYVLLMEVPDQQQETRGGGIAMPATVIDHQKETDGEKLILGPHPHGHDDDDMNEYVGINGGLLGFTDYLMDDINEDEILDPNGVMALSSSEINIHQDADHFPDAVISDHQDTELPSSCDQLVICPNKVMTTTTTYYGIQ	flavonol synthesis		Wang et al., 2017	10.1111/tpj.13487
Mentha spicata	KY081780.1	MsMYB	S7	MGRAPCCEKVGLKRGRWTAEEDEKLRKYIQENGEGCWRSLPKNAGLLRCGKSCRLRWINYLRSDVKRGNISSQEEEIIINLHASMGNRWSLIAAHLPGRTDNEIKNYWNSHLSRKFHGFRPNPQFIPPPPPPPPSSKPKKTKNSNKKAKAAAKTATAAVVMPTTPTPEKESSVGRPGKERESEARESGSSMVGELDDLNMTEDLSGLWGPTLDFGTGSEISDPGLGQLDNSSLQIYEETLSWIWNDEDDKWNSNVDNGEMDGAMLSWLLS	monoterpene production		Reddy et al., 2017	10.1111/pbi.12701
Paeonia suffruticosa	QBK15080	PsMYB12L	S7	MGRAPCCEKVGLKKGRWTAEEDDILIKYIQSNGEGSWRSLPKNAGLLRCGKSCRLRWINYLRGDLKRGNISSEEEDIIIKLHASIGNKWSLIAGQLPGRTDNEIKNYWNSHLSRKIDTFRRPISQTPPIVFNLAKMDSVPSKRKGGRTSRAAMKKNKTYNRLTPKVKEKDNCVDSVKETIPWQPEQDDMVLDTWPQGGGMLDPSEEERGSCEERESRNSMPCPVVEREGEMLGPCEELENGMLSFNDIIGNELLLDANGNLTVTGNDDQKNYFVTSDSNSTKMDDQMEVSGNLSSNGESGNNAEWLPCSSSHSPISYFDDGRIDWDLEGSVLGQGIWEEQEDQVLSWLWDCDKGGDDLQNLGGEMDCERQKAMVAWLLS	Anthocyanin		Zhang et al., 2019	10.3390/ijms20051055
Prunus persica	Prupe.8G270000	PpMYB15	S7	MGRASCCNKIGLKKGRWTAEEDQILINYIQTNGEGSWRSLPKNAGLLRCGKSCRLRWINYLRADLKRGNISAQEEDIIIKLHASLGNRWSLIASQLPGRTDNEIKNYWNSHLSRKIDTFRRPTTTTSDQMSSLPAAASNNIPSKRRGGRTSRWAMKKSKTYTTTHSTNYTQRHNKRQKDITNIAADDDEAIALETKTPLPGPNDNIDTMHHDYMVLMTDPVADDHDHHPHHMDDCRVDNLVNHDHDHQRQEEAGGLAMPAVLMSSTTTITEEEEEEVEVEKKETRDHDGLCPVNIDQCQKESHEMLLGPHPHNDENKDDDLDESGGIEFDGGLLGTFNELIDNVELLQKDPNSNGVLTLSDHQHDHAMGVTHEVDQVETTTTCGHLSSSSNEQVCFSSI…	Flavonol		Cao et al., 2019	10.1021/acs.jafc.8b04810
Prunus persica	Prupe.1G125300	PpMYBF1	S7	MGRAPCCEKLGLKRGRWTAEEDEILTNYIQLHGEGSWRSLPNNAGLLRCGKSCRLRWINYLRADLKRGNITAEEEETIVKLHTALGNRWSFIAAHLPGRTDNEIKNYWNSHLSRKIYTFTNLGNDYLPTITNVGKKTAASFKDRRAAARANRSSIMNKNKNVLAPSPQRSQAKPQQSGTNIADHVVLQLEPSARENQKGDEAIRMLGLKGSCLDSTERINLDHCGDQKEGAELCLGNKVNITSSTVLSGDNNGEKEVLGLCECVESEIRGLESGVVDPSGNVGFKEQREDGIIMEGSITDEVTKSEGRKSTSLWSSNAESGSGELYSFSSSMNSTFDDEWLSWGWAGGFECHNELELWDEGERIAWLWESGSTGEGH	Flavonol		Cao et al., 2019	10.1021/acs.jafc.8b04810
Solanum lycopersicum	CBG76063.1	SlMYB12	S7	MGRTPCCEKVGIKRGRWTAEEDQILTNYIISNGEGSWRSLPKNAGLLRCGKSCRLRWINYLRSDLKRGNITSQEEDIIIKLHATLGNRWSLIAEHLSGRTDNEIKNYWNSHLSRKVDSLRIPSDEKLPKAVVDLAKKGIPKPIKKSSISRPKNKKSNLLEKEALCCTNMPACDSAMELMQEDLAKIEVPNSWAGPIEAKGSLSSDSDIEWPRLEEIMPDVVIDDEDKNTNFILNCFREEVTSNNVGNSYSCIEEGNKKISSDDEKIKLLMDWQDNDELVWPTLPWELETDIVPSWPQWDDTDTNLLQNCTNDNNNYEEATTMEINNQNHSTIVSWLLS	flavonoid pathway		Ballester et al., 2010; Fernandez-Moreno et al., 2016; Kang et al., 2017; Wang et al., 2018	10.1104/pp.109.147322; 10.1104/pp.16.00282; 10.3390/molecules22122180; 10.1038/s41598-018-19214-3
Sorghum bicolor	AAX44239	SbY1	S7	MGRAPCCDKVGLKRGRWTAEEDQILANYIAEHGEGSWRSLPKNAGLLRCGKSCRLRWINYLRADVKRGNISKEEEDIIIKLHATLGNRWSLIASHFPGRTDNEIKNYWNSHLSRQIHTYRRKYTAAPDTTVIIDMSKLHSAEKRRGGRTPGWSPKSSSANTTTNTTSSKTNKSKETDPGPGLKSACDAKGASSPPTAATTTSAASSPRHSDGARSAVVDPDPNQPNSSSGSTAEGPCSGEDATGPWELDPIDLGDLWEAESEIDALMSMDAPLEGFDAVVGEAQAQVDDLFDMDMDWDGFAAHLWGGPEQNDHIAELQQAAEPQATAAACTPNEHEPQVAAAAAACTPDEHEPQAAAAAAAATCTPDEHGLEAFETWLLSDSF	phenylpropanoid metabolism		Ibraheem et al., 2010	10.1534/genetics.109.111831
Vitis vinifera	ACV81697	VvMYBF1	S7	MGRAPCCEKVGLKKGRWTAEEDEVLVKYIQANGEGSWRSLPKNAGLLRCGKSCRLRWINYLRADLKRGNFSEEEEEIIIKLHASLGNRWSMIAGQLPGRTDNEIKNYWNSHLSRKVHSFRRLTNEGPSMVIDLAKVTTAHKRKVGRTSRWAMKKNRSDKSIREDVNKSSLEKPKGDDDGNGVIAEKETRSETMTGDLYAQVNEEENPELMASHLLGCGGRMFGEGSETFGPFRVPEVEGLCFSENMESGVLVDGGGVVSSGTEERASGATCSNKTTPFGGDVEGRNLSSDNGDQTVDQWPSCSSPTSYFDDWNWESSAVNGQELWDEKEEMLSWLWEDSDGGEVECETFGGDLDCEKQDAMVAWLLS	phenylpropanoid metabolism		Czemmel et al., 2009	10.1104/pp.109.142059
Vitis vinifera	FJ948477.2	VviMYBF1	S7	MGRAPCCEKVGLKKGRWTAEEDEVLVKYIQANGEGSWRSLPKNAGLLRCGKSCRLRWINYLRADLKRGNFSEEEEEIIIKLHASLGNRWSMIAGQLPGRTDNEIKNYWNSHLSRKVHSFRRLTNEGPSMVIDLAKVTTAHKRKVGRTSRWAMKKNRSDKSIREDVNKSSLEKPKGDDDGNGVIAEKETRSETMTGDLYAQVNEEENPELMASRLLGCGGRMFGEGSETFGPFRVPEVEGLCFSENMESGVLVDGGGVVSSGTEERASGATCSNKTTPFGGDVEGRNLSSDNGDQTVDQWPSCSSPTSYFDDWNWESSAVNGQELWDEKEEMLSWLWEDSDGGEVECETFGGDLDCEKQNAMVAWLLS	flavonol pathway		Czemmel et al., 2012; Czemmel et al., 2017	10.1007/s00709-012-0380-z; 10.3389/fpls.2017.01084
Zea mays	AF210616.1	ZmP2	S7	MGRAPCCEKVGLKRGRWTAEEDQLLANYIAEHGEGSWRSLPKNA GLLRCGKSCRLRWINYLRADVKRGNISKEEEDIIIKLHATLGNRWSLIASHLPGRTDN EIKNYWNSHLSRQIHTYRRKYTAGPDDTAIAIDMSKLQSADRRRGGRTPGRPPKTSAS RTKHSDADQPGGEAKGAAASSPRHSDAVNPGPNQPNSSSGSTGTAEEEGPSSEDASGP WVLEPIELGDLWGEADSEMDALMPIGPGGHDSAALQGLGAVGGEAQVDDLFDMDWDGF AAHLWGGPEQDDHSAQLRQAAEPMEAAAVAAAAAAATAACTPDDRELEAFETWLLSDS F	phenylpropanoid metabolism		Zhang et al., 2000	10.1105/tpc.12.12.2311
Zea mays	ABM21535	ZmP1	S7	MGRAPCCEKVGLKRGRWTAEEDQLLANYIAEHGEGSWRSLPKNAGLLRCGKSCRLRWINYLRADVKRGNI SKEEEDIIIKLHATLGNRWSLIASHLPGRTDNEIKNYWNSHLSRQIHTYRRKYTAGPDDTAIAIDMSKLQ SADRRRGGRTPGRPPKASASRTKQADADQPGGEAKGPAAAASSPRHSDVVNPGPNQPNSSSGSTGTAEEE GPSSEDASGPWVLEPIELGDLVWGEADSEMDALMPIGPGGTTRLPSKGLARSAERPRWTTCSTWTGMASR PICGAGRSRTSTARSCGRPPSRWKLLLLLLLRRRPAPRTIASWRRSRLGSCPTRSDGSGHRTDQTDQPRW PGHMVDAASRRCSCVQFFFLFCRFCS	phenylpropanoid metabolism		Grotewold et al., 1994; Dias et al., 2003; Morohashi et al., 2012	10.1016/0092-8674(94)90117-1; 10.1104/pp.012047; 10.1105/tpc.112.098004
Zea mays	AAO48738.1	ZmMYB-IF25	S7	MGRAPCCGKVGLKKGRWTREEDEILARYIEEHGEGSWRSLPKNA GLLRCGKSCRLRWINYLRAGLKRGNITEEEEDVIVKLHATLGNRWSLIAGHLPGRTDN EIKNHWNSHLRRRGRAGDSRDDGVVVNIDLVKLPGGRRASSRGIVAAAKPAGKNKEKR KNGKGRNNVAEAEQQLEEEDANVSTTTPRTQSHCASAAQSEEQAQASASGLTSEEDLL ALSEEMVVSALLAPGSPKLLEVGPDGSCVDGDGGLSGDSGRGSGGPSGDVAQELHLDD DAIMDWDSMGLDIPTADDTWNPLVWDYDQTSLVPEPEGEGRRQRDEMMSDLFFLDNL	anthocyanin biosynthesis		Dias et al., 2003	10.1104/pp.012047
Zea mays	AAO48737	ZmMYB-IF35	S7	MGRAPCCEKVGLKKGRWTKEEDEVLARYIKEHGEGSWRSLPKNAGLLRCGKSCRLRWINYLRAGLKRGNI SEEEEDMIIKLHATLGNRWSLIAGHLPGRTDNEIKNYWNSHLSRRAADFRDGVVVDIDLSKLPGGGKRRG GRASRGAVVAAAKEKKAKEKDDRGNSKVAEAEQQLRDTEDDDGGSVSTPRPQSDDCGTAQSEEEQAQASA SGLTSDGHGPEEEEEEDPLALSEEMVSALLAPESPKLEVGPDGSCMDSYSGPPSGESGCGSSGPSGDVAQ DLDLDDDKAIMDWDLMGLDISTAGDMWDQLVWDYDETLVTEPEGGEEGHQQQDDVMSDLFFLDNL	phenylpropanoid metabolism; Chilling tolerance		Heine et al., 2007; Dias et al., 2003; Meng and Sui, 2019	10.1007/s12033-007-0061-x; 10.1104/pp.012047; 10.1016/j.plaphy.2018.11.038
Medicago truncatula	MW176076	MtMYB134	S7	MGRAPCCEKVGLKKGRWTAEEDEILTQYVKANGEGSWRSLPKNAGLLRCGKSCRLRWINYLRADLKRGNISSEEESIIIKMHASFGNRWSLIASHLPGRTDNEIKNYWNSHLSRKVYSFRGTSTTNYNNIKDIEIPSEEGIIVDTPPKRKGGRTSRWAMKKNIRYISQNVFQKSEPASIVTLPPTPTLETEKMVMGSVNGPCSSGENNDIEADCDRMFGPDLKVINDGELLDFNDIIMDALEVEEVKESNDENVAVINERVVGDKDTNTNGTKGIERNDNVTNQCSNEDDNLDWESVMPLLNQKGQSLLWEQDENMLTWLLDDDQWEKDFQRFRDFYPQKQNALVSWF	flavonol biosynthesis		Naik et al., 2021	10.1007/s11103-021-01135-x
Arabidopsis thaliana	At1g66230	AtMYB020	S8	MGRQPCCDKVGLKKGPWTAEEDRKLINFILTNGQCCWRAVPKLSGLLRCGKSCRLRWTNYLRPDLKRGLLSDYEEKMVIDLHSQLGNRWSKIASHLPGRTDNEIKNHWNTHIKKKLRKMGIDPLTHKPLSIVEKEDEEPLKKLQNNTVPFQETMERPLENNIKNISRLEESLGDDQFMEINLEYGVEDVPLIETESLDLICSNSTMSSSTSTSSHSSNDSSFLKDLQFPEFEWSDYGNSNNDNNNGVDNIIENNMMSLWEISDFSSLDLLLNDESSSTFGLF*	salt tolerance	Specialized metabolism/secondary wall biosynthesis/lignin biosynthesis/abiotic stress	Cui et al., 2013	10.1016/j.febslet.2013.04.028
Arabidopsis thaliana	At4g12350	AtMYB042	S8	MGRQPCCDKLMVKKGPWTAEEDKKLINFILTNGHCCWRALPKLAGLRRCGKSCRLRWTNYLRPDLKRGLLSDAEEQLVIDLHALLGNRWSKIAARLPGRTDNEIKNHWNTHIKKKLLKMEIDPSTHQPLNKVFTDTNLVDKSETSSKADNVNDNKIVEIDGTTTNTIDDSIITHQNSSNDDYELLGDIIHNYGDLFNILWTNDEPPLVDDASWSNHNVGIGGTAAVAASDKNNTAAEEDFPERSFEKQNGESWMFLDYCQEFGVEDFGFECYHGFGQSSMKTGHKD*	secondary cell wall biosynthesis		Zhong et al., 2008	10.1105/tpc.108.061325
Arabidopsis thaliana	At5g16600	AtMYB043	S8	MGRQPCCDKVGLKKGPWTIEEDKKLINFILTNGHCCWRALPKLSGLLRCGKSCRLRWINYLRPDLKRGLLSEYEEQKVINLHAQLGNRWSKIASHLPGRTDNEIKNHWNTHIKKKLRKMGIDPLTHKPLSEQEASQQAQGRKKSLVPHDDKNPKQDQQTKDEQEQHQLEQALEKNNTSVSGDGFCIDEVPLLNPHEILIDISSSHHHHSNDDNVNINTSKFTSPSSSSSSTSSCISSVVPGDEFSKFFDEMEILDLKWLSSDDSLGDDISKDGKFNNSTVDTMNLWDINDLSSLDMFMNEHDDGFIGNGNGCSRMVLDQDSWTFDLL*	secondary wall biosynthesis		Zhong et al., 2008	10.1105/tpc.108.061325
Arabidopsis thaliana	At4g22680	AtMYB085	S8	MGRQPCCDKLGVKKGPWTVEEDKKLINFILTNGHCCWRALPKLAGLRRCGKSCRLRWTNYLRPDLKRGLLSHDEEQLVIDLHANLGNKWSKIASRLPGRTDNEIKNHWNTHIKKKLLKMGIDPMTHQPLNQEPSNIDNSKTIPSNPDDVSVEPKTTNTKYVEISVTTTEEESSSTVTDQNSSMDNENHLIDNIYDDDELFSYLWSDETTKDEASWSDSNFGVGGTLYDHNISGADADFPIWSPERINDEKMFLDYCQDFGVHDFGF*	secondary cell wall biosynthesis		Zhong et al., 2008	10.1105/tpc.108.061325
Arabidopsis thaliana	At5g62320	AtMYB099	S8	MGGRKPCCDEVGLRKGPWTVEEDGKLVDFLRARGNCGGGGGGWCWRDVPKLAGLRRCGKSCRLRWTNYLRPDLKRGLFTEEEIQLVIDLHARLGNRWSKIAVELPGRTDNDIKNYWNTHIKRKLIRMGIDPNTHRRFDQQKVNEEETILVNDPKPLSETEVSVALKNDTSAVLSGNLNQLADVDGDDQPWSFLMENDEGGGGDAAGELTMLLSGDITSSCSSSSSLWMKYGEFGYEDLELGCFDV*	stamen development; phenylpropanoid pathway		Alves-Ferreira et al., 2007; Battat et al., 2019	10.1104/pp.107.104422; 10.1104/pp.19.00009
Eriobotrya japonica	KX347550.1	EjODO1	S8	MGRQPCCDKLGVKKGPWTAEEDKKLVNFLLTHGQCCWRAVPKLAGLRRCGKSCRLRWTNYLRPDLKRGLLNDAEEQLVIDLHARLGNRWSKIAARLPGRTDNEIKNHWNTHIKKKLIKMGIDPITHEPLHKQVITPEKMPCEASNQPAGSDVNIPQNLDIPEHEVYSNSEASNQPAGLNMNIPRNMNIPEHEISSNSDGGGSASENSPSNESQSAEPNPNNYIEEDDPLVSFILSDTFLEDLTWDFSTSSEDGSADNPTEENSLAWFMDCKDFGVQDFEL	lignin biosynthesis		Zhang et al., 2016	10.3389/fpls.2016.01360
Glycine max	KC751453.1	GmMYBJ1	S8	MGRQPCCDKLGVKKGPWTAEEDKKLIKFILTNGQCCWRAVPKLAGLRRCGKSCRLRWTNYLRPDLKRGLLTEAEEQLVIDLHARLGNRWSKIAARLPGRTDNEIKNHWNTHIKKKLLKMGIDPVTHEPLNKQAAASSQDSSSSPAEHLPQPGNNLDDQVKETNGVLLNSEENSSSSQAENSSGDDSLLLESICSDDSLLNSMWLDETPLVEALWDTTPNLENTNNNMSLLPSWEENCAWLLDCQDFGIHDFGFNEIEANALQTVGMKEEGH	drought and cold tolerance		Su et al., 2014	10.1016/j.gene.2014.01.024
Gossypium arboreum	cotton_A_21601	GaMYB85	S8	MVGVDWCKVRGMGRQPCCDKLGVKKGPWTAEEDKKLVNFMRTHGYYCWRAVPKLAGLRRCGKSCRLRWTNYLRPDLKRGLLNHDEEQLVIDLHARLGNRWSKIAARLPGRTDNEIKNHWNTHIKKKLIKMGIDPVTHEPLQKPDTPQNKPNLDPNQPENLSKSCAHEFSLPTGPDKWRSSWESDDDPSINLIWPEAFLHDLSENFHGTDSWWKEYSEIGTSSKEETCFSWLVGDAGEQ	drought tolerance		Butt et al., 2017	10.1186/s12870-017-1078-3
Manihot esculenta	Manes.01G118700	MeMYB43	S8	MGRQPCCDKVGLKKGPWTAEEDNKLINFILTNGQCCWRALPKLAGLLRCGKSCRLRWTNYLRPDLKRGLL SEYEEKMVVDLHAQLGNRWSRIASHLPGRTDNEIKNHWNTHIKKKLRKLGIDPLTHKPLPATETPPQEQQ QAMAELQQNKETKTSAESRITEEETLEEDKRMTSTFETIEPTNNSFCVDEVPLIEPHEMLVPCTAASSSS TTTTSSSSSSSHGSNNNLFLEGFQFADFEWPDNAIDDLWGDDLSSSWDLLINDADSDRKQLHSHELHHHH ALINQCSKMVFDQDSWTHGIS	abscission zone separation		Liao et al., 2016	10.1038/srep32006
Petunia hybrida	AY705977	PhODO1	S8	MGRQPCCDKLGVKKGPWTAEEDKKLISFILTNGQCCWRAVPKLAGLKRCGKSCRLRWTNYLRPDLKRGLLSDAEEKLVIDLHSRLGNRWSKIAARLPGRTDNEIKNHWNTHIKKKLLKMGIDPVTHEPLKKEANLSDQPTTESDQNKENGHQQVQVVPQSTNVTAAAATSTEFDNNSSFSSSASSSENSSCTTDESKLVFDNLSENDPLLSCLLEADTPLIDSPWEFPMSSTTTVEEPKSFDSIISNMTSWEDTFNWLSGYQEFGINDFGFDNCFNHVELDIFKTIDNVENRHG	fragrance biosynthesis		Verdonk et al., 2005	10.1105/tpc.104.028837
Pinus taeda	AAQ62541	PtMYB1	S8	MGRQPCCDKVGLKKGPWTAEEDRKLVNFITLHGHGCWREVPKLAGLLRCGKSCRLRWTNYLRPDLKRGLLSESEEKLIIDLHAAIGNRWSRIAAQLPGRTDNEIKNYWNTRIKKKLRQMGIDPVTHKPLTQMQMQSTPAQTLLLQENDTEQKQQEQHNEPDPDQNQSSNGTVETLVSRAREPHDDIEPLQNFNMEDSNFNMEDSMQLFNVCSPTSGISLSGRTEEVDSDDSDQVSKSFGNGSSTHSQYIGRESSGVKAECGLSGWDQMAGVLGDPLSEWNVDLESWAAGLDATAASASAWIQQLPDCQWNDFQGDFEICSSKSCPETLQRLGPFLDDDEL	phenylpropanoid metabolism and secondary cell wall biogenesis		Patzlaff et al., 2003; Bomal et al., 2008	10.1023/B:PLAN.0000019066.07933.d6; 10.1093/jxb/ern234
Populus tomentosa	KP710214.1	PtoMYB92	S8	MGRQPCCDKLGVKKGPWTAEEDKKLINFILTNGQCCWRAVPKLAGLRRCGKSCRLRWTNYLRPDLKRGLLTEAEEQLVIDLHARLGNRWSKIAARLPGRTDNEIKNHWNTHIKKKLLKRGIDPVTHEPLHKEARPEESSSSHADILPESSNNNVMQENDGIVINSDDNPRSPTENSSSPEDSILLDSICNDEMLLNSLWVDEPPLVDASWNNIIPPDPANTNDDTGYPSWEENYTWLSDCQDFGVHDFGLECFDSMELSALSTLEMEHKH	secondary wall biosynthesis		Li et al., 2015	10.1093/pcp/pcv157
Populus trichocarpa	XM_006372503.1	PtrMYB152	S8	MGRQPCCDKVGLKKGPWTSDEDKKLITFILANGQCCWRAVPKLAGLLRCGKSCRLRWTNYLRPDLKRGLLSEYEEKMVIDLHAQLGNRWSKIASHLPGRTDNEIKNHWNTHIKKKLRKMGIDPLTHKPLSTIETPPSPPPQQEVQVQENIQEIEQQAVQQSCSTNIVSELDQNREPETSLRSTVTQEEEINNMAASTYGTMEQTDGFCIDEVPLIEPHEILVPCGLSPSSTPAPTSSSSSSTSSSSSSYGSNNILEDLLLPDFEWPINNVDIGLWGDYLNSWDVLISDAVGDWKQTTMFDPPLNQCSRMILDQDSWTNGLL	lignin biosynthesis		Wang et al., 2014	10.1038/srep05054
Pyrus x bretschneideri	MG594365	PbrMYB169	S8	MGRQPCCDKVGLKKGPWTAEEDKKLIKFILANGQCCWRAVPKLAGLLRCGKSCRLRWTNYLRPDLKRGLLSEYEEKMVIDLHAQLGNRWSKIASHLPGRTDNEIKNHWNTHIKKKLRKMGIDPLTHKPIANVNDQSHQSQSQKQEGEEEQSCVANDSFEIGQNNPIQAKEEDSKNMGGDELDKMEFLIDGFCIDEVPLIEPHEILVPCAPSSSTSSSSSSNSSSIFLEDLYLPDFEWPDCDYSNNNNNNQNNDSMGLWDDDFSSWGQDSWAYGLL	lignin biosynthesis		Xue et al., 2019	10.1093/jxb/erz039
Trifolium arvense	KY013614.1	TaODORANT1	S8	MGRQPCCDKVGLKKGPWTAEEDQKLVGFLLTHGHYCWRVVPKLAGLLRCGKSCRLRWTNYLRPDLKRGLLSDEEQQLVIDLHAQLGNRWSKIAAQLPGRTDNEIKNHWNTHIKKKLRKMGIDPVTHRPLDQEAPPPAQQPTPPPPTTTAWQQLDGAERSQQAEDEDVRAVPLIQPQEIRAPPPTASSNCSVSPASVISPACSSSSAASGLEAAEWPKPMYLLGMDGIMDVGSGWDAGFVVPCGLGVDPFDHYYPDPAGFDQEAWP	drought and salt stress		Wei et al., 2017	10.3389/fpls.2017.01374
Zea mays	GRMZM2G104551	ZmMYB111	S8	MGGRRPTYTTRARSAAAALRPAAGMGRQPCCDKLGVKRGPWTAEEDRKLINFILTNGHCCWRAVPKLAGLLRCGKSCRLRWTNYLRPDLKRGLLTDAEEQVVIDLHAKLGNRWSKIAAKLPGRTDNEIKNHWNTHIKKKLIKMGIDPVTHEPLDRKTTSSGPATTSQSTKSDEATKEQSPQNDDAVIRDVPADGCSPTESSTNTVSTGGSSSSGGGGHDQDPLVKWLLEEEPATGDEAWLNFTGSVDVDEFSSIAAGPELLPWDGATDWLLDYQDFGLGDSSLVDGYMVNNNSSNGAKF	phenylpropanoid metabolism		Zhang et al., 2016	10.3389/fpls.2016.00148
Physcomitrella patens	P80073	MpPp2	S8	MGRKPCCEKVGLRRGPWTSEEDQKLVSHITNNGLSCWRAIPKLAGLLRCGKSCRLRWTNYLRPDLKRGIFSEAEENLILDLHATLGNRWSRIAAQLPGRTDNEIKNYWNTRLKKRLRSQGLDPNTHLPLEDSKLDDTEDDTDDEGGDSSDVTMSDASKSEKRSKKKSKPKETVKVRQPKGPKPAPQLKMCQSDEGPVLLKVPKAPKSPISVNPGPGCNYDDDSEHSSSSTVTTKSHEDHRDSSDFIKALTSVSSFPEAELWSCIKPITNSFSSTALLSEWDSYRAFDSSLFPSSYPQLNSGLPKLEDVNSKSSAVASPVQGMLPAYNPMGMEMQTRMQFSSQLTHEIGQNYGGIFQETCYPQPDMGMSWSMHAELSHCGTESLFATPNPANAPSNFEEV…	Cell growth during normal gametophytic development		Leech et al., 1993	10.1111/j.1365-313X.1993.tb00010.x
Antirrhinum majus	X79108	AmMIXTA	S9	MVRSPCCDKVGVKKGPWTVDEDQKLLAYIEEHGHGSWRSLPLKAGLQRCGKSCRLRWANYLRPDIKRGPFSLQEEQTIIQLHALLGNRWSAIASHLPKRTDNEIKNYWNTHLKKRLTRMGIDPVTHKPHTHNILGHGQPKDVANLNHIAQWESARLQAERRLVRESRLAQNNNKIGTIQRRLTWPLCLDNEQSNHYHSALLNSTSAVGLNQDNSFTNYSARPDNNNIYDDYEVNNIMGMIEFNNNSNYFADSLRLPGFVEGITDISSSNIVLGAGVLPSNSDNVVGYFEENWSSVLNNVASSSSMDSPDVLVNASSSYKMY	cell fate/conical epidermal cell outgrowth, richome branching	Development	Perez-Rodriguez et al., 2005	10.1242/dev.01584
Antirrhinum majus	AY821655.1	AmMYBML2	S9	MGRSPCCDKVGLKKGPWTPEEDQKLLAYIEEHGHGSWRALPARAGLQRCGKSCRLRWTNYLRPDIKRGKISLQEEQTIIQLHALLGNRWSAIATHLPKRTDNEIKNYWNTHLKKRLAKMGIDPVTHKPKSDTLMSNDGQSKNAANLSHMAQWESARLEAEARLVRQSKLQPPSANSFQASTSNPVQKSMGQARCLDVLKAWNGVVWGKNDEAAGVSVTVTTGIVGELGSPTSTLSSAAGTNGIMKEESEEEWKQMPENRDEIGNATPFTSNWESEQVALNSSEACSSREFRGKLYGLVTECFLCRWRGMRIVGYTNSGGNDVGVSDYYEDNKNYGNSILNLVNSSPSHSPIF	cell fate/conical epidermal cell outgrowth, richome branching		Perez-Rodriguez et al., 2005	10.1242/dev.01584
Antirrhinum majus	AY661654.1	AmMYBML3	S9	MGRSPFCDKTGLKRGPWTPEEDQKLLACIQEHGHGNWRALPAKAGLERCGKSCRLRWNNYLRPDIKRGKFSSQEEQTIIQLHALLGNRWSAIATHLSRRTDNEIKNYWNTHIKKKLAKMGIDPVTHKPQRDHALSSNNAHVQSKNAANMSHLAQWESARLEAEARLARQSKLQANSECGGGSDTGGGGSDCCGDNKNYWDNILDLVNFSPSDSPIFRVF	cell fate/conical epidermal cell outgrowth, richome branching		Perez-Rodriguez et al., 2005	10.1242/dev.01584
Antirrhinum majus	AJ006292.1	AmMYBML1	S9	MGRSPCCDKVSLKRGPWTPEEDQKLLSYIQEHGHGSWRALPSKAGLQRCGKSCRLRWSNYLRPDIKRGKFSLQEEQAIIQLHAFLGNRWSAIATHLPKRTDNEIKNYWNTHLKKRLTKMGIDPMTHKPKSHDVLGCGQPKVVANLSHMAQWESARLQAEARLVRESRLVSHHYHSQLLNRATAITHPTLPPCLDVLKVWHGAWTTRPGKDIITSAMFNGFFASNNGNLESPTSILKSSDNMLNASTSVGLLHENPFITDMSYVGKPSNVYEDWVKGIMDNSNELNKIIEPIDSTHYVAHDDDSIGFPGFMEGSTNLVTSTVRTNGPDDDNVVGVFEENDINYWRNVLNVVNSPMGSPVF	cell fate/conical epidermal cell outgrowth, richome branching		Perez-Rodriguez et al., 2005	10.1242/dev.01584
Arabidopsis thaliana	At5g15310	AtMYB016	S9	MGRSPCCDKLGLKKGPWTPEEDQKLLAYIEEHGHGSWRSLPEKAGLHRCGKSCRLRWTNYLRPDIKRGKFNLQEEQTIIQLHALLGNRWSAIATHLPKRTDNEIKNYWNTHLKKRLVKMGIDPVTHKPKNETPLSSLGLSKNAAILSHTAQWESARLEAEARLARESKLLHLQHYQTKTSSQPHHHHGFTHKSLLPNWTTKPHEDQQQLESPTSTVSFSEMKESIPAKIEFVGSSTGVTLMKEPEHDWINSTMHEFETTQMGEGIEEGFTGLLLGGDSIDRSFSGDKNETAGESSGGDCNYYEDNKNYLDSIFNFVDPSPSDSPMF*	cuticle formation		Baumann et al., 2007; Oshima and Mitsuda, 2013	10.1242/dev.02836; 10.4161/psb.26826
Arabidopsis thaliana	At3g01140	AtMYB106	S9	MPIHVRDREKGRLQNLNRDIFCCVSPSIYQSDAKRAAFVIILIMIISPCCDKAGLKKGPWTPEEDQKLLAYIEEHGHGSWRSLPEKAGLQRCGKSCRLRWTNYLRPDIKRGKFTVQEEQTIIQLHALLGNRWSAIATHLPKRTDNEIKNYWNTHLKKRLIKMGIDPVTHKHKNETLSSSTGQSKNAATLSHMAQWESARLEAEARLARESKLLHLQHYQNNNNLNKSAAPQQHCFTQKTSTNWTKPNQGNGDQQLESPTSTVTFSENLLMPLGIPTDSSRNRNNNNNESSAMIELAVSSSTSSDVSLVKEHEHDWIRQINCGSGGIGEGFTSLLIGDSVGRGLPTGKNEATAGVGNESEYNYYEDNKNYWNSILNLVDSSPSDSATMF*	trichome branching		Jakoby et al., 2008	10.1104/pp.108.126979
Betula platyphylla	KR422399.1	BpMYB106	S9	MGRSPCCDKVGLKKGPWTPEEDQKLLAYIEEHGHGSWRALPTKAGLQRCGKSCRLRWTNYLRPDIKRGKFSLQEEQTIIQLHALLGNRWSAIATHLPKRTDNEIKNYWNTHLKKRLAKMGIDPVTHKPKNDALLSNDGQSKNAANLSHMAQWESARLEAEARLVRESKLRSSHSLPHHQLGNPAVHASSISSASTSAQLLNKIEPSRSTWNGGWSRSTEGSGGVLESPTSTLTFSENAPPITTAGVGENPMAMIEFVGSSSGSSEAGIVKEEGEQQDWKRLENSTHLPEYKEAGMENSLSFTSGVHDVSMSMEGTWTPESLRTSGTGHVLHFGNVMGDQEEEGFTNLLLNNSDDRSLSDGGEDSDNGGGSGSGSDYYEDNKNYWNSILNLVNSPPSDSP…	photosynthesis and growth		Zhou and Li, 2016	10.3389/fpls.2016.00315
Dendrobium hybrids	JX846911.1	DhMYB1	S9	MGRSPCCDKVGLKKGPWTPEEDQKLLAYIEKHGHGSWRALPNKAGLQRCGKSCRLRWTNYLRPDIKRGKFSMQEEQTIIQLHALLGNRWSAIATHLPKRTDNEIKNYWNTHLKKRLAKMGIDPITHKPKSDNLSSADGHSKCAANLNHMAQWESARLEAEARLVRESKLRSSTIPSNTTTTFTPKNQPLLPPPVPMTPAASPCLDVLSAWQGAWAKPAANNSLGRGYTIDLESPTSTLSFSDNMMAPTISGMGIAEDSTREDQQWKCLRKSGFSMLTAAPFVSTEASSWLSESSGGDFAAGFTGMLSDKANEQNSADGCNDSDNAECGSCVDVEESEGEEDENKNYWSSILYLVNSSSPPNSPPPVF	flower cell shape		Lau et al., 2015	10.1186/s12870-015-0577-3
Gossypium hirsutum	KP998102	GhMML3	S9	MQQSPCSDKVGLKKGPWTPEEDQKLLSYIQEHGGGSWRGLPAKAGLQRCGKSCRLRWINYLRPDIKRGKFSSQEERTIIQLHALLGNRWSAIAAHLPKRTDNEIMNYWNTQLKKRLTTIGIDPATHRPKTDTLGSTPKDAANLSHMAQWESARLEAEARLVRESKRVSNPSQNQFRFTSSSAPPLVSKIDVGLAHATKPQCLDVLKAWQRVVTGLFTFNTDNLQSPTSTSSFTENTLPISSVGFIDSFVGNSNNSCCGNNWECVEKSSQVAELQERLDNSMGLHDILDLSSEDVWFQGSYRAENMMEGYSDTLMVCDSGDHPKSLSMEPRQNFNVGTSNASSFEENKNYWNNILNFANASPSGSSVF	fiber development		Wu et al., 2018	10.1111/nph.14844
Arabidopsis thaliana	At5g16770	AtMYB009	S10	MGRSPCCDENGLKKGPWTQEEDDKLIDHIQKHGHGSWRALPKQAGLNRCGKSCRLRWTNYLRPDIKRGNFTEEEEQTIINLHSLLGNKWSSIAGNLPGRTDNEIKNYWNTHLRKKLLQMGIDPVTHRPRTDHLNVLAALPQLIAAANFNSLLNLNQNVQLDATTLAKAQLLHTMIQVLSTNNNTTNPSFSSSTMQNSNTNLFGQASYLENQNLFGQSQNFSHILEDENLMVKTQIIDNPLDSFSSPIQPGFQDDHNSLPLLVPASPEESKETQRMIKNKDIVDYHHHDASNPSSSNSTFTQDHHHPWCDTIDDGASDSFWKEIIEQTCSEPWPFPE*	suberin deposition	Specialized metabolism/suberin biosynthesis	Lashbrooke et al., 2016	10.1105/tpc.16.00490
Arabidopsis thaliana	At3g02940	AtMYB107	S10	MGRSPCCDESGLKKGPWTPEEDQKLINHIRKHGHGSWRALPKQAGLNRCGKSCRLRWTNYLRPDIKRGNFTAEEEQTIINLHSLLGNKWSSIAGHLPGRTDNEIKNYWNTHIRKKLIQMGIDPVTHRPRTDHLNVLAALPQLLAAANFNNLLNLNQNIQLDATSVAKAQLLHSMIQVLSNNNTSSSFDIHHTTNNLFGQSSFLENLPNIENPYDQTQGLSHIDDQPLDSFSSPIRVVAYQHDQNFIPPLISTSPDESKETQMMVKNKEIMKYNDHTSNPSSTSTFTQDHQPWCDIIDDEASDSYWKEIIEQTCSEPWPFRE*	suberin biosynthesis		Lashbrooke et al., 2016; Gou et al., 2017	10.1105/tpc.16.00490; 10.1104/pp.16.01614
Arabidopsis thaliana	At4g28110	AtMYB041	S11	MGRSPCCDKNGVKKGPWTAEEDQKLIDYIRFHGPGNWRTLPKNAGLHRCGKSCRLRWTNYLRPDIKRGRFSFEEEETIIQLHSVMGNKWSAIAARLPGRTDNEIKNHWNTHIRKRLVRSGIDPVTHSPRLDLLDLSSLLSALFNQPNFSAVATHASSLLNPDVLRLASLLLPLQNPNPVYPSNLDQNLQTPNTSSESSQPQAETSTVPTNYETSSLEPMNARLDDVGLADVLPPLSESFDLDSLMSTPMSSPRQNSIEAETNSSTFFDFGIPEDFILDDFMF*	salt tolerance	Abiotic stress	My et al., 2012	10.1016/j.bbrc.2012.04.137
Arabidopsis thaliana	At4g05100	AtMYB074	S11	MGRSPCCEKKNGLKKGPWTPEEDQKLIDYINIHGYGNWRTLPKNAGLQRCGKSCRLRWTNYLRPDIKRGRFSFEEEETIIQLHSIMGNKWSAIAARLPGRTDNEIKNYWNTHIRKRLLKMGIDPVTHTPRLDLLDISSILSSSIYNSSHHHHHHHQQHMNMSRLMMSDGNHQPLVNPEILKLATSLFSNQNHPNNTHENNTVNQTEVNQYQTGYNMPGNEELQSWFPIMDQFTNFQDLMPMKTTVQNSLSYDDDCSKSNFVLEPYYSDFASVLTTPSSSPTPLNSSSSTYINSSTCSTEDEKESYYSDNITNYSFDVNGFLQFQ*	salt stress		Xu et al., 2015	10.1093/jxb/erv312
Arabidopsis thaliana	At4g21440	AtMYB102	S11	MARSPCCEKNGLKKGPWTSEEDQKLVDYIQKHGYGNWRTLPKNAGLQRCGKSCRLRWTNYLRPDIKRGRFSFEEEETIIQLHSFLGNKWSAIAARLPGRTDNEIKNFWNTHIRKKLLRMGIDPVTHSPRLDLLDISSILASSLYNSSSHHMNMSRLMMDTNRRHHQQHPLVNPEILKLATSLFSQNQNQNLVVDHDSRTQEKQTVYSQTGVNQYQTNQYFENTITQELQSSMPPFPNEARQFNNMDHHFNGFGEQNLVSTSTTSVQDCYNPSFNDYSSSNFVLDPSYSDQSFNFANSVLNTPSSSPSPTTLNSSYINSSSCSTEDEIESYCSNLMKFDIPDFLDVNGFII*	aphids and Pieris rapae stress		De Vos et al., 2006; Zhu et al., 2018	10.4161/psb.1.6.3512; 10.3390/biom8020039
Betula platyphylla	MF574045	BpMYB21	S11	MGKSPCCEKDGIKKGPWTAEEDQKLVDYIQKHGHGRWRILPKNAGLKRCGKSCRLRWTNYLRPDIKRGRFSYEEEETIIQLHGVLGNKWSAIAAHLPGRTDNEIKNYWNTHIRKRLLRMGIDPVTHTPRLDLLELYSILNSSQLNLPSLLGIGPIVNPNLLSLATALLSSQCKNPDTNSQYLQQNQLDDNIPIENQFQSTQPIQPNTTYFSQAPLLNSLSTPFQSETQLTDQPKMEQISPDFTNFSCQNSVPNLWQNNGQNPAGLAMSDILYHDQRVPNFSFGSLISTDSSSDPTPLNSSSTITYANCSTEDERDSYCSNILMYDMPNSLTARGLHM	triterpenoid synthesis		Yin et al., 2020	10.1186/s12870-020-02521-1
Boea crassifolia	AAP32921.1	BcMYB1	S11	MGRAPCCDKTGLLMKKGPWSQEEDQKLLDYIQKYGYGNWRTLPTNAGLQRCGKSCRLRWTNYLRPDIKRGRFSFEEEETIIRLHSILGNKWSLIAARLPGRTDNEIKNYWNTNIRKRLLRMGIDPVTHSPRLQLLDLSTILNSSLCNNSPTQMNFSRLQPRFNPELLRFAASLFSSNCQSQDFPMQNQITSNNQIPPPFMQTSVQDVAVLPDLCADTNLGTSFSVHDEVQEFQQNPAGYGMPSALTGEYVPVLNDGYYGSGDQPFVDPTPSSVTSNFQSYCSNSLGFQSIFSTPPSSPTPLNSNSTYVNSCSSTEDETESYYNSMWKFEIPDNLRINDFM	drought stress		Chen et al., 2005	10.1016/j.plantsci.2004.09.013
Manihot esculenta	Manes.03G117500	MeMYB4-1	S11	MGKSACCDNNGLKKGPWTAEEDQKLMDYIQKHGHGRWRTLPKNAGLRRCGKSCRLRWTNYLRPDIKRGKF SFEEEEAIIQLHSILGNKWSAIASRLPGRTDNEIKNYWNTHIKKRLLRMGIDPVTHKPRLDLLQLYSVLN SSIYNSSHQINISNLLGIGPTLNPNLLNLATSLLSSQSNSQDTSPENVQENQLDNPQIHQNQFQSLQPNQ YQACIDSSAQFLNETQLLESNLEQLNSTSQANSIFQNSLQWEETRNFPDMGESLTPYCGYYEMGNQDMIK SSFENLSNMGFSSLISTASSSTTPLQSSSTTYVNGGIEDERDSFCSNILMYDIPNNLDANNGLL	abscission zone separation		Liao et al., 2016	10.1038/srep32006
Manihot esculenta	Manes.15G081900	MeMYB4	S11	MGKSACCDKNGLKKGPWTAEEDQKLMDYIQKHGHGKWRTLPKNAELKRCGKSCRLRWTNYLRPDIKRGKF SAEEEEAIIQLHGVLGNKWSAIASRLPGRTDNEIKNFWNTHIKRRLLRMGIDPVTHKPRLDLLQLYSLLN SSLCNSSHQINISSLLGIGSMLNPNLATSLLSTQSNSHDISPGNFQEHQNDNSQVQNQFQSLQPNQIMDS SPQFLNETQLLQANLEQISTSQTNFNCLNSLQSLWQETGKSANMGESLMPNCGYNEMSNQAMMKCSFENI SNLGLNSSLLSTPSSSTTPLQSSSTTYVNGGTEDERDSYCSNIMMFDIPSALDVNGLL	abscission zone separation		Liao et al., 2016	10.1038/srep32006
Matthiola incana	QIJ70646.1	MiMYB1	S11	MGRTPCCDKNGLKKGPWTPEEDQKLIDYIQKHGHGSWRTLPKNAGLQRCGKSCRLRWTNYLRPDIKRGRFSFEEEETIIQLHSILGNKWSAIAARLPGRTDNEIKNYWNTHIRKRLLRMGIDPVTHSPRLDLLDLSSLLSSPLYNQSQLNNVSRFLGIQPLINPEFLRFATTLLSSQTDNNNPDLDLHLLQNLQENNQLCNSRVQTQFPSFDSNQIQNPILNETHLLQTNVDQFPSICHDSQTSCAWQDNVALPSNLTENLNIPMSNYCYNNNSSDQSLVDPVSENSNLQYNNCNYQNLIFPSVLSTPSSPSPTALNSSSTYINSSTEDERDSYCSNMLKFELPDILDVNEFM	Anthocyanin		Nuraini et al., 2020	10.1007/s00425-020-03351-z
Populus trichocarpa	XP_002316667	PtrSSR1	S11	MGRAPCCEKNGLKKGPWTPDEDQKLIDYIQKHGYGNWRTLPKNAGLQRCGKSCRLRWTNYLRPDIKRGRFSFEEEETIIQLHGILGNKWSAIAARLPGRTDNEIKNYWNTHIRKRLLRMGIDPVTHSPRLDLLDLSSILNSPLYDSRMNMSRVLGVQPLGDPELFRLATSLLSSQRDQTQDFAFQNGHQENHLSSPQVHQSQHQSIIHQANQFQTPGQEMPTCTTLTTTPCVTFSNEAQQMDPNVDQYQLSTITSFSSPNSQLSTHDQWQSNRMGSNLSQDYYLPAVSSYNSADNCHGTDLVDPSSEASTFISNNSNQTFGFASVLSTPSSSPAPLNSNSTYINCSSTEDERDSYCSNILKFEIPDILDVSNFM	salt stress		Fang et al., 2017	10.1016/j.plaphy.2017.02.018
Solanum lycopersicum	Solyc10g008700.1	SlMYB49	S11	MGRTPSSDKNGLKKGPWTPEEDQKLIQYIQLHGPGNWRNLPKNAGLQRCGKSCRLRWTNYLRPDIRRGRFSFEEEETIIQLHSVLGNKWSAIAARLPGRTDNEIKNYWNTHIRKRLLRMGIDPVTHSPRLDFLDLSSLFNSTRLNLSSLLGLQALVNPEIFKLANSLLLSHTHENQELLLQNQNSQGPELLLQKLQLLQNQSSIFQHNDQLHHQVSEIPNCTPQNVSSSSSQSMQGNMGHYMMNNDQMFQKNVMLPLQNYSYSATDVSENSMIQSLNNNNNNNNINNNQNFNFDTPLSSTEEEKESYCSNFNNFMKFEIPDSLDFDDLL	phytophthora infestans; water defcit and salt stress		Cui et al., 2018	10.1007/s00425-018-2987-6
Solanum lycopersicum	Solyc02g079280	SlMYB102	S11	MGRAPCCDKNGLKKGPWTPEEDQKLIDYIQKHGYGNWRTLPKNAGLQRCGKSCRLRWTNYLRPDIKRGRFSFEEEETIIQLHSILGNKWSAIAARLPGRTDNEIKNYWNTHIRKRLLRMGIDPVTHSPRLDLLDLSSILNHSIYNNSSHHQMNLSRLLGHVQPLVNPELLRLATSLISSQRQNTNNFLIPNNLQENQIICQNQLPQMVQNNQIQDFSTISTTPCVPFSSHEAQLMQPPITTKIEDFSSDLENFGNSQNNCQVINDDEWQLSNGVTDDYFPLQNYGYYDPLTSDENNNNFNLQSVVLSNLSTPSSSPTPLNSNSTYFNNSSSTTTEDERDSYCSNMLNFDNIPNIWDTTNEFM	Salinity stress		Zhang et al., 2020	10.1016/j.plantsci.2019.110356
Trifolium arvense	KY475608	TaMYB80	S11	MGRAPCCDRTGLKKGPWTQEEDEKLVAYIKKHGQGNWRTLPRNADLERCGKSCRLRWTNYLRPDIKRGRFSFEEEETIIQLHSILGNKWSAIAARLPGRTDNEIKNYWNTHIRKRLLRMGIDPVTHAPRLDLLDLSSLLKPAAYYPTQADLDTLRALEPLANYPDLLRLASTLLAAPTTTSSQPTTEQQMLLPWLIQAQMAQQVSQAPPQHATAADMFLQPSSACQMPGLVHANPAQQLHQDHMVPSDYGQLPGYDNQLELDYVPALMQMASDTSNLQWSSPVTSSNNNNNCNVGSGVSTPSSSPAGRVNSASPTTFCANASNIDAFSADAAGL FDMHLSDLLDVSDYM	high temperatures stress		Zhao et al., 2017	10.1186/s12870-017-1158-4
Trifolium arvense	KU674898.1	TaMYB74	S11	MGRAPCCDRTGLKKGPWTQEEDEKLIAYIKKHGQGNWRTLPKDADLERCGKSCRLRWTNYLRPDIKRGRFSFEEEETIIQLHSILGNKWSAIAARLPGRTDNEIKNYWNTHIRKRLLRMGIDPVTHAPRLDLLDLSSLLKPAAYYPTQADLDTLRAFEPLANYPDLLRLASTLLAAPTTTSSQPTTQQQMLLPWLIQAQMAQQVPQAPPQHATAADMFLQPSSACQMPGLVHANPAQQLHQDHVVASDYGQLPGYDNQLELDYVPALMQMASDTSNLQWSSPVTSSNNNNCNVGSGVSTPSSSPAGRVNSASTAAFCANTSNIDAFSADAAGLFDMHLSDLLDVSDYM	drought stress; cuticle biosynthesis		Bi et al., 2016	10.1093/jxb/erw298
Arabidopsis thaliana	At5g61420	AtMYB028	S12	MSRKPCCVGEGLKKGAWTTEEDKKLISYIHDHGEGGWRDIPQKAGLKRCGKSCRLRWTNYLKPEIKRGEFSSEEEQIIIMLHASRGNKWSVIARHLPRRTDNEIKNYWNTHLKKRLMEQGIDPVTHKPLASSSNPTVDENLNSPNASSSDKQYSRSSSMPFLSRPPPSSCNMVSKVSELSSNDGTPIQGSSLSCKKRFKKSSSTSRLLNKVAAKATSIKDILSASMEGSLSATTISHASFFNGFTEQIRNEEDSSNTSLTNTLAEFDPFSPSSLYPEHEINATSDLNMDQDYDFSQFFEKFGGDNHNEENSMNDLLMSDVSQEVSSTSVDDQDNMVGNFEGWSNYLLDHTNFMYDTDSDSLEKHFI*	glucosinolate biosynthesis	Specialized metabolism/glucosinolate biosynthesis	Gigolashvili et al., 2007; Li et al., 2013; Mostafa et al., 2016; Bulgakov et al., 2016; Mostafa et al., 2017	10.1111/j.1365-313X.2007.03133.x; 10.1093/pcp/pct085; 10.1016/j.jprot.2016.02.012; 10.3389/fpls.2017.00534
Arabidopsis thaliana	At5g07690	AtMYB029	S12	MSRKPCCVGEGLKKGAWTAEEDKKLISYIHEHGEGGWRDIPQKAGLKRCGKSCRLRWANYLKPDIKRGEFSYEEEQIIIMLHASRGNKWSVIARHLPKRTDNEIKNYWNTHLKKLLIDKGIDPVTHKPLAYDSNPDEQSQSGSISPKSLPPSSSKNVPEITSSDETPKYDASLSSKKRCFKRSSSTSKLLNKVAARASSMGTILGASIEGTLISSTPLSSCLNDDFSETSQFQMEEFDPFYQSSEHIIDHMKEDISINNSEYDFSQFLEQFSNNEGEEADNTGGGYNQDLLMSDVSSTSVDEDEMMQNITGWSNYLLDHSDFNYDTSQDYDDKNFI*	glucosinolate biosynthesis		Gigolashvili et al., 2008; Li et al., 2013; Mostafa et al., 2016; Bulgakov et al., 2016	10.1111/j.1469-8137.2007.02295.x; 10.1093/pcp/pct085; 10.1016/j.jprot.2016.02.012; 10.1016/j.plaphy.2016.02.015
Arabidopsis thaliana	At5g60890	AtMYB034	S12	MVRTPCCKEEGIKKGAWTPEEDQKLIAYLHLHGEGGWRTLPEKAGLKRCGKSCRLRWANYLRPDIKRGEFSPEEDDTIIKLHALKGNKWAAIATSLAGRTDNEIKNYWNTNLKKRLKQKGIDAITHKPINSTGQTGFEPKVNKPVYSSGSARLLNRVASKYAVELNRDLLTGIISGNSTVAEDSQNSGDVDSPTSTLLNKMAATSVLINTTTTYSGFSDNCSFTDEFNEFFNNEEISDIYTTVDNFGFMEELKSILSYGDASAGVIENSPEVNVADAMEFIDSWNEDDNMVGVFV*	glucosinolate biosynthesis; camalexin biosynthesis		Celenza et al., 2005; Frerigmann et al., 2014; Frerigmann et al., 2015	10.1104/pp.104.054395; 10.3389/fpls.2014.00626; 10.3389/fpls.2015.00654
Arabidopsis thaliana	At1g18570	AtMYB051	S12	MVRTPCCKAELGLKKGAWTPEEDQKLLSYLNRHGEGGWRTLPEKAGLKRCGKSCRLRWANYLRPDIKRGEFTEDEERSIISLHALHGNKWSAIARGLPGRTDNEIKNYWNTHIKKRLIKKGIDPVTHKGITSGTDKSENLPEKQNVNLTTSDHDLDNDKAKKNNKNFGLSSASFLNKVANRFGKRINQSVLSEIIGSGGPLASTSHTTNTTTTSVSVDSESVKSTSSSFAPTSNLLCHGTVATTPVSSNFDVDGNVNLTCSSSTFSDSSVNNPLMYCDNFVGNNNVDDEDTIGFSTFLNDEDFMMLEESCVENTAFMKELTRFLHEDENDVVDVTPVYERQDLFDEIDNYFG*	indolic glucosinolate biosynthesis; camalexin biosynthesis		Gigolashvili et al., 2007; Frerigmann and Gigolashvili, 2014; Frerigmann et al., 2014; Frerigmann et al., 2015	10.1111/j.1365-313X.2007.03099.x; 10.1093/mp/ssu004; 10.1104/pp.114.240887; 10.3389/fpls.2015.00654
Arabidopsis thaliana	At5g07700	AtMYB076	S12	MSKRPYCIGEGLKKGAWTTEEDKKLISYIHDHGEGGWRDIPEKAGLKRCGKSCRLRWTNYLKPDIKRGEFSYEEEQIIIMLHASRGNKWSVIARHLPKRTDNEVKNYWNTHLKKRLIDDGIDPVTHKPLASSNPNPVEPMKFDFQKKSNQDEHSSQSSSTTPASLPLSSNLNSVKSKISSGETQIESGHVSCKKRFGRSSSTSRLLNKVAARASSIGNILSTSIEGTLRSPASSSGLPDSFSQSYEYMIDNKEDLGTSIDLNIPEYDFPQFLEQLINDDDENENIVGPEQDLLMSDFPSTFVDEDDILGDITSWSTYLLDHPNFMYESDQDSDEKNFL*	aliphatic glucosinolate biosynthesis; inhibits seed fatty acid accumulation		Gigolashvili et al., 2008; Duan et al., 2017	10.1111/j.1469-8137.2007.02295.x; 10.3389/fpls.2017.00226
Arabidopsis thaliana	At1g74080	AtMYB122	S12	MVRTPCCRAEGLKKGAWTQEEDQKLIAYVQRHGEGGWRTLPDKAGLKRCGKSCRLRWANYLRPDIKRGEFSQDEEDSIINLHAIHGNKWSAIARKIPRRTDNEIKNHWNTHIKKCLVKKGIDPLTHKSLLDGAGKSSDHSAHPEKSSVHDDKDDQNSNNKKLSGSSSARFLNRVANRFGHRINHNVLSDIIGSNGLLTSHTTPTTSVSEGERSTSSSSTHTSSNLPINRSITVDATSLSSSTFSDSPDPCLYEEIVGDIEDMTRFSSRCLSHVLSHEDLLMSVESCLENTSFMREITMIFQEDKIETTSFNDSYVTPINEVDDSCEGIDNYFG*	indolic glucosinolate biosynthesis; camalexin biosynthesis		Gigolashvili et al., 2007; Frerigmann et al., 2014; Frerigmann et al., 2015	10.1111/j.1365-313X.2007.03099.x; 10.1093/mp/ssu004; 10.3389/fpls.2015.00654
Brassica juncea	JQ666167	BjMYB28-2	S12	MSRKPCCVGEGLKKGAWTTEEDKKLISYIHEHGEGGWRDIPQKAGLKRCGKSCRLRWTNYLKPEIKRGEFSSEEEQIIIMLHASRGNKWSVIARHLPRRTDNEIKNYWNTHLKKRLIEQGIDPVTHKPLASNTNPTVTTSPENLHSLDASSSDKQYSRSSSMPSLSRPPSSGFNMVSETTSNDGKPVHEDGSLSCKKRFKKSSSTSRLLNKVAAKAISMKEVLSASMEGTMSANTSFSNGFSEQIRNEEDSSNASLINTLAEFDPFLQSTLYPEHEMNTTSDLGIDQDYFSHFLENFGRNDHNEEHNMNHEYVHDLLMSDVSQEVSSTSVDDQDNTIEGWSNYLLGHADFIYETDSDSFEKHLI	glucosinolate biosynthesis		Augustine et al., 2013	10.1111/pbi.12078
Brassica juncea	JQ666166	BjMYB28-1	S12	MSRKPCCVGEGLKKGAWTTEEDKKLISYIHEHGEGGWRDMPQKSGLKRCGKSCRLRWTNYLKPEIKRGEFSSEEEQIIIMLHAARGNKWSVIARHLPRRTDNEIKNYWNTHLKKRLIERGIDPVTHKPLASNTNPTATTPQPENLHSLDASSSDKPYSRSSSMPSMPLPLSSDFNTVSEITRNEGTPVQGGSLSCKKSIKKSSSTSRLLNKVAAKATSIKDILSSTTMSYEGFLEQTRNEEDSSNALADFDPFSQSLLYTEHEMHATSDLDISYFLEKLGRDDHHNDKHNMNVEHGHDLLMSDVSREVSSTSVDDQDNIFGNLEGWSSYFFDHAGYIYGTDYDFLEKQII	glucosinolate biosynthesis		Augustine et al., 2013	10.1111/pbi.12078
Brassica juncea	JQ666169	BjMYB28-4	S12	MSRKPCCVGEGLKKGAWTTEEDKKLISYIHEHGEGGWRDIPQKAGLKRCGKSCRLRWTNYLKPDVKRGEFSSEEEQIIIMLHASRGNKWSDIARHLPRRTDNEVKNYWNTHLKKRLIEQCIDPVTHKPLASNSNHTVNTPPENLHSLAAPSSDKQYSRSSSMPSLSRLTNKDGTPVQGGALSHKKRFKKSSSTSRLLNKVAAKVTSVKEILSASMEGSLSATTLPYASHSNGFSEQIGNEEDSSNAFLTNTLAEFDPFSQSPLYSEHEINATSDLGMDYDFSHFLEKLGRDDHNEENDMNVEYGHDLLMSDVSQEVSSTSVDDQDNMIENFEGWSNYLLDHADFVYDTESDSLI	glucosinolate biosynthesis		Augustine et al., 2013	10.1111/pbi.12078
Brassica napus	GSBRNA2T00040913001	BnMYB28.1	S12	MSRKPCCVGEGLKKGAWTTEEDKKLISYIHEHGEGGWRDIPQKAGLKRCGKSCRLRWTNYLKPDVKRGEFSSEEEQIIIMLHASRGNKWSDIARHLPRRTDNEVKNYWNTHLKKRLIEQGIDPMTHKPLASNSNPTVNTPPENLHSLAAPSSDKQYSRSSSLPSLSRLTNKDGTPVQGGSLSHKKSFKRSSSTSRLLNKVAAKVTSVKEILSASMEGSLSATTLPYASYSDGFSEQIRNGEGSSNAEHEINATSDLGMDYDFSHFLEKLGRDDHNEENDMNVEYGHDDLLMSDVSHEVSSTSVDDRDNIFENFEGWSNYLLDHADFVYDTESDTLI	glucosinolate biosynthesis		Liu et al., 2020	10.1007/s00122-019-03479-x
Brassica oleracea	AB702691	BoMYB29	S12	MSRKPCCVREGLKKGVWTIEEDKKLISYIHEHGEGGWRDIPQKA GLKRCGKSCRLRWANYLKPDIKRGEFSYEEEQIIIMLHASRGNKWSVIARHLPKRTDN EIKNYWNTNLKKRLIDQGLDPLTHKPLASTHEPATPKTSEFQDDSNSESMSPKSLPLS SGSCNILEISNSDETPRNYGSLSSKESNSTSELLNKVATRAASMGNIISASMEGTLIP STTLSPPCLNDGLSETSHFQMDEFDIGMNFDFNNSEHDFSQFMEEFSNNAAEEADNII GYDQDLLLSDVSSTSVDEDGMMPNIISWSNYLLDDSDFSYDTNQD	glucosinolate biosynthesis		Araki et al., 2013	10.1111/pbi.12095
Arabidopsis thaliana	At4g01680	AtMYB055	S13	MGRHSCCYKQKLRKGLWSPEEDEKLLRYITKYGHGCWSSVPKQAGLQRCGKSCRLRWINYLRPDLKRGAFSQDEENLIIELHAVLGNRWSQIAAQLPGRTDNEIKNLWNSCLKKKLRLRGIDPVTHKLLTEIETGTDDKTKPVEKSQQTYLVETDGSSSTTTCSTNQNNNTDHLYTGNFGFQRLSLENGSRIAAGSDLGIWIPQTGRNHHHHVDETIPSAVVLPGSMFSSGLTGYRSSNLGLIELENSFSTGPMMTEHQQIQESNYNNSTFFGNGNLNWGLTMEENQNPFTISNHSNSSLYSDIKSETNFFGTEATNVGMWPCNQLQPQQHAYGHI*	basal and trichome cells of mature leaves	Specialized metabolism/Lignin/triterpenoid/cellulose	Schliep et al., 2010	10.1007/s00709-009-0099-7
Arabidopsis thaliana	At1g09540	AtMYB061	S13	MGRHSCCYKQKLRKGLWSPEEDEKLLTHITNHGHGCWSSVPKLAGLQRCGKSCRLRWINYLRPDLKRGAFSPEEENLIVELHAVLGNRWSQIASRLPGRTDNEIKNLWNSSIKKKLKQRGIDPNTHKPISEVESFSDKDKPTTSNNKRSGNDHKSPSSSSATNQDFFLERPSDLSDYFGFQKLNFNSNLGLSVTTDSSLCSMIPPQFSPGNMVGSVLQTPVCVKPSISLPPDNNSSSPISGGDHVKLAAPNWEFQTNNNNTSNFFDNGGFSWSIPNSSTSSSQVKPNHNFEEIKWSEYLNTPFFIGSTVQSQTSQPIYIKSETDYLANVSNMTDPWSQNENLGTTETSDVFSKDLQRMAVSFGQSL*	mucilage deposition and extrusion; lignin biosynthesis; xylem cell differentiation;mucillage deposition and extrusion; stomatal closure; lateral root outgrowth; stomatal aperture; plant resource allocation		Penfield et al., 2001; Newman et al., 2004; Liang et al., 2005; Romano et al., 2012; Prouse and Campbell, 2013	10.1105/tpc.13.12.2777; 10.1046/j.1365-313x.2003.01953.x; 10.1016/j.cub.2005.06.041; 10.1111/j.1469-8137.2012.04201.x; 10.1371/journal.pone.0065132
Betula platyphylla	KT344120	BpMYB61	S13	MGRHSCCYKQKLRKGLWSPEEDEKLLRHITKYGHGCWSSVPKQAGLQRCGKSCRLRWINYLRPDLKRGTFSQEEENLIIELHAVLGNRWSQIAAQLPGRTDNEIKNLWNSCLKKKLRQRGIDPVTHKPISEVENGEEDKDTETKSKDKMSVVSNELNLLKAESSRQESPIAAQGYRLEVQGNNLMTPTANNDFLHQDTSTTNCQPSELVGHFPLQQLNYVSNATNSNPTQWFTQSGKSFDMNSEFASMLPNSIGYKPSLTFPADNVSMSSFTVNGSRYWEGSGAAATNSNSGSSSSAELQSNSSLLENSMFSWGLADCGTSDKETQTHLTEDIKWAEYFNNPLLMAAALQNQTPQCLYNEIKSETHLVTDTSTAMWAHHNKQQGSLQTHSERLAAAFGHT	triterpenoid synthesis		Yin et al., 2020	10.1186/s12870-020-02521-1
Oryza sativa	LOC_Os01g18240	OsMYB61	S13	MGRHSCCYKQKLRKGLWSPEEDEKLMNHITKHGHGCWSTVPKLAGLQRCGKSCRLRWINYLRPDLKRGAFSQEEEDLIVELHAV LGNRWSQIATRLPGRTDNEIKNLWNSCIKKKLRQKGIDPNTHKPLAEVDRSKATPTISNDRTSESSDVDPSSGVALHNLSHLLSETAQSSELLPVKVTKP RTQAPGLARLKVPPKELFLDQLTSGHENLPSCRSSGPIPNFPFQQLLCYNNDFNSMDVGNRNSLWYNQNESSSSTISTVMPPVSPSTLSTSTGLNPSPDN ANSRGTGIHNSQFYWDTNNPSSSSSTGSSGNNGLGFELQSTSSLLETNIFPWSDLAPEKDSQAQLEEELKWPDLLHGTFSEMPAPMQNLSQSLYEDVVKA ESQFNMEGLCA…	cellulose biosynthesis		Ye et al., 2018	10.1186/s12284-018-0228-z
Oryza sativa	XP_025881490.1	OsMYB2P-1	S13	MGRHSCCYKQKLRKGLWSPEEDEKLMNHITKHGHGCWSSVPKLAGLQRCGKSCRLRWINYLRPDLKRGAF SQEEEDLIIELHAVLGNRWSQIAAQLPGRTDNEIKNLWNSCIKKKLRQKGIDPNTHKPLTEADRRGAAPT VSTERTSGSSDVNPSSAGALGNLSHLLSETAQSSMLLPVYDKNHPETASLPRPKVPPKELFLDQLTAGHE SPSSCRSSGPTLYFPFQQPLGYSNECGTGDGASMNSLWFNQNDFNCSTISTVMPPVSPSALSTSMGLNLP PENPRHGGTGIGNTPFYWDGSNPSSSGSTGSSGSNSMGFEPQSTTSILENSVFPWTDIGQEKDTRVHLVE ELKWPDLLHGTFAEATTAMQNQSQSLYDDVIKAESQFNMEGICA…	phosphate-starvation responses and root architecture		Dai et al., 2012	10.1104/pp.112.194217
Populus tomentosa	JQ801749.1	PtoMYB216	S13	MGRHSCCYKQKLRKGLWSPEEDEKLLNYITKHGLGCWSSVPKLAGLQRCGKSCRLRWINYLRPDLKRGAFSQQEESLIIELHAVLGNRWSQIAAQLPGRTDNEIKNLWNSCIKKKLRQRGIDPNTHKSLSEAEDGKEKQQLTADKSNEKVSIVSNELNLIEAAALKPPAVSSRSSNVPPTQEFFLDRFGTSHESSTTASCMPSDLMDYFPFQKLDYKPFIDLSMNPNTTLCFNPNSSSSEMISHEFNSSMTPPTILPSVSTSMFQTPICVKPSVSLPSDHNPSVGSCDVNGVQNWEASSFSNNGSRSNGSSSSIELQRNTNFFESSAFSWGLADCGKSSVEAHLRSLANETVEDIKWSEYVSTPFFLGSTIQNQTSQHVYSEVKPETHFIAQGSSTSWL…	lignin biosynthesis		Tian et al., 2013	10.1371/journal.pone.0076369
Populus tomentosa	KY114929.1	PtoMYB170	S13	MGRHSCCYKQKLRKGLWSPEEDEKLLNYITKHGHGCWSSVPKQADLQRCGKSCRLRWINYLRPDLKRGAFSQQEENLIIELHAVLGNRWSQIAAQLPGRTDNEIKNLWNSCIKKKLRQRGIDPNTHKPLSEVENCKEKQQPTADKSNEKVSNVSNELNLIEAATLQPPPISSSSKINNSKDRNSGGSNMTNTPPTKEFFLDRFGTSHESSPASCRPSDLMGYFPFQKLDYKPSIGLSMNPNTTLCFNPNSSSEMISHEFNSCMTPPTILPSVSTSMFQTPIRVKPSVSLPSDHNPSVGSCDVNGVRNWEASSFSNNGSGSNGSSSSIELQSNTNFYESSAFSWGLADCGKSGEESHLRSLENDTAEDIKWSEYLNTTFFLGSTIQNQTSQHVYSEVKPE…	lignin deposition and drought tolerance		Xu et al., 2017	10.1093/treephys/tpx093
Populus tomentosa	XM_002320893	PtoMYB055	S13	MGRHSCCYKQKLRKGLWSPEEDEKLLRHITKYGHGCWSSVPKQAGLQRCGKSCRLRWINYLRPDLKRGTFSQQEENLIIELHAVLGNRWSQIAAQLPGRTDNEIKNLWNSCLKKKLRQRGIDPVTHKPLSEVENGEDKNPPASGTQDKASAVSNTELNLLKADNSKSSGANLQEKRSSPISPNGYQLERESTSGSKVMNGNGNNTNDHVNNNLMTPTSNKDFFLDRFTASHHQGSTSNCQPSDFVGHFPLQQLNYASNARLATNSIPSLWLSQTSKAFDMNSEFSSTAIPSILPPAVTSSFHSTSMSYKPSITVSPDNPSLPSFTTNSCRLWETGTPRSNSNSNTVSNGSTELQSNSSFFENAIFSWGLGECGSAEKEAQNHLMGSQHEDIKWPEYLQN…	Lignin biosynthesis		Sun et al., 2020	10.3390/ijms21144857
Populus trichocarpa	AFI80906	PtMYB216	S13	MGRHSCCYKQKLRKGLWSPEEDEKLLNYITKHGLGCWSSVPKLAGLQRCGKSCRLRWINYLRPDLKRGAFSQQEESLIIELHAVLGNRWSQIAAQLPGRTDNEIKNLWNSCIKKKLRQRGIDPNTHKSLSEAEDGKEKQQLTADKSNEKVSIVSNELNLIEAAALKPPAVSSRSSNVPPTQEFFLDRFGTSHESSTTASCMPSDLMDYFPFQKLDYKPFIDLSMNPNTTLCFNPNSSSSEMISHEFNSSMTPPTILPSVSTSMFQTPICVKPSVSLPSDHNPSVGSCDVNGVQNWEASSFSNNGSRSNGSSSSIELQRNTNFFESSAFSWGLADCGKSSVEAHLRSLANETVEDIKWSEYVSTPFFLGSTIQNQTSQHVYSEVKPETHFIAQGSSTSWL…	phenylpropanoid metabolism		Tian et al., 2013	10.1371/journal.pone.0076369
Vitis vinifera	XM_002280991	VviMYB86	S13	MGRHSCCYKQKLRKGLWSPEEDEKLLRHITKYGHGCWSSVPKQAGLQRCGKSCRLRWINYLRPDLKRGTFSLQEENLIIELHSVLGNRWSQIAAQLPGRTDNEIKNLWNSCLKKKLRQRGIDPNTHKPLSEVENREDSNPPTDSQDKASGVSSELNLLKVDNSKPEAALLEQRSSSIATRGYGMEVEGSSSSKTINSNNNNNSNSNLMSPTPNKDFFLDRFMISHQENSTGCQPSDVVGYLAPQQLNYPSNARLSINPTQPLWFSQSSKTLDMNSEFSSNAVSSVLSSVTSSLLPSPMPYKPSIPFHSDNPSIPSFTLSGSRFWDAGASTNSSNSSSGSSSSAELQSNSSFFENSIFPWGLADCSTSDKGAQIHIIESEPEDIKWPEYLQNPFLMAAAL…	proanthocyanidin and anthocyanin biosynthesis		Cheng et al., 2021	10.3389/fpls.2020.613677
Arabidopsis thaliana	At5g57620	AtMYB036	S14	MGRAPCCDKANVKKGPWSPEEDVKLKDYIDKYGTGGNWIALPQKIGLKRCGKSCRLRWLNYLRPNIKHGGFSEEEDRIILSLYISIGSRWSIIAAQLPGRTDNDIKNYWNTKLKKKLLGRQKQMNRQDSITDSTENNLSNNNNNKSPQNLSNSALERLQLHMQLQNLQSPFSSFYNNPILWPKLHPLLQSTTTNQNPKLASQESFHPLGVNVDHQHNNTKLAQINNGASSLYSENVEQSQNPAHEFQPNFGFSQDLRLDNHNMDFMNRGVSKELFQVGNEFELTNGSSWWSEEVELERKTTSSSSWGSASVLDQTTEGMVMLQDYAQMSYHSV*	lateral root primordium boundaries;root endodermis; casparian strip formation	Abiotic stress/development	Liberman et al., 2015; Kamiya et al., 2015; Fernández-Marcos et al., 2017	10.1073/pnas.1515576112; 10.1073/pnas.1507691112; 10.1111/nph.14304
Arabidopsis thaliana	At5g23000	AtMYB037	S14	MGRAPCCDKTKVKRGPWSPEEDSKLRDYIEKYGNGGNWISFPLKAGLRRCGKSCRLRWLNYLRPNIKHGDFSEEEDRIIFSLFAAIGSRWSIIAAHLPGRTDNDIKNYWNTKLRKKLLSSSSDSSSSAMASPYLNPISQDVKRPTSPTTIPSSSYNPYAENPNQYPTKSLISSINGFEAGDKQIISYINPNYPQDLYLSDSNNNTSNANGFLLNHNMCDQYKNHTSFSSDVNGIRSEIMMKQEEIMMMMMIDHHIDQRTKGYNGEFTQGYYNYYNGHGDLKQMISGTGTNSNINMGGSGSSSSSISNLAENKSSGSLLLEYKCLPYFYS*	axillary meristem regulation; lateral organ formation; response to ABA and drought stress; seed production		Keller et al., 2006; Yu et al., 2016	10.1105/tpc.105.038588; 10.1007/s11103-015-0411-1
Arabidopsis thaliana	At2g36890	AtMYB038	S14	MGRAPCCDKANVKRGPWSPEEDAKLKDYIEKQGTGGNWIALPHKAGLRRCGKSCRLRWLNYLRPNIRHGDFTEEEDNIIYSLFASIGSRWSVIAAHLQGRTDNDIKNYWNTKLKKKLIATMAPPPHHHLAIATSSSSASPSSSSHYNMINSLLPYNPSTNQLLTPHQGIMMTMMGQQQQLFYQEDMGNLVNSPNRNNLIMSHQEDNQEQSTNKGIMLLSDVRSGSSTTSTVTRVKMEHRDHDDHHHHHEEDERSMTSVVMEDYGMEEIKQLISSSCTSSNNSLWFDENKTEDKFMLYY*	axillary meristem regulation; lateral organ formation; hypoctyle elongation		Hong al., 2008	10.1111/j.1365-313X.2008.03508.x
Arabidopsis thaliana	At5g65790	AtMYB068	S14	MGRAPCCDKANVKKGPWSPEEDAKLKDYIENSGTGGNWIALPQKIGLRRCGKSCRLRWLNYLRPNIKHGGFSEEEDNIICNLYVTIGSRWSIIAAQLPGRTDNDIKNYWNTRLKKKLLNKQRKEFQEARMKQEMVMMKRQQQGQGQGQSNGSTDLYLNNMFGSSPWPLLPQLPPPHHQIPLGMMEPTSCNYYQTTPSCNLEQKPLITLKNMVKIEEEQERTNPDHHHQDSVTNPFDFSFSQLLLDPNYYLGSGGGGEGDFAIMSSSTNSPLPNTSSDQHPSQQQEILQWFGSSNFQTEAINDMFINNNNNIVNLETIENTKVYGDASVAGAAVRAALGGGTTSTSADQSTISWEDITSLVNSEDASYFNAPNHV*	abiotic stress response; root elongation		Feng et al., 2004; Deng et al., 2020	10.1016/j.plantsci.2004.06.014; 10.1111/tpj.15019
Arabidopsis thaliana	At3g49690	AtMYB084	S14	MGRAPCCDKANVKKGPWSPEEDAKLKSYIENSGTGGNWIALPQKIGLKRCGKSCRLRWLNYLRPNIKHGGFSEEEENIICSLYLTIGSRWSIIAAQLPGRTDNDIKNYWNTRLKKKLINKQRKELQEACMEQQEMMVMMKRQHQQQQIQTSFMMRQDQTMFTWPLHHHNVQVPALFMNQTNSFCDQEDVKPVLIKNMVKIEDQELEKTNPHHHQDSMTNAFDHLSFSQLLLDPNHNHLGSGEGFSMNSILSANTNSPLLNTSNDNQWFGNFQAETVNLFSGASTSTSADQSTISWEDISSLVYSDSKQFF*	lateral meristem initiation; phosphate accumulation		Muller et al., 2006; Pal et al., 2017	10.1105/tpc.105.038745; 10.1104/pp.17.00568
Arabidopsis thaliana	At4g37780	AtMYB087	S14	MGRAPCCDKMAVKKGPWSTEEDAVLKSYIEKHGTGNNWISLPQRIGIKRCGKSCRLRWLNYLRPNLKHGGFTDEEDYIICSLYITIGSRWSIIASQLPGRTDNDIKNYWNTRLKKKLLSKQGKAFHQQLNVKFERGTTSSSSSQNQIQIFHDENTKSNQTLYNQVVDPSMRAFAMEEQSMIKNQILEPFSWEPNKVLFDVDYDAAASSYHHHASPSLNSMSSTSSIGTNNSSLQMSHYTVNHNDHDQPDMFFMDGFENFQAELFDEIANNNTVENGFDGTEILINNNYLDHDISSFIDYPLYDNE*	morphogenesis		Fujiwara et al., 2014	10.1007/s10529-013-1451-8
Citrus reticulate	KY612511.2	CrMYB68	S14	MGRAPCCDKANVKRGPWSAEEDSILKNYLEQFGNGGNWIALPKKAGLNRCGKSCRLRWLNYLRPDIKHGGFTKEEDTIICNLYCTMGSRWSVIASQLPGRTDNDVKNYWNTKLKKNVLAGKLSDNTQVSVSTIPEEFGNSSYYLSADSAAGAFLPYVSDINCYYHQNHPAPQGMIFDPSANSNYGNKMTSTTQEAAAASSLSISSSSSTLENNYDLRSANGNVEDEGILLDDFDFEYSYELLNGFDFEKASNEVAQCLGG	carotenoid metabolism		Zhu et al., 2017	10.1111/nph.14684
Marchantia polymorpha	Mapoly0034s0034	MpGCAM1	S14	MQPLPTKQPSAATFVAVIFLALVAPFVAMGRAPCCDKANVKKGPWSPEEDAKLKSFIEHNGTGGNWITLPSKAGLKRCGKSCRLRWINYLRPDIKHGSFTEEEEKTIYRLHAQIGSRWSLIAAQLPGRTDNDIKNYWNTRLKKKLLERASNMWCGRPHHSFQIYPMNQPANDQMSNAVGREGLLNSQFLHAQAYYQYVQQQQPQYYLPQQQQQPQPIQDPSQTVQLPTVLQHQLHMRSIKNELVDEHQQQQAPTGGVVESERLRDIESSLRSIVDESSSRTFDARRAFQRLHCLSNRLPANGNPMSPAAVATSHHNTSPTSSCSNLSSDRNSFGVQQIADSAFSDSGYTMYEDPAAREPSTTMLNTSILGSASQQQVASLPDTSTPESLLSTSRFEDGV…	Gemma cup formation		Yasui et al., 2019	10.1016/j.cub.2019.10.004
Medicago sativa	XP_003610162.1	MsMYB4	S14	MGRAPCCDKANVKKGPWSPEEDATLKSYIETNGTGGNWIALPQKIGLKRCGKSCRLRWLNYLRPNIKHGG FTEEEDNIICSLYISIGSRWSIIAAQLPGRTDNDIKNYWNTRLKKKLLGKRKQSNINNCLMNQKDTNGID ENSYSNSLSSSALERLQLHMQLQSLQNPLSFYNNNPAALVWPKLHPSQEKMIQISLQNSNNNPMMQNAFS SPQVDLLENIIPLENNNNNSVTFNASGNSSNNNNSIMHSSVAPRGEAVEKSTNNEGIQELESELDEILNN RNIITMEDEYRVAEFDCFRDMNNNGSKDQNLIWWSNDSGDTKSGSSNSWDSTTNLMQEGMFQDYELGYGL	salinity stress		Dong et al., 2018	10.1371/journal.pone.0204033
Oryza sativa	Os05g0553400	OsMYB55	S14	MGRAPCCDKASVKRGPWSPEEDEQLRSYVQSHGIGGNWIALPQKAGLNRCGKSCRLRWLN YLRPDIKHGGYTEQEDHIICSLYNSIGSRWSIIASKLPGRTDNDVKNYWNTKLKKKAMGA VQPRAAASAPSQCTSSAMAPALSPASSSVTSSSGDACFAAAATTTTTMYPPPTTPPQQQF IRFDAPPAAAAAASPTDLAPVPPPATVTADGDGGWASDALSLDDVFLGELTAGEPLFPYA ELFSGFAGAAPDSKATLELSACYFPNMAEMWAASDHAYAKPQGLCNTLT	high temperature tolerance; amino acid metabolism; salt, cold, and dehydration tolerance		El-Kereamy et al., 2012; Casaretto et al., 2016	10.1371/journal.pone.0052030; 10.1186/s12864-016-2659-5
Quercus suber	JF970262	QsMYB1	S14	MGRAPCCDKANVKKGPWSPEEDAKLKSYIEKHGTGGNWIALPQKIGLKRCGKSCRLRWLNYLRPNIKHGGFSEEEDNIICSLYISIGSRWSIIAAQLPGRTDNDIKDYWNTRLKKRLLGKQRKEQQARRGTSSLKQEMKRGVEMVSDNNNNQNPYWPELPVLAHIPFSNQEPRFNDHASIRKFLIKLGGRFSDIDVPIHDGTSSLQFTNGISSTTQQICEHSMVNNIPSSAPIDAVLNNTGNIQFAQAQSYMDGVELNMLQGQSCFPVELEEIVYNNPQGLDGLEFLCGEDMVYNRIGSTSTSSESVGWGEMSSVIHPPVASNYEGMLQRTHRECVFEELRYYQAN	heat and drought stresses; lignin and suberin biosynthesis		Almeida et al., 2013; Capote et al., 2018	10.1016/j.plaphy.2013.10.007; 10.1186/s12870-018-1403-5
Scutellaria baicalensis	KC990835.1	SbMYB2	S14	MGRAPCCDKGNVKKGPWSPEEDAKLKEYIEKNGTGGNWIALPHKVGLRRCGKSCRLRWLNYLRPNIKHGEFSDDEDRIICTLFATIGSRWSIIAGSLPGRTDNDIKNYWNTKLKKKVQMGMPPADDHAIISPPMRPFHFLYPFMISSSSSSSSSNYSTATAAAPFDHDLVVQKHSPPSISGSRFMINANNYDHHHGSSSSDHPSCITITNQRYAATHHHLHQTSSSPPPTFTTHHHLHQTSSSTPPTFTTHHHNPHEDYYTSIQEIKELISTNNNNNNYLNFFVDDIIKFEEQLLLHDHY	flavonoid biosynthesis		Yuan et al., 2013; Qi et al., 2015	10.1371/journal.pone.0077275; 10.1016/j.plaphy.2015.06.007
Scutellaria baicalensis	KC990836.1	SbMYB7	S14	MGRAPCCDKANVKKGPWSPEEDAQLKDYMEKHGTGGNWIALPHKAGLKRCGKSCRLRWLNYLRPNIKHGEFTDEEDRIICSLFARIGSRWSIIAGQLPGRTDNDIKNHWNTKLKKKLLGFAHKNYFQLPLINTSSFLQTSSISSPILHSQISPPIFELSENPSSSFTAPSLLEAPMHGHNYGYAPVKEGNHNNLLIFGGETSHGKKMEGYYSNGVDHVENHKFLISESHGGEGENGNFISENLLDNYSMEDIKQLISTNHICNNLNFFVDEIKTEDNTLY	flavonoid biosynthesis		Yuan et al., 2013; Qi et al., 2015	10.1371/journal.pone.0077275; 10.1016/j.plaphy.2015.06.007
Arabidopsis thaliana	At3g27920	AtMYB000	S15	MRIRRRDEKENQEYKKGLWTVEEDNILMDYVLNHGTGQWNRIVRKTGLKRCGKSCRLRWMNYLSPNVNKGNFTEQEEDLIIRLHKLLGNRWSLIAKRVPGRTDNQVKNYWNTHLSKKLVGDYSSAVKTTGEDDDSPPSLFITAATPSSCHHQQENIYENIAKSFNGVVSASYEDKPKQELAQKDVLMATTNDPSHYYGNNALWVHDDDFELSSLVMMNFASGDVEYCL*	cell fate; trichome initiation	Development/root hair/fiber development	Kirik et al., 2005	10.1242/dev.01708
Arabidopsis thaliana	At5g40330	AtMYB023	S15	MRMTRDGKEHEYKKGLWTVEEDKILMDYVRTHGQGHWNRIAKKTGLKRCGKSCRLRWMNYLSPNVNRGNFTDQEEDLIIRLHKLLGNRWSLIAKRVPGRTDNQVKNYWNTHLSKKLGLGDHSTAVKAACGVESPPSMALITTTSSSHQEISGGKNSTLRFDTLVDESKLKPKSKLVHATPTDVEVAATVPNLFDTFWVLEDDFELSSLTMMDFTNGYCL*	root hair patterning; leaf trichome formation and branching		Kirik et al., 2005; Kang et al., 2009; Tominaga et al., 2012; Khosla et al., 2014	10.1242/dev.01708; 10.1105/tpc.108.063180; 10.1271/bbb.110811; 10.1105/tpc.113.120360
Arabidopsis thaliana	At5g14750	AtMYB066	S15	MRKKVSSSGDEGNNEYKKGLWTVEEDKILMDYVKAHGKGHWNRIAKKTGLKRCGKSCRLRWMNYLSPNVKRGNFTEQEEDLIIRLHKLLGNRWSLIAKRVPGRTDNQVKNYWNTHLSKKLGIKDQKTKQSNGDIVYQINLPNPTETSEETKISNIVDNNNILGDEIQEDHQGSNYLSSLWVHEDEFELSTLTNMMDFIDGHCF*	root-hair formation; root hair patterning; Root epidermal cell fate		Lee and Schiefelbein, 1999; Ryu et al., 2005; Tominaga et al., 2007; Tominaga et al., 2012; Song et al., 2015; Wang et al., 2019	10.1016/S0092-8674(00)81536-6; 10.1242/dev.02055; 10.1105/tpc.106.045732; 10.1271/bbb.110811; 10.1016/j.bbrc.2015.09.115; 10.1104/pp.19.00458
Brassica napus	BnaA02g02300D	BnMYB019	S15	MRKKVSTSGEEGNNEYKKGLWTVEEDKILMDYVKAHGKGHWNRIAKKTGLKRCGKSCRLRWMNYLSPNVKRGNFTEQEEDLIIRLHKLLGNRWSLIAKRVPGRTDNQVKNYWNTHLSKKLGNKDPKTKPSNGDIVHQTSLTNPTETLEETNISNINDNSEIQEDRQGSNYLSSHWVHDDEFELSSLTNMMDFIDGHCF	Root hair development		Li et al., 2020	10.3390/biom10060875
Brassica napus	BnaA10g19100D	BnMYB189	S15	MRKKVSSGEEGNNEYKKGLWTVEEDKILMDYVKAHGKGHWNRIAKKTGLKRCGKSCRLRWMNYLSPNVKRGNFTDQEEDLIIRLHKLLGNRWSLIAKRVPGRTDNQVKNYWNTHLSKKLGIKDPKNKPSNGDIVYQINLTNPTETLEETKISNINDNDEIQEDRHGSNYLSSLWVHDDTFELSTLTNMMEFLDGHCF	Root hair development		Li et al., 2020	10.3390/biom10060875
Brassica napus	BnaC02g05740D	BnMYB231	S15	MRKKVSSSGEEGNNEYKKGLWTVEEDKILMDYVKAHGKGHWNRIAKKTGLKRCGKSCRLRWMNYLSPNVKRGNFTEQEEDLIIRLHKLLGNRWSLIAKRVPGRTDNQVKNYWNTHLSKKLGNKDPKTKPSNGDIVHQINLTNPTETLEETNISNINDNSEFQEDRQGSNYLSSHWVHDDEFELSSLTNMLDFIDGHCF	Root hair development		Li et al., 2020	10.3390/biom10060875
Brassica napus	BnaC09g42790D	BnMYB388	S15	MRKNVSSSGEEGNNEYKKGLWTVEEDKILMDYVKAHGKGHWNRIAKKTGLKRCGKSCRLRWMNYLSPNVKRGNFTDQEEDLIIRLHKLLGNRWSLIAKRVPGRTDNQVKNYWNTHLSKKLGTKDPKNKPSNGDIVYQINLTNPTETLEETKIWNINDNDEIQEDRHGSNYLSSLWVHDDAFELSTLTNMMDFLDGHCF	Root hair development		Li et al., 2020	10.3390/biom10060875
Gossypium hirsutum	AJ549758	GhMYB109	S15	MLPAAMAAAGIRLWPGIQERDYGRGYKKGLWAMEEDKLLIDYVNVHGKGQWNKIANRTGLKRSGKSCRLRWMNYLSPNVKKGDFSEEEEDLVIRLHKLLGNRWSLIAKRVPGRTDNQVKNYWNSHLRKKLGIIDQNKTRIDFCQSSKQVKVCHVDEAATDPSPGHGTTTETTGITVDQSNQQEVIDHRVLNNTTQESMTSESYINTFWIPDHDYELSTLAMIDHFHECSSFHLS	cotton fiber development		Pu et al., 2008	10.1534/genetics.108.093070
Arabidopsis thaliana	At4g25560	AtMYB018	S16	MAKTKYGERHRKGLWSPEEDEKLRSFILSYGHSCWTTVPIKAGLQRNGKSCRLRWINYLRPGLKRDMISAEEEETILTFHSSLGNKWSQIAKFLPGRTDNEIKNYWHSHLKKKWLKSQSLQDAKSISPPSSSSSSLVACGKRNPETLISNHVFSFQRLLENKSSSPSQESNGNNSHQCSSAPEIPRLFFSEWLSSSYPHTDYSSEFTDSKHSQAPNVEETLSAYEEMGDVDQFHYNEMMINNSNWTLNDIVFGSKCKKQEHHIYREASDCNSSAEFFSPSTTT*	hypocotyl elongation	Development/hypocotyl elongation	Yang et al., 2009	10.1105/tpc.109.067215
Cichorium intybus	KY354365.1	CiMYB3	S17	MYLAVMGGIEERWRKGPWTAEEDRLLMYHVNLYGEGRWNSVATLAGLKRNGKSCLRWVNYLRPDLKRGRISPHEEAIILDLHARWGNRWSTIARSLPGRTDNEIKNYWRTHFKKKSKVTLDESAKLKMRQLKRQKFQQEQRQQQLQQLQMQQNITEMKKIMSLLERSEDQVEYVPPIVVEKQQHKAYEEQQSWIYPKISSSCCYGSSYAPETSMSDDFCMWDGLWNLDDVQGPTFHAAKAS	fructan 1-exohydrolase expression in response to abiotic stress and hormonal cues	Abotic stress	Wei et al., 2017	10.1093/jxb/erx210
Lablab purpureus	KP966100.1	LpMYB1	S17	MGSTIEFVRQTLPKRQQLRRFFCMYWGVMAGNMGWGVIEEEGWRKGPWTAEEDRLLIQYVRLHGEGRWNSVARLAGLKRNGKSCRLRWVNYLRPDLKKGQITPQEESIIQELHARWGNRWSTIARSLPGRTDNEIKNYWRTHFKKKTKSPSDAAEKARIRSSRRQQFQQQQLQLKHQQQVQQQQQQFQFNLDIKGIINLLEENDHRVPSTSQETQEMVNMYPNTSEQQGYFYSMFNVNDNVSAPESSNEEILWDGLWNLDDVLCNFNAASATSKASLHNLVSPFS	drought increases tolerance		Yao et al., 2016	10.1007/s11033-016-4042-7
Medicago truncatula	Medtr1g073170.1	MtMYBS1	S17	MYSGMMEGNTGWSVIEEDRWRKGPWTSEEDKLLIEYVKLHGEGRWNSVSRLAGLRRNGKSCRLRWVNYLRPDLKKGQITQQEESI ILELHARWGNRWSTIARSLPGRTDNEIKNYWRTHFKKKNKNPTDAAEKAKNRYFKRQQQQQLKKQQQQVQMQQQQLQYNMDMKGIIDLLLEENDYCTSVP STSQETQEMVSMYADTQEQQGCFYSMLNDNNGNVYAHESSNEEILWDGLWNLDDALGNSMQLMLQAKPANVC	salinity tolerance		Dong et al., 2017	10.1016/j.bbrc.2017.06.025
Sesamum indicum	SIN_1015311	SiMYB75	S17	MSWGVMGEHMMGMWGAMEDGWRKGPWTAEEDRLLIQYVELHGEGRWNNVAKLAGLKRNGKSCRLRWVNYLRPDLKRGQITPHEERIILELHARWGNRWSTIARSLPGRTDNEIKNYWRTHFKKKTKSSSDSPEKTRARLLRRQQFHLQQQLQQQQQQQQQQQQQHQQDQIIDMTRIMSLLDDSENRSAPGFEYPSGADEHGVLLHSMMNEYAAVAEASNEGILWDSLWNLDDLHGNYMTERANYQHNLAATFY	abiotic stress		Dossa et al., 2020	10.1093/aobpla/plz081
Arabidopsis thaliana	At5g06100	AtMYB033	S18	MSYTSTDSDHNESPAADDNGSDCRSRWDGHALKKGPWSSAEDDILIDYVNKHGEGNWNAVQKHTSLFRCGKSCRLRWANHLRPNLKKGAFSQEEEQLIVELHAKMGNRWARMAAHLPGRTDNEIKNYWNTRIKRRQRAGLPLYPPEMHVEALEWSQEYAKSRVMGEDRRHQDFLQLGSCESNVFFDTLNFTDMVPGTFDLADMTAYKNMGNCASSPRYENFMTPTIPSSKRLWESELLYPGCSSTIKQEFSSPEQFRNTSPQTISKTCSFSVPCDVEHPLYGNRHSPVMIPDSHTPTDGIVPYSKPLYGAVKLELPSFQYSETTFDQWKKSSSPPHSDLLDPFDTYIQSPPPPTGGEESDLYSNFDTGLLDMLLLEAKIRNNSTKNNLYRSCASTIPSA…	stamen development; anther development; primary root growth; abiotic stress; ABA sensitivity	Development	Millar and Gubler, 2005; Reyes and Chua, 2007; Alonso-Peral et al., 2010; Li et al., 2016; Zheng et al., 2017; Xue et al.,2017	10.1105/tpc.104.027920; 10.1111/j.1365-313X.2006.02980.x; 10.1104/pp.110.160630; 10.1186/s12870-016-0867-4; 10.1104/pp.16.01898; 10.1016/j.plantsci.2017.06.008
Arabidopsis thaliana	At3g11440	AtMYB065	S18	MSYTTATADSDDGMHSSIHNESPAPDSISNGCRSRGKRSVLKKGPWTSTEDGILIDYVKKHGEGNWNAVQKHTSLARCGKSCRLRWANHLRPNLKKGAFSQEEEQLIVEMHAKMGNKWAQMAEHLPGRTDNEIKNYWNTRIKRRQRAGLPLYPPEIYVDDLHWSEEYTKSNIIRVDRRRRHQDFLQLGNSKDNVLFDDLNFAASLLPAASDLSDLVACNMLGTGASSSRYESYMPPILPSPKQIWESGSRFPMCSSNIKHEFQSPEHFQNTAVQKNPRSCSISPCDVDHHPYENQHSSHMMMVPDSHTVTYGMHPTSKPLFGAVKLELPSFQYSETSAFDQWKTTPSPPHSDLLDSVDAYIQSPPPSQVEESDCFSSCDTGLLDMLLHEAKIKTSAKHS…	anther development; primary root growth; stresses		Millar and Gubler, 2005; Li et al., 2016; Zheng et al., 2017; Xue et al., 2017	10.1105/tpc.104.027920; 10.1186/s12870-016-0867-4; 10.1104/pp.16.01898; 10.1016/j.plantsci.2017.06.008;
Arabidopsis thaliana	At4g26930	AtMYB097	S18	MIVYGGGASEDGEGGGVVLKKGPWTVAEDETLAAYVREYGEGNWNSVQKKTWLARCGKSCRLRWANHLRPNLRKGSFTPEEERLIIQLHSQLGNKWARMAAQLPGRTDNEIKNYWNTRLKRFQRQGLPLYPPEYSQNNHQQQMYPQQPSSPLPSQTPASSFTFPLLQPPSLCPKRCYNTAFSPKASYISSPTNFLVSSPTFLHTHSSLSSYQSTNPVYSMKHELSSNQIPYSASLGVYQVSKFSDNGDCNQNLNTGLHTNTCQLLEDLMEEAEALADSFRAPKRRQIMAALEDNNNNNNFFSGGFGHRVSSNSLCSLQGLTPKEDESLQMNTMQDEDITKLLDWGSESEEISNGQSSVITTENNLVLDDHQFAFLFPVDDDTNNLPGIC*	pollen tube-synergid interaction		Liang et al.,2013	10.1371/journal.pgen.1003933
Arabidopsis thaliana	At2g32460	AtMYB101	S18	MDGGGETTATATMEGRGLKKGPWTTTEDAILTEYVRKHGEGNWNAVQKNSGLLRCGKSCRLRWANHLRPNLKKGSFTPDEEKIIIDLHAKLGNKWARMASQLPGRTDNEIKNYWNTRMKRRQRAGLPLYPHEIQHQGIDIDDEFEFDLTSFQFQNQDLDHNHQNMIQYTNSSNTSSSSSSFSSSSSQPSKRLRPDPLVSTNPGLNPIPDSSMDFQMFSLYNNSLENDNNQFGFSVPLSSSSSSNEVCNPNHILEYISENSDTRNTNKKDIDAMSYSSLLMGDLEIRSSSFPLGLDNSVLELPSNQRPTHSFSSSPIIDNGVHLEPPSGNSGLLDALLEESQALSRGGLFKDVRVSSSDLCEVQDKRVKMDFENLLIDHLNSSNHSSLGANPNIHNKYNE…	pollen tube-synergid interaction; primary root growth;ABA medaited seedling stress responses		Reyes and Chua, 2007; Liang et al.,2013; Xue et al.,2017	10.1111/j.1365-313X.2006.02980.x; 10.1371/journal.pgen.1003933; 10.1016/j.plantsci.2017.06.008
Arabidopsis thaliana	At5g55020	AtMYB120	S18	MIMYGGGGAGKDGGSTNHLSDGGVILKKGPWTAAEDEILAAYVRENGEGNWNAVQKNTGLARCGKSCRLRWANHLRPNLKKGSFTGDEERLIIQLHAQLGNKWARMAAQLPGRTDNEIKNYWNTRLKRLLRQGLPLYPPDIIPNHQLHPHPHHQQQQQHNHHHHHHQQQQQHQQMYFQPQSSQRNTPSSSPLPSPTPANAKSSSSFTFHTTTANLLHPLSPHTPNTPSQLSSTPPPPPLSSPLCSPRNNQYPTLPLFALPRSQINNNNNGNFTFPRPPPLLQPPSSLFAKRYNNANTPLNCINRVSTAPFSPVSRDSYTSFLTLPYPSPTAQTATYHNTNNPYSSSPSFSLNPSSSSYPTSTSSPSFLHSHYTPSSTSFHTNPVYSMKQEQLPSNQIPQ…	pollen tube-synergid interaction		Liang et al., 2013	10.1371/journal.pgen.1003933
Hordeum vulgare	CAA61021.1	HvGAMYB	S18	MYRVKSESDCEMMHQEDQMDSPVGDDGSSGGGSPHRGGGPPLKKGPWTSAEDAILVDYVKKHGEGNWNAVQKNTGLFRCGKSCRLRWANHLRPNLKKGAFTPEEERLIIQLHSKMGNKWARMAAHLPGRTDNEIKNYWNTRIKRCQRAGLPIYPASVCNQSSNEDQQGSSDFNCGENLSSDLLNGNGLYLPDFTCDNFIANSEALSYAPQLSAVSISSLLGQSFASKNCGFMDQVNQAGMLKQSDPLLPGLSDTINGALSSVDQFSNDSEKLKQALGFDYLHEANSSSKIIAPFGGALTGSHAFLNGTFSTSRTINGPLKMELPSLQDTESDPNSWLKYTVAPAMQPTELVDPYLQSPTATPSVKSECASPRNSGLLEELLHEAQGLRSGKNQQLSVRS…	anther development		Marles et al., 2003	10.1016/S0031-9422(03)00377-7
Lolium temulentum	AF114162	LtGAMYB	S18	MYRVKSESTCEMMHQDQMDSPLADDGGGSSGGSPHRGGGPPLKKGPWTSAEDAILVDYVKKHGEGNWNAVQKNTGLFRCGKSCRLRWANHLRPNLKKGAFTPEEERLIIQLHSKMGNKWARMAAHLPGRTDNEIKNYWNTRIKRCQRAGLPVYPASVINQSANEDQQGSSDFNCGENLSNNHLNGNGLYLPDFTCDNFIANSEALSYAPQLSAVSISNLLGQSFASKRCGFMDQAGMLKQSDSLLPGLSDTVNGALSSVDQFSNDSGKLRQALGFDYLHEANSSSKILAPFGGALTGSHAYLNGTFSASRSTNGPLKMELPSLQDTESDPNSWLKYTVAPTMHPTELVDPYLQSPTATPSAKSECASPRNSGLLEELLHQAEALRSGKNQQPSVRSSSS…	signaling and/or response roles in flowering		Gocal et al., 1999	10.1104/pp.119.4.1271
Oryza sativa	CAA67000.1	OsGAMYB	S18	MYRVKSESDCEMIHQEQMDSPVADDGSSGGSPHRGGGPPLKKGPWTSAEDAILVDYVKKHGEGNWNAVQKNTGLFRCGKSCRLRWANHLRPNLKKGAFTAEEERLIIQLHSKMGNKWARMAAHLPGRTDNEIKNYWNTRIKRCQRAGLPIYPTSVCNQSSNEDQQCSSDFDCGENLSNDLLNANGLYLPDFTCDNFIANSEALPYAPHLSAVSISNLLGQSFASKSCSFMDQVNQTGMLKQSDGVLPGLSDTINGVISSVDQFSNDSEKLKQAVGFDYLHEANSTSKIIAPFGGALNGSHAFLNGNFSASRPTSGPLKMELPSLQDTESDPNSWLKYTVAPALQPTELVDPYLQSPAATPSVKSECASPRNSGLLEELIHEAQTLRSGKNQQTSVISSS…	gibberellin-mediated anther development		Aya et al., 2009	10.1105/tpc.108.062935
Zea mays	GRMZM2G139688	ZmMYB138	S18	MYRVKSEGEGEGEGDCEMMLQEQMDSLVADDVSSGGGSPHRGVGTPLKKGPWTSAEDAILVDYVKKNGEG NWNAVQKNTGLFRCGKSCRLRWANHLRPNLKKGAFTPEEERLIIQLHAKMGNKWARMAGHLPGRTDNEIK NYWNTRIKRCQRASLPIYPASVCNQSTNEDQQLSGNFNGGENISNDLLSGNSLYLPDFTSDNFIANPEAL SYAPQLSAVSISNLLGQSFASKSCSFMDQVDQAGMLKQSGCVLPALSDAIDSVLSSADHFSNDSEKLRQA LGFDYLNEANASSKSIAPFGVALTGSHAFLNGNFSASRPTNGPLKMELPSLQDTESDPNSWLKYTVAPAM QPTELVDPYLQSPSATPSVKSECASPRNSGLLEELLHEAQALRS…	embryonic callus formation		Ge et al., 2016	10.1111/ppl.12470
Arabidopsis thaliana	At3g27810	AtMYB021	S19	MEKRGGGSSGGSGSSAEAEVRKGPWTMEEDLILINYIANHGDGVWNSLAKSAGLKRTGKSCRLRWLNYLRPDVRRGNITPEEQLIIMELHAKWGNRWSKIAKHLPGRTDNEIKNFWRTRIQKYIKQSDVTTTSSVGSHHSSEINDQAASTSSHNVFCTQDQAMETYSPTPTSYQHTNMEFNYGNYSAAAVTATVDYPVPMTVDDQTGENYWGMDDIWSSMHLLNGN*	GA-and JA-mediated stamen development; JA-regulated anther development and filament elongation	Development/specialized metabolism	Mandaokar et al., 2006; Song et al., 2011; Kumar and Chattopadhyay, 2018	10.1111/j.1365-313X.2006.02756.x; 10.1105/tpc.111.083089; 10.1093/jxb/ery166
Arabidopsis thaliana	At5g40350	AtMYB024	S19	MEKRESSGGSGSGDAEVRKGPWTMEEDLILINYIANHGEGVWNSLAKSAGLKRTGKSCRLRWLNYLRPDVRRGNITPEEQLTIMELHAKWGNRWSKIAKHLPGRTDNEIKNFWRTKIQKYIIKSGETTTVGSQSSEFINHHATTSHVMNDTQETMDMYSPTTSYQHASNINQQLNYGNYVPESGSIMMPLSVDQSEQNYWSVDDLWPMNIYNGN*	stamen development; JA-regulated anther development and filament elongation; jasmonate-mediated stamen development		Mandaokar and Browse, 2009; Cheng et al., 2009; Song et al., 2011; Huang et al., 2017	10.1104/pp.108.132597; 10.1371/journal.pgen.1000440; 10.1105/tpc.111.083089; 10.3389/fpls.2017.01525
Arabidopsis thaliana	At3g01530	AtMYB057	S19	METTMKKKGRVKATITSQKEEEGTVRKGPWTMEEDFILFNYILNHGEGLWNSVAKASGLKRTGKSCRLRWLNYLRPDVRRGNITEEEQLLIIQLHAKLGNRWSKIAKHLPGRTDNEIKNFWRTKIQRHMKVSSENMMNHQHHCSGNSQSSGMTTQGSSGKAIDTAESFSQAKTTTFNVVEQQSNENYWNVEDLWPVHLLNGDHHVI*	stamen filament growth		Cheng et al., 2009	10.1371/journal.pgen.1000440
Fragaria ananassa	KM099230.1	FaEOBII	S19	MDKKPCNSSSQDAEVRKGPWTLEEDLILINYIANHGEGVWNSLAKSAGLKRTGKSCRLRWLNYLRPDVRRGNITPEEQLLIMELHSKWGNRWSKIAKHLPGRTDNEIKNYWRTRIQKHIKQGDQNNSQGQSSDGTADQASTSQVVSSATVGLDAMETTYPLCAPTASYPATLVQPPAHPTVLPPGDSNQENYWSMEDLWSMQLLNGE	eugenol production		Medina-Puche et al., 2015	10.1104/pp.114.252908
Freesia hybrida	MT741683	FhMYB21L1	S19	MDKGINSNEETEVRKGPWTMEEDLILINYIANHGEGVWNTLAKSAGLKRTGKSCRLRWLNYLRPDVRRGNITPEEQLLIMELHSRWGNRWSKIARQLPGRTDNEIKNYWRTRIQKKTKSESSDYQNQMMVDDASTSHSAGIDEGMAQLSYQQMHMNNNTSSTSTDAFAAPMFSADSTENFWTVEDFWTMQPLNGD	Monoterpene		Yang et al., 2020; Shan et al., 2020	10.1093/jxb/eraa184; 10.1111/nph.16818
Freesia hybrida	MT741684	FhMYB21L2	S19	MDKRINSGSEVRKGPWTMEEDLILVNYIANHGEGVWNTLAKSAGLRRTGKSCRLRWLNYLRPGVRRGNITEEEQLLIMDLHSRWGNRWSKIARQLPGRTDNEIKNYWRTRMQKKTKCDQPFDCQNQMMVDNIDGSTNCYSNGSDEGMAETSYQMHLNNNNNNSTDAVAAPMLSADSGAENFWTVEDFWTMQPIFGG	Monoterpene, flavonol biosynthesis		Yang et al., 2020; Shan et al., 2020	10.1093/jxb/eraa184; 10.1111/nph.16818
Gentian tutea	AB289443.1	GtMYB2a	S19	MANSPTPIDIEMNINNNNSKAACNSGDVQVRKGPWTMEEDMILINYIANHGEGVWNSLARSAGLKRTGKSCRLRWLNYLRPDVRRGNITPEEQLLIMELHAKWGNRWSKIAKHLPGRTDNEIKNFWRTRIQKQMKHVENSSVGQSSEQTEAPSTSHEASTAAAATATTAHDAVEAYSPQSYTANMESFQNPFPPDQSNDNVWSMEDLWSMNLLN	anthocyanin biosynthesis		Nakatsuka et al., 2008	10.1093/pcp/pcn163
Gentian tutea	AB289444.1	GtMYB2b	S19	MDKKGSNINSSSKDPEVRKGPWTMEEDLILINYIANHGEGVWNSLARSAGLKRTGKSCRLRWLNYLRPDVRRGNITPEEQLLIMELHAKWGNRWSKIAKHLPGRTDNEIKNFWRTRIQKHMKQAENYAGQSSSEQNERVASTSMQTSAATAPHELMMETQSPPSNYTMDHLPEAFQNPFPTESNDNLWSMEDLWSLHLLN			Nakatsuka et al., 2008	10.1093/pcp/pcn163
Glycine max	DQ822906.2	GmMYB181	S19	MDKKQLCNTSQDPEVRKGPWTMEEDLILINYIANHGEGVWNSLAKAAGLKRTGKSCRLRWLNYLRPDVRRGNITPEEQLLIMELHAKWGNRWSKIAKHLPGRTDNEIKNYWRTRIQKHIKQAENFQQQISNNSEINDHQASTSHVSTMAEPMETYSPPFYQGMLEPFSSIQFPTINPDQSSCCTNDNNNSINYWSMEDIWSMQLLNGD	increases branch number		Yang et al., 2018	10.3389/fpls.2018.01027
Malus domestica	XM_008343218.3	MdMYB24L	S19	MDKKPCNSSSQDVEVRKGPWTMEEDLILINYIANHGEGVWNSLAKSAGLKRTGKSCRLRWLNYLRPDVRRGNITPEEQLLIMELHAKWGNRWSKIAKHLPGRTDNEIKNYWRTRIQKHIKQAENITPGQSSEVNDQASTSQVSISNTVDTMDISHSAPTYQANMDAYPPPLPADQSNESYWSMEDLWSLQLLNGE	Anthocyanins		Wang et al., 2019	10.1016/j.plaphy.2019.03.031
Petunia hybrida	EU360893.1	PhEOBII	S19	MDKKPCNSQDAEVRKGPWTMEEDLILINYIANHGEGVWNSLAKSAGLKRTGKSCRLRWLNYLRPDVRRGNITPEEQLLIMELHAKWGNRWSKIAKHLPGRTDNEIKNYWRTRIQKHIKQAETMNGQAASSEQNDHQEACTSQMSNGPNDNTIDQTYSPTSYSGNVDTFQAGPNFLTEANDNMWSMEDIWSMQLLNGD	phenylpropanoid volatiles biosynthesis		Spitzer-Rimon et al., 2010	10.1105/tpc.109.067280
Petunia hybrida	KC182628.1	PhEOBI	S19	MDKRTCNSQDVEVRKGPWTMEEDLILINYIANHGEGVWNSLARSAGLKRTGKSCRLRWLNYLRPDVRRGNITPEEQLLIMELHAKWGNRWSKIAKHLPGRTDNEIKNYWRTRIQKHINKQADQNMKKQSKCEHNDQQAISTSQVSTGPTDTIDSYSPSSYTGNTNNNMENITFHGNFPTETNENIWSIEDLWSLQLLNDATN	scent production		Spitzer-Rimon et al., 2012	10.1105/tpc.112.105247
Pisum sativum	CAA71992.1	PsMYB26	S19	MDKKPCNSSQDPEVRKGPWTMEEDLILINYIANHGEGVWNSLAKAAGLKRTGKSCRLRWLNYLRPDVRRGNITPEEQLLIMELHSKWGNRWSKIAKHLPGRTDNEIKNFWRTRIQKHIKQVDNPNQQNFQQKMSLEINDHHHHHPHQPSSSQVSNLVEPMETYSPTSYQGTLEPFPTQFPTINNDHHQNSNCCANDNNNNNYWSMEDIWSMQLLNGD	phenylpropanoid metabolism		Uimari et al., 1997; Li et al., 2006	10.1046/j.1365-313x.1997.12061273.x; 10.1016/j.bbrc.2006.01.077
Actinidia deliciosa	MG581947.1	AdMYB7	S20	MEVGGRVCDPKTEEETTMMDLRRGPWTVEEDLTLVNYIDKHGEGRWNSLARCAGLKRTGKSCRLRWLNYLRPDVRRGNITLEEQLLILELHSRWGNQWSKIAQHLPGRTDNEIKNYWRTRVQKHAKQLKCDVNSKQFKDTMRYLWMPRLVERIQAAANTSTAQMSPPTAAADNLSAAASSSDSFAAQVSPASDLTDYYNYPVNNNNNDINYQNQDYYQVNQVFNPDSLTSPPSGSFNHGLEFNSQWFDGGDTTDNLWNSEDIWCLQQQFNM	chlorophyll and carotenoid accumulation	Abiotic stress	Ampomah-Dwamena et al., 2019	10.1111/nph.15362
Arabidopsis thaliana	At2g47190	AtMYB002	S20	MEDYERINSNSPTHEEDSDVRKGPWTEEEDAILVNFVSIHGDARWNHIARSSGLKRTGKSCRLRWLNYLRPDVRRGNITLEEQFMILKLHSLWGNRWSKIAQYLPGRTDNEIKNYWRTRVQKQAKHLRCDVNSNLFKETMRNVWMPRLVERINAQSLPTTCEQVESMITDPSQPVNEPSPVEPGFVQFSQNHHQQFVPATELSATSSNSPAETFSDVRGGVVNGSGYDPSGQTGFGEFNDWGCVGGDNMWTDEESFWFLQDQFCPDTTSYSYN*	drought and salt, ABA-mediated; phosphate-starvation response		Abe et al., 2003; Baek et al.,2013	10.1105/tpc.006130; 10.1104/pp.112.205922
Arabidopsis thaliana	At1g68320	AtMYB062	S20	MENSMKKKKSFKESEDEELRRGPWTLEEDTLLTNYILHNGEGRWNHVAKCAGLKRTGKSCRLRWLNYLKPDIRRGNLTPQEQLLILELHSKWGNRWSKIAQYLPGRTDNEIKNYWRTRVQKQARQLNIESNSDKFFDAVRSFWVPRLIEKMEQNSSTTTTYCCPQNNNNNSLLLPSQSHDSLSMQKDIDYSGFSNIDGSSSTSTCMSHLTTVPHFMDQSNTNIIDGSMCFHEGNVQEFGGYVPGMEDYMVNSDISMECHVADGYSAYEDVTQDPMWNVDDIWQFRE*	phosphate starvation; gibberellic acid biosynthesis		Devaiah et al., 2009	10.1093/mp/ssn081
Arabidopsis thaliana	At3g06490	AtMYB108	S20	MDEKGRSLKNNNMEDEMDLKRGPWTAEEDFKLMNYIATNGEGRWNSLSRCAGLQRTGKSCRLRWLNYLRPDVRRGNITLEEQLLILELHSRWGNRWSKIAQYLPGRTDNEIKNYWRTRVQKHAKQLKCDVNSQQFKDTMKYLWMPRLVERIQSASASSAAAATTTTTTTTGSAGTSSCITTSNNQFMNYDYNNNNMGQQFGVMSNNDYITPENSSVAVSPASDLTEYYSAPNPNPEYYSGQMGNSYYPDQNLVSSQLLPDNYFDYSGLLDEDLTAMQEQSNLSWFENINGAASSSDSLWNIGETDEEFWFLQQQQQFNNNGSF*	jasmonate-mediated stamen maturation;leaf senescence; dehydration,wounding and pathogens stress		Abe et al., 2003; Mandaokar and Browse, 2009; Chou et al., 2018	10.1105/tpc.006130; 10.1104/pp.108.132597; 10.3390/ijms19071854
Arabidopsis thaliana	At1g48000	AtMYB112	S20	MNISRTEFANCKTLINHKEEVEEVEKKMEIEIRRGPWTVEEDMKLVSYISLHGEGRWNSLSRSAGLNRTGKSCRLRWLNYLRPDIRRGDISLQEQFIILELHSRWGNRWSKIAQHLPGRTDNEIKNYWRTRVQKHAKLLKCDVNSKQFKDTIKHLWMPRLIERIAATQSVQFTSNHYSPENSSVATATSSTSSSEAVRSSFYGGDQVEFGTLDHMTNGGYWFNGGDTFETLCSFDELNKWLIQ*	anthocyanin accumulation		Lotkowska et al., 2015	10.1104/pp.15.00605
Capsicum annuum	XM_016718081	CaMYB108	S20	MDHHQKIEVDSGRGGGRGVDYTKNNQEIREEDIVMDLRRGPWTVEEDFTLINFIAHHGEGRWNSLARCAGLKRTGKSCRLRWLNYLRPDVRRGNITLEEQLLILELHSRWGNRWSKIAQHLPGRTDNEIKNYWRTRVQKHAKQLKCDVNSKQFKDTMKYLWMPRLAERIQAAAASNPATASSSGPPTTTYIQNQEIQHPLPNMNHHMSDYTPIPFIEKTNSLNYSATSASSDNYSSDLTDGCYNFPINQSNNQDYSQVNQSTNQMCYGESTINPTNYDFHHGFQGFQEVDQQNNTQWMDNPWNIEDVCFLQQLNNDM	Capsaicinoid		Sun et al., 2019	10.1021/acs.jafc.9b04978
Cichorium intybus	KY354368.1	CiMYB5	S20	MNTDNCVDMGGSEEDDQINMMEDLRRGPWTVEEDFTLINYIAHH GEGRWNSLARCAGLKRTGKSCRLRWLNYLRPDVRRGNITLEEQLLILELHSRWGNRWSKIAQHLPGRTDNEIKNYWRTRVQKHAKQLKCDVNSKQFKDTMRYLWMPRLVERIQAAATTTATTGGSSSSTTTTTTTSTATTTNSYALNQTNMDCIVTSQLVVPGGNNNCGTACSNYGNTQLNPTYTPENSSTTAVSPVSDMTDCYYPTNQSQNQEFFQQHNTLGIGFTDAMISPAGYFNQGMDFQALVEQNNQWSDGGNGGDEFSDNLWNVEDIWFLKQQFNM			Wei et al., 2017	10.1093/jxb/erx210
Glycine max	JF510467.1	GmMYB12B2	S20	MERSLSGSSEEEMSITKGPWTEEEDSVLFNYITVHGEGHWNSVARYTGLKRTGKSCRLRWLNYLRPNVRRGNITLEEQLLILDLHSRWGNRWSKIAEHLPGRTDNEIKNYWRTRVVKQAEQLKCEVNSKQFRDTLRFVWMPRMLERIQAQASSSSSSSSGQAHQTTLISNAQAHSDPCGVMTTNPSLLSEVSSSALDAHAPSLYDSSASYNLMGGGSSSSYSAEYCYYSDIAGNGFGGSDLWTDENICFLQQLLADHDLS	flavonoid biosynthesis; UV radiation tolerance and salt stress		Li et al., 2013; Li et al., 2016	10.1016/j.gene.2013.09.015; 10.4238/gmr.15026573
Glycine max	DQ822895.1	GmMYB76	S20	METMNVQVMRSLSDMVIKKGPWTEEEDSVLINYVNVHGEGHWNSLARSSGLKRTGKSCRLRWFNYLRPNVRRGNITLQEQLLILELHSHWGNRWAKIAEQLPGRTDNEIKNYWRTRVVKQAKQLKCHVNSKQFRDALRFVWMPRLMEQIQASSSSYGLDQTTLCNTQTHRDNSMVSSYSSEVDLQPPSLSDTSITSSSYNLIGDGGLSTESAEKGSIYSLWQHWDYSDIQAFEPCNGFGDADLWTDENMWFLQQHLADEL	confer stress tolerance		Liao et al., 2008	10.1007/s00425-008-0731-3
Glycine max	Glyma.05g234600.1.p	GmMYB84	S20	MSTSKSVSSSSEDDNELRRGPWTLEEDNLLSQYISSHGEGRWNLLAKRSGLKRTGKSCRLRWLNYLKPDVKRGNLTPQEQLIILELHSKWGNRWSKIAQNLPGRTDNEIKNYWRTRIQKQARHLKIDTDSREFQELVRRFWMPRLLQKAKESSSSAMSIQNQATPMPFDGVSQHSTVGTIPSHSHTPWQGPCMNEAGPTYMDQHEQNSDSEHNNGSCISLSESANFPKVPQHFGRTTITQYHALNNNDFGTFTYDGYNVSNNVYEMDNFKTPTTRVAEDAQYPTGDCQMVGSNWVNSDFACNMWNMDELWQFSKLQK	drought tolerance		Wang et ., 2017	10.1093/pcp/pcx111
Gossypium arboreum	cotton_A_01409	GaMYB62L	S20	MTSPSSSSSSSLKKTSTSCSEDEGDHHQQQLRRGPWTIEEDSVLVHYIARHGEGRWNFLAKHAGLRRTGKSCRLRWLNYLKPDVKRGNLTAEEQFLILELHSKLGNRWSKIAQHLPGRTDNEIKNYWRTRVQKQARQLNIDANSAAFKNILRYYWMPRLVQKMEESSSPCFSTTVIPRNQPLMKTDYVDGNSCVSSLEHVDDMKMSQFGIFGSNDCNSNALAKDWYGYVGDNGSYCHGMETINMASTSALVGEGFPTPAADCHLADDNWVNDGFVDGIWSMGELWELRNALH	drought, salt and cold tolerance		Butt et al., 2017	10.1186/s12870-017-1078-3
Manihot esculenta	Manes.05G114400	MeMYB62	S20	MRAVTMSSLSSSSLCKKKSLSSSSDCDNSDQLRRGPWTLEEDNLLIHYIACHGEGRWNLLAKRAGLRRTG KSCRLRWLNYLKPDVKRGNLSPQEQLLILDLHSKWGNRWSKIAQHLPGRTDNEIKNYWRTRVQKQARHLK VDANSTAFQDIIKRFWIPRLLQKIEGSTTSSSSSSSSTILSENPTVVAHQPVNYAAQNFQYPIPPPPPQE VPGNHQGRHDHNSDSENGSNPCISSTESINISQISQVSEYPASLFHGMGSFPKDSYYVDNMEAMSLASLS VPAGVVQNLGESNWGGYDFGDMWSMDELMAI	abscission zone separation		Liao et al., 2016	10.1038/srep32006
Manihot esculenta	Manes.05G012100	MeMYB78	S20	MGAQVRNYGCATYQNEEDADIRKGPWTVEEDAILAEYVAIHGEGGWNAAARCAGLKRTGKSCRLRWLNYL RPDVRRGNITLQEQLLILELHSRWGNRWSKIAQYLPGRTDNEIKNYWRTRVQKQAKQLKCDVNSKQFRDA MRYIWMPRLVERIQAASGSSTGHSNYSSINHNGVPISNETGEINNPMIELVMPEPSGSSLESLDTQVSPV SDVTEYQNPTSVQNVSGLYPEGESDRWIEMEMQSNIVNGGESLESLWNEENIWFLQQQLM	abscission zone separation		Liao et al., 2016	10.1038/srep32006
Manihot esculenta	Manes.06G066600	MeMYB62-2	S20	MRSMRAPSVANRMCNSREDESELRRGPWTLEEDTLLTHYIARHGEGRWNMLASYAGLKRTGKSCRLRWLN YLKPDIKRGNLTPQEQLLILELHSKWGNRWSKIAQHLPGRTDNEIKNYWRTRVQRQARQLNIESNSKSFL DAVRCFWMPRLLQKVEQNCYSSPSSTLDSQTHAIASASSSNFEQVANSFSSETFPPQPKLTQYSNPASEH SCSVTSSSVLSTDFIPISHQTEILENPASSCPPLLDSTVYNNLLLSDIYYVENSGYGMDAFNPASMPEFD TFGDSTSECNMADGNWVFDDYMADPLWNMNDMWQV	abscission zone separation		Liao et al., 2016	10.1038/srep32006
Medicago truncatula	Medtr1g086530.1	MtMYB3	S20	MDTNYKTNMHVMRSFSDCGSSVTDVSQEDTMVIKKGPWTEEEDTILMNYVAVHGDGHWNSVARCSGLKRTGKSCRLRWLNYLRPN VRRGNITLQEQVLILDLHSRWGNRWSKIAEQLPGRTDNEIKNYWRTRVVKQARQLKCDVNSQQFRDTLRYVWIPRLIERIQSSGATADTNSYSHGQITTC KNTKAHSETCGANANPPMLQSEVSSYSSGVEVQVESNVSYNLMDCAELGSTWQDWNCLDSNIQEFEQSNVFGDSELWTDENICFLQQQLADDL	freezing tolerance		Zhang et al., 2016	10.1104/pp.16.00051
Medicago truncatula	Medtr1g086510.1	MtMYB61	S20	MRGMDIKVQKGGSAKENETGVRKGPWTLEEDTILVDYITIHGEGHWNTLASSAGLRRSGKSCRLRWLNYLRPDLRRGNIT LQEQILILDLHSRWGNRWSKIAQHLPGRTDNEIKNYWRTRVIKQAKQLKCDVNSKQFRDVLRHVWMPRLLEQIQPAPQFP DTNNPNGSHILLHQNTLQSSVSGISGISSDSSSVEFQVASNSDQNDSSELLGHEGSKLWSSFNNQQVSEQEKSGACDGDS LWNDENMWFLQQLYEDVEIKYNLLA			Zhang et al., 2016	10.1104/pp.16.00051
Oryza sativa	LOC_Os01g03720	OsMYB1	S20	MSQRRVAGPMGVMSKQQQEAMAEEMMELRRGPWTLEEDNLLMNYIACHGEGRWNLLARCSGLKRTGKSCRLRWLNYLKPDIKRG NLTPEEQLLILELHSRWGNRWSRIAQHLPGRTDNEIKNYWRTRVQKQARQLKVDANSTVFRDAVRCYWMPRLLEKMAGAATDPTPPPPPPLHHHAAMATA SSSPFDFDTHLQQAEAATACVVPNNVYHHHIDPSPSTSTSAGSTAAAAAFQPLPCFSELRWDQQMQSSGELDDGAAGVFVDSASALGSLSLDGLDLGPAE YYSDSTLLDYLNSSCTGSAMMTMMTASGNAGSYNYCGGAMDGGDTWRSDEVCQAAARKLGEWGGGI	phosphate homeostasis and root development		Gu et al., 2017	10.1093/jxb/erx174
Oryza sativa	AY026332.1	OsJamyb	S20	MEMVLQRTSHHPVPGEQQEAAAELSSAELRRGPWTVDEDLTLINYISDHGEGRWNALARAAGLKRTGKSCRLRWLNYLRPDVKRGNFTAEEQLLILDLHSRWGNRWSKIAQHLPGRTDNEIKNYWRTRVQKHAKQLNCDVNSKRFKDAMKYLWMPRLAERIHARAGAVDDSGDYSNNDLSCVSGVTMATVANCFDGSPSMVTSSSSDSFTSESQDLKKINLHVHGDDEKMNSEDWMQEVDHEFWSTEIQPNNEQFQDQQLNGWVQGFSEGLSETLWSLEDIWKMQ	fungal infection and host cell death stresses		Lee et al., 2001	10.1094/MPMI.2001.14.4.527
Rosa hybrida	MK606453	RhMYB108	S20	MDVKPGRVSDTIRNSSEEDEDAMMMDLRRGPWTVEEDVALMNYIANHGEGRWNSLARCAGLKRTGKSCRLRWLNYLRPDVRRGNITLEEQLLILELHSRWGNRWSKIAQHLPGRTDNEIKNYWRTRVQKHAKQLKCDVNSKQFKDTMRYLWMPRLVERIQAAASASTATTGASSSITTAAANTYHFNNNNNSFQTAAGAGHVALQQATLIGNNNDLAGSYTTPENSSTAASSDSFGTQVSPVSELTDYYSNMSVNNNKPSSQALDYFQATNPHHQVGYHDSMTSPSGYSFNQGGLNSHSFQAASAPEQNNNGQWGMDGGDFSDNLWNVEESDMWFLQQQLGNI	Petal senescence		Zhang et al., 2019	10.1038/s41438-019-0221-8
Salvia miltiorrhiza	JX113685.1	SmMYB9b	S20	MDHHQDDTKSSRNYSQSEEDLLELRRGPWTVDEDFTLINYIAHHGEGRWNSLARSAGLKRTGKSCRLRWLNYLRPDVRRGNITLEEQLLILELHSRWGNRWSKIAQHLPGRTDNEIKNYWRTRVQKHAKQLKCDVNSKQFKDTMRYLWMPRLVERIQAAAAAAPNLDVAVALPRPENSSAAASSESFGTPASDLTDCYNNQDCYAANNNQFSYGDQLSLSSPSGYFNQGLDFGGQWAMDGGDASDSLWSVDDVWFLQQQFNTNA	tanshinone concentration		Zhang et al., 2017	10.1007/s00299-017-2154-8
Salvia miltiorrhiza	AGN52122	SmMYB98	S20	MSSSKDKIPKRCSKFDEDGNELRRGPWTLEEDNVLIGHISSHGEGQWNSLAKSAGLKRTGKSCRLRWLNYLKPDIKRGNLSPQEQLLILELHSRWGNRWSKIAEQLPGRTDNEIKNYWRTRVQKQARQLKLDCNSTKFLEAVRLYWMPRLLEKMEQHKSPSSQTPNLAPSHNPFLPDMEIISTSHLSFDGYGMQESDCHAADVDWFGEEIGMTSFWNSDELWQFRKVDQCVD	Terpenoids and phenolic		Hao et al., 2020	10.1016/j.jare.2020.01.012
Trifolium arvense	EF587267	TaPIMP1	S20	MDMDKEYYKACMGMEAPPMSPAGLSAVTTEVAMAAATASEDEGDLKRGPWTAEEDMLLVDYISKHGEGRWNSLARCAGLRRTGKSCRLRWLNYLRPDVRRGNITPEEQLLILDLHSRWGNRWSKIAQRLPGRTDNEVKNYWRTRVQKHAKQLHCDVNSDRFRDVVRQVWMPRLLERIQAESSSSAAAAAGVGVPALTRAMSSPAGASQYHCFDHASSGEPSRKVAVTMSPDTSSTLRSSLSPAETSHGAHFPAWGAATTTANVDGSMMQCAGPEAGAIGGDHYVIHGDSLSGSWSELLAATDIPDFEFGNFDDNLWSLEDIYC	drought and salt stresses		Liu et al., 2011; Zhang et al., 2012	10.1007/s10142-011-0228-1；10.1111/j.1469-8137.2012.04353.x
Trifolium arvense	JQ663861.1	TiMYB2R-1	S20	MDMDKEYYKACMGMEALPMSPAGLSAVTTEVAMAAATASEDEGDLRGGPWTAEEDMLLVDYISKHGEGRWNSLARCAGLRRTGKSCRLRWLNYLRPDVRRGNITPEEQLLILDLHSRWGNRWSKIAQRLPGRTDNEVKNYWRTRVQKHAKQLHCDVNSDRFRDVVRQVWMPRLLERIQAESSSSAGAAAAGVGVPALTRAMGSPAGASQYHCFDHASSGEPSRKVAVTMSPDTSSTLRSSLSPAETYGAHFPAWGAATATANVDGSMMQCGGRECGAIGGDQYVIHGDSLSGSWSELLAATDIPDFEFGNFDDNLWNLEDIYC	take-all disease stress		Liu et al., 2013	10.1093/jxb/ert084
Arabidopsis thaliana	At1g17950	AtMYB052	S21	MMCSRGHWRPAEDEKLRELVEQFGPHNWNAIAQKLSGRSGKSCRLRWFNQLDPRINRNPFTEEEEERLLASHRIHGNRWSVIARFFPGRTDNAVKNHWHVIMARRGRERSKLRPRGLGHDGTVAATGMIGNYKDCDKERRLATTTAINFPYQFSHINHFQVLKEFLTGKIGFRNSTTPIQEGAIDQTKRPMEFYNFLQVNTDSKIHELIDNSRKDEEEDVDQNNRIPNENCVPFFDFLSVGNSASQGLC*	cell wall thickening; pectin demethylesterification	Specialized metabolism	Zhong et al., 2008; Shi et al., 2018	10.1105/tpc.108.061325
Arabidopsis thaliana	At1g73410	AtMYB054	S21	MIMCSRGHWRPAEDEKLKDLVEQYGPHNWNAIALKLPGRSGKSCRLRWFNQLDPRINRNPFTEEEEERLLAAHRIHGNRWSIIARLFPGRTDNAVKNHWHVIMARRTRQTSKPRLLPSTTSSSSLMASEQIMMSSGGYNHNYSSDDRKKIFPADFINFPYKFSHINHLHFLKEFFTGKIALNHKANQSKKPMEFYNFLQVNTDSNKSEIIDQDSGQSKRSDSDTKHESHVPFFDFLSVGNSAS*	cell wall thickening		Zhong et al., 2008	10.1105/tpc.108.061325
Arabidopsis thaliana	At5g17800	AtMYB056	S21	MNPNLLEKDLRGKETTNGSIRYKEANNFRSLPNSHTAACKTSLNNPSISRNHPHNKSASVLESEDEHGNERGENEKSLRMRGKSGINTKVCSRGHWRPTEDAKLKELVAQFGPQNWNLISNHLLGRSGKSCRLRWFNQLDPRINKRAFTEEEEFRLLAAHRAYGNKWALISRLFPGRTDNAVKNHWHVIMARRTRESQRQRQQPPPTLSRDAEMTVSSSCRYNQGKFINEEDDDDDVSAVSTCTTELSLTPPSSAYQPRFFNYDSTLASGKDGQCVQRAEVNGIYGKKMDHQNHHTISVSERKVEMKMRSGYYYFDFLGVGAS*	seed size; anthocyanin levels; flowering time;		Zhang et al., 2013; Chen et al., 2015; Jeong et al., 2018	10.1111/jipb.12094；10.1016/j.molp.2014.10.004；10.14348/molcells.2018.2195
Arabidopsis thaliana	At4g33450	AtMYB069	S21	MEMSRGSNSFDNKKPSCQRGHWRPVEDDNLRQLVEQYGPKNWNFIAQHLYGRSGKSCRLRWYNQLDPNITKKPFTEEEEERLLKAHRIQGNRWASIARLFPGRTDNAVKNHFHVIMARRKRENFSSTATSTFNQTWHTVLSPSSSLTRLNRSHFGLWRYRKDKSCGLWPYSFVSPPTNGQFGSSSVSNVHHEIYLERRKSKELVDPQNYTFHAATPDHKMTSNEDGPSMGDDGEKNDVTFIDFLGVGLAS*	secondary cell wall biosynthesis		Zhong et al., 2008	10.1105/tpc.108.061325；
Arabidopsis thaliana	At5g39700	AtMYB089	S21	MYLFMYKCNIVLEETHVFQNTPCDVSLQRPFNGFGENNALPLRKMHQEEKKKKHRGGHWTLSEDLKLKELVAVFGPQNWKFIGEKMEPRTSLSCRQRWFNQLDPKINKRNFTDEEEEKLLRAHILYGNKWSKIAKLFNRRTDHAVKNHWHSLMNRIIRKQSASDIRSFDNIQNYQTSNFLPGLCLLNTKQ*	seed oil accumulation		Li et al., 2017	10.1104/pp.16.01634
Arabidopsis thaliana	At1g69560	AtMYB105	S21	MEMVHADVASLSITPCFPSSLSSSSHHHYNQQQHCIMSEDQHHSMDQTTSSDYFSLNIDNAQHLRSYYTSHREEDMNPNLSDYSNCNKKDTTVYRSCGHSSKASVSRGHWRPAEDTKLKELVAVYGPQNWNLIAEKLQGRSGKSCRLRWFNQLDPRINRRAFTEEEEERLMQAHRLYGNKWAMIARLFPGRTDNSVKNHWHVIMARKFREQSSSYRRRKTMVSLKPLINPNPHIFNDFDPTRLALTHLASSDHKQLMLPVPCFPGYDHENESPLMVDMFETQMMVGDYIAWTQEATTFDFLNQTGKSEIFERINEEKKPPFFDFLGLGTV*	lateral organ separation and axillary meristem formation		Lee et al., 2009	10.1242/dev.031971
Arabidopsis thaliana	At1g26780	AtMYB117	S21	MFITEKQVWMDEIVARRASSSWDFPFNDINIHQHHHRHCNTSHEFEILKSPLGDVAVHEEESNNNNPNFSNSESGKKETTDSGQSWSSSSSKPSVLGRGHWRPAEDVKLKELVSIYGPQNWNLIAEKLQGRSGKSCRLRWFNQLDPRINRRAFTEEEEERLMQAHRLYGNKWAMIARLFPGRTDNSVKNHWHVVMARKYREHSSAYRRRKLMSNNPLKPHLTNNHHPNPNPNYHSFISTNHYFAQPFPEFNLTHHLVNNAPITSDHNQLVLPFHCFQGSL*	lateral organ formation; ovule and fruit development		Lee et al., 2009	10.1242/dev.031971
Mimulus lewisii	KR053165.1	MlRCP1	S21	MASKNCSAIYTVPNIITNGGGNSYSSSSSSSSSSTMGSSMVGMVYYSDHLRRSTLSVNPNWVFPSSEETHNSDGKVSDTSDVFGENSDTMIDLNAALNEEEYQEEGEEDQECDMQAFNKDNNANNANSQSKLCARGHWRPAEDSKLKELVAVYGPQNWNLIAEKLEGRSGKSCRLRWFNQLDPRINRRAFTEEEEERLMAAHRLYGNKWAMIARLFPGRTDNAVKNHWHVIMARKYREQSCAYRRRKMGQFVFKRMEDDDDNHHPLKTQPPLQSFGGGGGGGVIYDSIGGGGGFCGANGNSNGFWAPQTSFGFFPGFPSSSSDMMSIFNNSKSWEEANNNNNIYHHHFQSQPPSLYHYPSAAAQDVPSAMETAASEERISPPFIDFLGVGAL	carotenoid pigmentation		Sagawa et al., 2016	10.1111/nph.13647
Oryza sativa	Os01t0274800-01	OsCSA	S21	MAHEMMGGFFGHPPPPPATAAVGEEEDEVVEETEEGGHGGGVQGKLCARGHWRPAEDAKL KDLVAQYGPQNWNLIAEKLDGRSGKSCRLRWFNQLDPRINRRAFTEEEEERLMAAHRAYG NKWALIARLFPGRTDNAVKNHWHVLMARRHREQSGAFRRRKPSSSSASPAPAPAPPPPPQ PVVALHHHHHRYSQQYSGYSGAAESDESASTCTTDLSLSSGSAAAAAAAAAAANIPCCFY QRGGAQATTDSHTIPFFDFLGVGAT	pollen grain and seed formation; seed germination and seedling fitness		Zhang et al., 2010; Zhang et al., 2013; Zhu et al., 2015; Sun et al., 2021	10.1105/tpc.109.073668；10.1073/pnas.1213041110；10.1007/s11434-015-0810-3；10.1093/plphys/kiab391
Populus trichocarpa	CAD98761	PttMYB21a	S21	MCTRGHWRPAEDEKLKELVEKYGPHNWNAIAEKLHGRSGKSCRLRWFNQLDPRINRSPFTEEEEERLLASHRIHGNRWAVIARLFPGRTDNAVKNHWHVIMARRYRERSRLHAKRTAQALVNEQNFSSKQDMQINCETRSFSSFVKKYCEKFGQYPLITHSYLPAFWKEFYNGDDPSNCEGN	phenylpropanoid metabolism		Karpinska et al., 2004	10.1007/s11103-004-3354-5
Populus trichocarpa	Potri.002G073500	PtMYB189	S21	MEEYSLAGNSSDDAKSTACPRGHWRPAEDDKLRQLVEQYGAQNWNDIAEKLQGRSGKSCRLRWFNQLDPRINRRPFSEEEEERLLAAHQVHGNKWALIARVFPGRTDNAVKNHWHVIMARKQREQSKLCGKRRYQDSLSDSNPPSSSSHARKSRTQELFSSRIGFEDSRECEFRNPSKDRTFSISPSSSSPSWNSPPSTLAASNNWRSSNWSSSKFGLPNYRRVVPSPLGYLKLGDDYGNHGMIKKELHKDVPFIDFLGVGISS	Secondary cell wall		Jiao et al., 2019	10.1093/treephys/tpz040
Trifolium arvense	AEV91150.1	TaSIM/TaMYB27	S21	MASSSSTTNTSEGGRKPASLCPRGHWRPGEDEKLRQLVEKYGPQNWNSIAEKLEGRSGKSCRLRWFNQLDPRINKRPFTEEEEERLLAAHRVHGNKWALIARHFPGRTDNAVKNHWHVVRARRSRERCRLLAKAASSTFPSYYSGGAQLDFAGASAGSFCFGFSKPSGGGFFGSPPAAAAVAPSSTPVLFNGYGASGNQSLLSRYSSYLDGGKQPAAPSSHSIAFSSPPSREALALDGRGGPDHQHRKDYHVDGDEPLKTKDAPPFIDFLGVGVSS	salt stress		Yu et al., 2017	10.1016/j.bbrc.2017.07.150
Oryza sativa	Os01 g16810	OsCSA	S21	MAHEMMGGFFGHPPPPPATAAVGEEEDEVVEETEEGGHGGGVQGKLCARGHWRPAEDAKLKDLVAQYGPQNWNLIAEKLD GRSGKSCRLRWFNQLDPRINRRAFTEEEEERLMAAHRAYGNKWALIARLFPGRTDNAVKNHWHVLMARRHREQSGAFRRR KPSSSSASPAPAPAPPPPPQPVVALHHHHHRYSQQYSGYSGAAESDESASTCTTDLSLSSGSAAAAAAAAAAANIPCCFY QSTPRASSSSTAACRAPRVAAAADTVAFFPGAGYDFAAAPHAMAPAAASTFAPSARSAFSAPAGRGEPPGAVDQRGGAQA TTDSHTIPFFDFLGVGAT	Seed germination and seedling fitness		Sun et al., 2021	10.1016/j.ygeno.2021.03.033
Arabidopsis thaliana	At5g67300	AtMYB044	S22	MADRIKGPWSPEEDEQLRRLVVKYGPRNWTVISKSIPGRSGKSCRLRWCNQLSPQVEHRPFSAEEDETIARAHAQFGNKWATIARLLNGRTDNAVKNHWNSTLKRKCGGYDHRGYDGSEDHRPVKRSVSAGSPPVVTGLYMSPGSPTGSDVSDSSTIPILPSVELFKPVPRPGAVVLPLPIETSSSSDDPPTSLSLSLPGADVSEESNRSHESTNINNTTSSRHNHNNTVSFMPFSGGFRGAIEEMGKSFPGNGGEFMAVVQEMIKAEVRSYMTEMQRNNGGGFVGGFIDNGMIPMSQIGVGRIE*	abiotic stress (drought,salt and cold); leaf senescence; primary root and lateral root growth; seed germination	Abiotic stress	Jung et al., 2008; Nguyen et al., 2012; Jaradat et al., 2013; Li et al., 2014; Xing et al., 2016; Hieno et al., 2016; Zhao et al., 2016; Nguyen and Cheong, 2018	10.1104/pp.107.110981;10.1016/j.bbrc.2012.06.019;10.1186/1471-2229-13-192;10.1016/j.gene.2014.01.024;10.1038/srep27177;10.1264/jsme2.ME16025；10.4238/gmr.15026573；10.1016/j.plaphy.2018.06.030；10.1007/s10725-017-0318-8
Arabidopsis thaliana	At2g23290	AtMYB070	S22	MSGSTRKEMDRIKGPWSPEEDDLLQSLVQKHGPRNWSLISKSIPGRSGKSCRLRWCNQLSPEVEHRGFTAEEDDTIILAHARFGNKWATIARLLNGRTDNAIKNHWNSTLKRKCSGGGGGGEEGQSCDFGGNGGYDGNLTDEKPLKRRASGGGGVVVVTALSPTGSDVSEQSQSSGSVLPVSSSCHVFKPTARAGGVVIESSSPEEEEKDPMTCLRLSLPWVNESTTPPELFPVKREEEEEKEREISGLGGDFMTVVQEMIKTEVRSYMADLQLGNGGGAGGGASSCMVQGTNGRNVGFREFIGLGRIE*	abiotic stress; drought,light,wounding		Jung et al., 2008	10.1104/pp.107.110981
Arabidopsis thaliana	At4g37260	AtMYB073	S22	MSNPTRKNMERIKGPWSPEEDDLLQRLVQKHGPRNWSLISKSIPGRSGKSCRLRWCNQLSPEVEHRAFSQEEDETIIRAHARFGNKWATISRLLNGRTDNAIKNHWNSTLKRKCSVEGQSCDFGGNGGYDGNLGEEQPLKRTASGGGGVSTGLYMSPGSPSGSDVSEQSSGGAHVFKPTVRSEVTASSSGEDPPTYLSLSLPWTDETVRVNEPVQLNQNTVMDGGYTAELFPVRKEEQVEVEEEEAKGISGGFGGEFMTVVQEMIRTEVRSYMADLQRGNVGGSSSGGGGGGSCMPQSVNSRRVGFREFIVNQIGIGKME*	drought,light,wounding and high salinity stress		Jung et al., 2008; Kim et al., 2013	10.1104/pp.107.110981;10.1016/j.jplph.2013.05.011
Arabidopsis thaliana	At3g50060	AtMYB077	S22	MADRVKGPWSQEEDEQLRRMVEKYGPRNWSAISKSIPGRSGKSCRLRWCNQLSPEVEHRPFSPEEDETIVTARAQFGNKWATIARLLNGRTDNAVKNHWNSTLKRKCSGGVAVTTVTETEEDQDRPKKRRSVSFDSAFAPVDTGLYMSPESPNGIDVSDSSTIPSPSSPVAQLFKPMPISGGFTVVPQPLPVEMSSSSEDPPTSLSLSLPGAENTSSSHNNNNNALMFPRFESQMKINVEERGEGRRGEFMTVVQEMIKAEVRSYMAEMQKTSGGFVVGGLYESGGNGGFRDCGVITPKVE*	auxin response and lateral roots development;drought,light and wounding stresses		Shin et al., 2007; Jung et al., 2008; Zhao et al., 2014; Xing et al., 2016	10.1105/tpc.107.050963;
Camellia sinensis	THG09477.1	CsMYB73	S22	MASLSRKDVDRIKGPWSPEEDELLQTLVQRHGPRNWSLISKSIPGRSGKSCRLRWCNQLSPQVEHRAFTAEEDETIMKAHAKFGNKWATIARLLSGRTDNAIKNHWNSTLKRKCSSMSDDFNFPDGSHSHQPLKRSASVGPGTNVSGLYLNPSSPSGSDLSDSSFSGFPSAQVFRPVPLTGGVPPPVHQIETASTTVSDPPTSLTLSLPGSDSSDPSNQIATPPAPPQGGQNVDFGAAIGEKQFFSQEFLAVMQEMIKEEVRSYMSGIEQNGRCLQAEAIRNAVVKRIGISKIE	L-Theanine biosynthesis		Wen et al., 2020	10.1016/j.plantsci.2020.110546
Fagopyrum tataricum	KT285531.1	FtMYB10	S22	MNRIEEVDRIKGPWSSEEDETLTRLVHKHGPRNWSFISKWIPGRSGKSCRLRWCNQLSPQVEHRAFTPDEDDTILRAHARFGNKWATIARLLNGRTDNAIKNHWNSTLKRRRYTEAVTGEEKDEEEIHDPRPLKRAMSDGVDFAKVLSFIPGSPSGSDVSDSSVHVYRPIPRTPAEVTANTDLCLSLPGSHSDPVDLSLDLSFSVKEASFPVAAPIVEDKPFMPFSAELVMVLKEMIKSEVRNYMAEQENGSMMCSQVAEGMRNATVSATATATISRIGISKFE	salt and drought response		Gao et al., 2016 or 2017	10.1016/j.jplph.2017.04.007
Glycine max	NM_001248786	GmMYB68	S22	MDRIKGPWSPEEDEALRRLVQTYGPRNWSVISKSIPGRSGKSCRLRWCNQLSPEVERRPFTAEEDEAILKAHARFGNKWATIARFLNGRTDNAIKNHWNSTLKRKCSEPLSEPRPLKRSATVSGSQSGSDLSDSGLPIILARSVSVTVAPSNHLAETASSSVTDPATLLSLSLPGFDSCDGANNGPGPNQGPSCGPFQEIPMLGSQKQLFSQEFMKVMQEMIRVEVRNYMSVLERNGVCMQTDAIRNSVLERMGIGRVE	salt-alkali resistance		He et al., 2020	10.1139/gen-2018-0132
Gossypium hirsutum	Gh_A11G0440	GhMYB73	S22	MAVTSTSNRKEMDRIKGPWSPEEDDLLQKLVQKYGPRNWSLISKSIPGRSGKSCRLRWCNQLSPQVEHRAFTPEEDETIIRAHARFGNKWATIARLLNGRTDNAIKNHWNSTLKRKCLSVGEESNFITHGGYDGNLGGEGKQQPLKRSVSAGLYMSPGSPSGSDLSDSSVPVLSSSHVYKPIPRTGGVSVDVNVMPLPGVEAAASSSNDPPTSLSLSLPGAESYELSVSTLPVTESTQTRNEAKNDGKGGEVMGFSAEFMAVMQEMIRMEVRDYMVQMQQQNGGVSRGEGMGMCLDAGFRNVLSMSRVGVNKID	Resistance to salt		Zhao et al., 2019	10.1016/j.plantsci.2019.05.021
Malus domestica	AAZ20429.1	MdMYB6	S22	MAVSRKDMDRIKGPWSPEEDDSLQRLVQKHGPRNWSLISKSIPGRSGKSCRLRWCNQLSPQVEHRAFTPEEDDMIIRAHARFGNKWATIARLLNGRTDNAIKNHWNSTLKRKCSDGGGVDLNGGYDGHFLRDHEQPPLKRSVSAGSGVPVSTGLYMSPGSPSGSDASDSSAQVMSLSDCHVYRPLARTGGVLPPAETTSSSNNNSSNSEKNDPPTSLSLSLPGVDSEEVSNQVAPVTESTQAPAPAPVSTTSVAVQNIPVELLAVMQGMIRKEVRNYMAGLEQSGVCFQQAAAGNEGFWNVGVKRIGFSRIE	phenylpropanoid metabolism		Gao et al., 2011	10.1007/s11240-010-9912-4
Malus domestica	MDP0000894463	MdMYB73	S22	MEAMNMCSSSTSSSGTSSSESSLRRNPNKPERIKGPWSAEEDRVLTQLVDRYGPRNWSLISRYIKGRSGKSCRLRWCNQLSPSVQHRPFSQAEDETILAAHARFGNRWATIARLLPGRTDNAVKNHWNSTLKRRVRGDQLTEGGSFGGGGGGNVSSNEGMSTSSVSGSLANGSMEFDPLTELTLAPPGIGSGSGGAMVGEQQRNNESVPSGFWDAMRDVIAREVRDYVATTFSEPSELHRLN	biotic and abiotic stresses; malate accumulation and vacuolar acidification		Hu et al., 2017; Zhang et al., 2020	10.1111/tpj.13579;10.3390/ijms21051879
Manihot esculenta	Manes.05G177900	MeMYB73	S22	MASTDREEIGRIKGPWSPEEDQALKRLVQNHGARNWSLISKSIPGRSGKSCRLRWCNQLSPEVEHRPFSP EEDEAIIQAHARFGNKWATIARLLNGRTDNAIKNHWNSTLKRKCSSLFEDLSDDAHAQVQQPLKRSASVG AATVSGLQLNPSSPSGSDVSDSSLPGMASSPVYRPLARTGSLQAGLSIDAASSTTDPPTSLSLSLPGSDS FEASNQVSIIGSGSGFNHGVTPIHVVQTQLVLPTAVPVEQAATTQQNGVGFEKQFFRPEFLAMVQEMIRK EVGRYMSGI	abscission zone separation		Liao et al., 2016	10.1038/srep32006
Salicornia brachiata	KJ027517.1	SbMYB44	S22	MESHQTLSSSRLKAADRIKGPWSPEEDDLLKKLVDKHGARNWSEISKSIPGRSGKSCRLRWCNQLSPEVEHRAFLPEEDEIIVKAHARFGNKWATIARLLNGRTDNAIKNHWNSTLKRKFSEIGGGGVSDVEFHRPEKRPEFSSISSPGSQSESDVSVSGVAASGSEERENKENENVNENVTDNNDPLTVLTLRLPGVEEGRSETTQQEEEEVNRKKQTMSFGPELMAVMQEMIKKEVKSYMTEAQRSGVCFNGEKARSSILERYGHFH	salinity, desiccation, high temperature,abscisic acid and salicylic acid stresses		Shukla et al., 2015	10.1093/aobpla/plv054
Solanum tuberosum	MK410941	StMYB44-1	S22	MAAITQRKDSDRIKGPWSPEEDELLQTLVEKHGPRNWTLISKSVPGRSGKSCRLRWCNQLSPQVEHRAFTPEEDDTIIRAHAKYGNKWATIARLLSGRTDNAIKNHWNSTLKRKCPSMSEDLSFETPQPPLKRSSSVGPCTNFSSVMNPGSPSGSDLSDSSLSGFPQPLVYRPVPRTGGIFPLPPPVKQIEIPPSVPDPPTSLCLSLPGSGSIEKPTQSPKSPPLPPPPLPVVDKPIPPSAAVMGHLPRSNQSYDFCAAPKSGEKQFFTPEFLSVLQDMIRKEVKSYMSGFEQNGICMQTDAIRNAVIKRIGISKIE	Anthocyanin		Liu et al., 2019	10.1093/jxb/erz194
Solanum tuberosum	MK410942	StMYB44-2	S22	MDFFNRCSTSSSSSESSSSESSLSGKNPNKSERIKGPWSAEEDKILTKLVERYGARNWSLISKYIKGRSGKSCRLRWCNQLSPNVEHRPFSPAEDEAILAAHAKYGNRWATIARLLPGRTDNAVKNHWNSTLKRRYQQLIQQQNQNPIVFSDVKINGSGSGSGSGFGSCMEYLNVDESPKGNNNNNYAVTNNCSGEFDDPMTTLSLAPPGMGGDELPEKKTESFPEGFWDVMRGVIAREVREYVASTGFPN	Anthocyanin		Liu et al., 2019	10.1093/jxb/erz194
Arabidopsis thaliana	At3g09230	AtMYB001	S23	MEAEIVRRSEVTGLRREVEESSIGRGDCDGDGGDVGEDAAGFVGTSGRGRRDRVKGPWSKEEDDVLSELVKRLGARNWSFIARSIPGRSGKSCRLRWCNQLNPNLIRNSFTEVEDQAIIAAHAIHGNKWAVIAKLLPGRTDNAIKNHWNSALRRRFIDFEKAKNIGTGSLVVDDSGFDRTTTVASSEETLSSGGGCHVTTPIVSPEGKEATTSMEMSEEQCVEKTNGEGISRQDDKDPPTLFRPVPRLSSFNACNHMEGSPSPHIQDQNQLQSSKQDAAMLRLLEGAYSERFVPQTCGGGCCSNNPDGSFQQESLLGPEFVDYLDSPTFPSSELAAIATEIGSLAWLRSGLESSSVRVMEDAVGRLRPQGSRGHRDHYLVSEQGTNITNVLST*	salt stress	Abiotic stress	Wang et al., 2015	10.1104/pp.15.00962
Arabidopsis thaliana	At1g34670	AtMYB093	S24	MGRSPCCDENGLKKGPWTPEEDQKLIDYIHKHGHGSWRALPKLADLNRCGKSCRLRWTNYLRPDIKRGKFSAEEEQTILHLHSILGNKWSAIATHLQGRTDNEIKNFWNTHLKKKLIQMGIDPVTHQPRTDLFASLPQLIALANLKDLIEQTSQFSSMQGEAAQLANLQYLQRMFNSSASLTNNNGNNFSPSSILDIDQHHAMNLLNSMVSWNKDQNPAFDPVLELEANDQNQDLFPLGFIIDQPTQPLQQQKYHLNNSPSELPSQGDPLLDHVPFSLQTPLNSEDHFIDNLVKHPTDHEHEHDDNPSSWVLPSLIDNNPKTVTSSLPHNNPADASSSSSYGGCEAASFYWPDICFDESLMNVIS*	lateral root development	Development	Gibbs et al., 2014	10.1111/nph.12879
Glycine max	XM_003538605	GmMYB39	S24	MMRTPISSDESGLKKGPWSPEEDKILVDFIEKHGHGSWRALPRLAGLNRCGKSCRLRWTNYLRPDIKRGKFSDEEEQLIINLHSVLGNKWAAIASHLPGRTDNEIKNLWNTHLKKKLMQMGLDPVTHRPRTHHLNLLSNLQQILALIRLQSDANKLQLLQNIFEASNSDPLPDSSYSLLNDVLGGLNNLHSNDLHNLYDGNSLSVQNFDQNLNGGRNAEPSPSSNSLPNLVSASPDRSPVVKEAQNILVNSKDFSTSAFELTWGDFMDEEETNQTYWKGFMDQHSNQTWSTFP	flavonoid biosynthesis		Liu et al., 2013	10.1007/s11816-013-0283-2
Malus domestica	MDP0000574942	MdMYB39L	S24	MGNRLGNRQLAALALCLVLLLDVTTTTLVLASKKGKGGGGGHGKGGGGGHGKGGGSNKGAAKKHGGPQKGGAHGTAGAKPGGAKPTP TPNAVGAAPAAGGTVPAPGTVGANPNPIPNAGPGAYLTPMPNAGGAYPIPIPDAGGANPIPIPDAGGAAPAAGGTVPAPGTAGAKPGGVNPTPTPTPNAG GAAHATGGTVPAPGVGGPITYHGGPLMTGNINLSILFYGEFKSEQREVIRTFLRSLENTENDHVAAVHRWWDIVESYQLFASPTPGKGTPPKLRIKVGTQ QSDDKYSIGKVITYEFIKRLLKKADSGKPNTITVIFTGSQVTVHSLCRGRCYEHGLVENRPYIVVGNPEILCSGSCAWPFQRLDYGTPNQVPVKPPNGDM GIDAMVVH…	stamen and pollen development		Meng et al., 2018	10.1111/nph.14824
Arabidopsis thaliana	At5g11050	AtMYB064	S25	MEEQKIQEKSLAHGAAPPLTAVERFLNGQKNEALCFKKQERSIDRPIVKTTRAIEIRNENKENMMFGPRKEKNLAVIGEIVVKGAAKDYTCKDITKKQPYKNIIKGQWTADEDRKLIKLVMQHGERKWAVISEKLEGRAGKQCRERWHNHLRPDIKKDSWSEEEERLLVEAHTRIGNKWAEIAKLIQGRTENSIKNHWNATKRRQNSKRKHKRSKNADSNSDIDDLSPSAKRPRILEDYIKNIENNDKNNGENIMTTSGNNVLSTSNYDQFNSEDSTSSLLDDPYDEELVFLKNIFENHSLENINLSQGTEITQSSSSGFMIENPKPKPNLYNNTFGTHLGAMVTEPANSSHLASDIYLSDLLNGTASSSSSLTFLSSNNNEHAGENELLLPQANSTSE…	female gametogenesis	Development	Rabiger and Drews, 2013	10.1371/journal.pgen.1003783;10.1371/journal.pgen.1003783
Arabidopsis thaliana	At4g18770	AtMYB098	S25	MENFVDENGFASLNQNIFTRDQEHMKEEDFPFEVVDQSKPTSFLQDFHHLDHDHQFDHHHHHGSSSSHPLLSVQTTSSCINNAPFEHCSYQENMVDFYETKPNLMNHHHFQAVENSYFTRNHHHHQEINLVDEHDDPMDLEQNNMMMMRMIPFDYPPTETFKPMNFVMPDEISCVSADNDCYRATSFNKTKPFLTRKLSSSSSSSSWKETKKSTLVKGQWTAEEDRVLIQLVEKYGLRKWSHIAQVLPGRIGKQCRERWHNHLRPDIKKETWSEEEDRVLIEFHKEIGNKWAEIAKRLPGRTENSIKNHWNATKRRQFSKRKCRSKYPRPSLLQDYIKSLNMGALMASSVPARGRRRESNNKKKDVVVAVEEKKKEEEVYGQDRIVPECVFTDDFGFNE…	pollen tube guidance and synergid cell differentiation		Kasahara et al., 2005	10.1105/tpc.105.034603
Arabidopsis thaliana	At5g40360	AtMYB115	S25	MYHQNLISSTPNQNSNPHDWDIQNPLFSIHPSAEIPSKYPFMGITSCPNTNVFEEFQYKITNDQNFPTTYNTPFPVISEGISYNMHDVQENTMCGYTAHNQGLIIGCHEPVLVHAVVESQQFNVPQSEDINLVSQSERVTEDKVMFKTDHKKKDIIGKGQWTPTEDELLVRMVKSKGTKNWTSIAKMFQGRVGKQCRERWHNHLRPNIKKNDWSEEEDQILIEVHKIVGNKWTEIAKRLPGRSENIVKNHWNATKRRLHSVRTKRSDAFSPRNNALENYIRSITINNNALMNREVDSITANSEIDSTRCENIVDEVMNLNLHATTSVYVPEQAVLTWGYDFTKCYEPMDDTWMLMNGWN*	embryogenesis; glucosinolate pathway		Wang et al., 2009; Zhang et al., 2015; Troncoso-Ponce et al., 2016	10.1038/cr.2008.276;10.3389/fpls.2015.00343;10.1105/tpc.16.00612
Arabidopsis thaliana	At3g27780	AtMYB118	S25	MEFESVFKMHYPYLAAVIYDDSSTLKDFHPSLTDDFSCVHNVHHKPSMPHTYEIPSKETIRGITPSPCTEAFEACFHGTSNDHVFFGMAYTTPPTIEPNVSHVSHDNTMWENDQNQGFIFGTESTLNQAMADSNQFNMPKPLLSANEDTIMNRRQNNQVMIKTEQIKKKNKRFQMRRICKPTKKASIIKGQWTPEEDKLLVQLVDLHGTKKWSQIAKMLQGRVGKQCRERWHNHLRPDIKKDGWTEEEDIILIKAHKEIGNRWAEIARKLPGRTENTIKNHWNATKRRQHSRRTKGKDEISLSLGSNTLQNYIRSVTYNDDPFMTANANANIGPRNMRGKGKNVMVAVSEYDEGECKYIVDGVNNLGLEDGRIKMPSLAAMSASGSASTSGSASGSGSG…	embryogenesis; glucosinolate pathway; seed maturation		Shinozaki et al., 1992; Zhang et al., 2009; Barthole et al., 2014; Zhang et al., 2015; Troncoso-Ponce et al., 2016	10.1007/BF00023398; 10.1007/s00299-008-0644-4; 10.3389/fpls.2015.00343; 10.1105/tpc.16.00612
Arabidopsis thaliana	At5g58850	AtMYB119	S25	MEDRRLVHGAAPPLTAVERFLYGQKNDALCSKKQESSRDQPIVKTKISIETRSDNKENTTFGPTREKHLVLNGGNRNPTGEVVARSAARDYQNSTKKRSSKNLIKGQWTAEEDRKLIRLVRQHGERKWAMISEKLEGRAGKQCRERWHNHLRPDIKKDGWSEEEERVLVESHMRIGNKWAEIAKLIPGRTENSIKNHWNATKRRQNSKRKHKRESNADNNDRDASPSAKRPCILQDYIKSIERNNINKDNDEKKNENTISVISTPNLDQIYSDGDSASSILGGPYDEELDYFQNIFANHPISLENLGLSQTSDEVTQSSSSGFMIKNPNPNLHDSVGIHHQEATITAPANTPHLASDIYLSYLLNGTTSSYSDTHFPSSSSSTSSTTVEHGGHNEFLEP…	female gametogenesis		Rabiger and Drews, 2013	10.1371/journal.pgen.1003783
Arabidopsis thaliana	At3g60460	AtMYB125	S26	MEAKKEEIKKGPWKAEEDEVLINHVKRYGPRDWSSIRSKGLLQRTGKSCRLRWVNKLRPNLKNGCKFSADEERTVIELQSEFGNKWARIATYLPGRTDNDVKNFWSSRQKRLARILHNSSDASSSSFNPKSSSSHRLKGKNVKPIRQSSQGFGLVEEEVTVSSSCSQMVPYSSDQVGDEVLRLPDLGVKLEHQPFAFGTDLVLAEYSDSQNDANQQAISPFSPESRELLARLDDPFYYDILGPADSSEPLFALPQPFFEPSPVPRRCRHVSKDEEADVFLDDFPADMFDQVDPIPSP*	sperm-cell formation; pollen formation	Development	Rotman et al., 2005; Borg et al., 2011; Higo et al., 2018	10.1016/j.cub.2005.01.013; 10.1105/tpc.110.081059; 10.1038/s41467-018-07728-3
Antirrhinum majus	AJ005586.1	AmPHAN	S27	MKERQRWRPEEDALLRAYVKEYGPRDWHLVTQRMNKPLNRDAKSCLERWKNYLKPGIKKESLTQEEQILVINLQAKHGNKWKKIAAEVPGRTAKRLGKWWEVFKEKKQREEKDNKKITEPIEEGKYDRILETFAEKIVKERVVSRIITMPPTSNSGFLQNDPSPHSAQSVLPPWLASSSMTTTIRPQSPSVTLSLSPSVVPPAPAIPWLHPDNTTHGPSNLSSLGVVAPFMGENHIVPELLECCRELEEGQRAWAAHRKEAAWRLKRVELQLESEKACRRREKMEEIEAKMKALREEQKASLDRIEAEYREQLAGLRREAEVKEQKLAEQWAAKHLRLTKFLEQTGYRSIAGELNGR	growth and dorsoventrality of lateral organs	Development	Waites et al., 1998	10.1016/S0092-8674(00)81439-7
Arabidopsis thaliana	At2g37630	AtMYB091	S27	MKERQRWSGEEDALLRAYVRQFGPREWHLVSERMNKPLNRDAKSCLERWKNYLKPGIKKGSLTEEEQRLVIRLQEKHGNKWKKIAAEVPGRTAKRLGKWWEVFKEKQQREEKESNKRVEPIDESKYDRILESFAEKLVKERSNVVPAAAAAATVVMANSNGGFLHSEQQVQPPNPVIPPWLATSNNGNNVVARPPSVTLTLSPSTVAAAAPQPPIPWLQQQQPERAENGPGGLVLGSMMPSCSGSSESVFLSELVECCRELEEGHRAWADHKKEAAWRLRRLELQLESEKTCRQREKMEEIEAKMKALREEQKNAMEKIEGEYREQLVGLRRDAEAKDQKLADQWTSRHIRLTKFLEQQMGCRLDRP*	leaf patterning; stem cell function		Byrne et al., 2000	10.1038/35050091
Malus domestica	ADL36772.1	MdMYB93	S27	MKERQRWSAEEDALLRAYVKQYGPREWNLVSQRMNTPLDRDAKSCLERWKNYLKPGIKKGSLTEEEQRLVICLQAKHGNKWKKIAAEVPGRTAKRLGKWWEVFKEKPPREPKTRKIPDPIVEGKYDTILETFAEKLVKERAPTYLMATSNGAYLHTETSSPAPTILPPWLSNSNVSPNVRPPSPSVTLSLSPTVAPSPPIPWLQQDRGSDGSFVVGNLPHHGVVPACGENLVISELVECSRELEEMHRAWAAHKKEASWRLRRVELQLDSEKACRRREKMEEIEAKVKALREEQKAALDRIEAEYREQLAGLRRDAEAKEQKLAEQWAAKHLRLSQFLEQMGGRPRIVEPNGR	suberin biosynthesis		Legay et al., 2016	10.1111/nph.14170
Medicago truncatula	DQ468322.1	MtPHAN	S27	MSDMKDRQRWRAEEDALLRAYVKQYGPREWNLVSQRMNTPLNRDAKSCLERWKNYLKPGIKKGSLTEEEQRLVISLQATHGNKWKKIAAQVPGRTAKRLGKWWEVFKEKQQRETKGSINRTVDPINDSKYEHILESFAEKLVKERPSPSFVMAASNSSYLHTDAQAPTPGLLPSWLSNSNNAAPVRPNSPSVTLSLSPSTVAAPPPWMQPVRGPDNAPLVLGNVAPHGAVLSYGESMVMSELVDCCKELEEVHHALAAHKKEAAWRLSRVELQLESEKASRRREKMEEIEAKIKALREEQAVALDRIEGEYREQLAGLRRDAETKEQKLTEQWAAKHLRLTKFLEQVGCRSRHAESNGR	compound leaf development		Ge and Chen, 2014	10.1104/pp.113.229914; 10.1104/pp.113.229914
Nicotiana benthamiana	FR878011.1	NbPHAN	S27	MRERQRWRSEEDALLRAYVKQFGPKEWHLVSQRMNTPLNRDAKSCLERWKNYLKPGIKKGSLTEEEQRLVIHLQAKHGNKWKKIAAEVPGRTAKRLGKWWEVFKEKQQREQKENNKVVDPVDEGKYDHILETFAEKIVKERSVPGLLMATSNGGFLHTDAPPPSPQTLLPPWLSNSTATSTVRSPSPSVTLSLSPSTVPPTPTPGIPWLQTDRGPENAPLILSSFPHHGVAPPCGENPFITELAECCKELDEGHRAWAAHKKEAAWRLRRVELQLESEKTNKVREKMEEIEAKMKALREEQKATLDRFEAEYKEQLAGLRRDAEAKEQKLAEQWASKHLRLIKFLEQMGCQSRLAEPNGGR	leaf development and drought tolerance		Huang et al., 2013	10.1111/ppl.12031
Panax ginseng	APU53711.1	PgMYB1	S27	MKERQRWQPEEDSLLRNYVKQYGPKEWNLIFQRMGKPLDRDPKSCLERWKNYLKPGIKKGSLTLEEQNLV ISLQSKYGNKWKKIASEVPGRTAKRLGKWWEVFKEKQLKDLQKTHHRQDFSDPPASSSVSGSGSPEKALQ GKYDHILETFAEKYVQPQLFAFHSLPLPPAGIMPNISLPEPPPVLSLGSAPISEPVNSSPGSALPPWMNT TNMGGSTTTSLSSSSSTPSPSVSLTLSPTEPVVLDPVQSEMCLPGRFFQVQQIGTLVQYCKELEEGRQNW IQHKKEATWRLNRLEQQLESEKARKRREKMEEVEAKIRCLREEEINFLGRIESEYREQLSALQRDAEGKE AKLMEAWGSKHAKLAKIVEQIGLQTHGFLTIPKDLH	abiotic stress and hormone responsive		Afrin et al., 2015	10.1093/abbs/gmv012
Solanum lycopersicum	AF148934	SlPHAN	S27	MRERQRWRAEEDALLRAYVRQYGPKEWPLVSQRMNTPLNRDAKSCLERWKNYLKPGIKKGSLTEDEQRLVIQLQAKHGNKWKKIAAEVPGRTAKRLGKWWEVFKEKQQREQKENNKVVDPVDEGKYDHILETFAEKIVKERSVPGLLMATSNGGFLHADASTPTPQTLLPPWLSNSSAPSTVRSSSPSVTLSLSPSTVPPTPTPGIPWLQTDRGPDNAPLILSSFPHHSVAPCGENPFITELAECCKDLDEGHRTWTAHKKEAAWRLRRVELQLESEKASKVREKMEEIEAKMKALREEQKATLDRIEAEYKEQLAGLRRDAEAKEQKLAEQWTSKHMRLAKFLEQMGCQSRLAEPNGGR	axillary meristem regulation		Koltai and Bird, 2000; Zoulias et al., 2012	10.1046/j.1365-313X.2000.00754.x; 10.1093/aob/mcr295
Trifolium arvense	AB443456.1	TaWRS2	S27	MEMKERQRWRPEEDAILRSYVRQYGPREWNLVAQRMNVPLDRDAKSCLERWKNYLRPGIKKGSLTDDEQRLVIRLQAKHGNKWKKIAAEVPGRTAKRLGKWWEVFKEKQQREIRDSRRPPPEPSPDERGRYEWLLENFAEKLVKERQQVGVGATPLHHHLMAAPMLPPWMSSTATNGAPVSPAPPSPSVTLSLASAVVPPPTAAPWMQQQMAEDGAAFGFARPPPAPGMVADAPQAALAELAECCRELDEGHRAWAAHRKEASWRLKRVELQLESERACRRREAAEEFEAKMRALWEEQAAAVERLEAEYREKVAGLRRDAELKEQKMAEQWAAKHARLTKFLEQVGSSCRRWPPGEMNGR	axillary meristem		Morimoto et al., 2009	10.1007/s11103-008-9422-5
Trifolium arvense	JF951902.1	TaMYB18	S27	MEMKERQRWRPEEDAILRSYVRQYGPREWNLVAQRMNVPLDRDAKSCLERWKNYLRPGIKKGSLTDDEQRLVIRLQAKHGNKWKKIAAEVPGRTAKRLGKWWEVFKEKQQREIRDSRRPPPEPSPDERGRYEWLLENFAEKLVKERQQVGVGATPLHHHLMAAPMLPPWMSSTATNGAPVSPAPPSPSVTLSLASAVVPPPTAAPWMQQQMAEDGAAFGFARPPPAPGMVADAPQAALAELAECCRELDEGHRAWAAHRKEASWRLKRVELQLESERACRRREAAEEFEAKMRALWEEQAAAVERLEAEYREKVAGLRRDAELKEQKMAEQWAAKHARLTKFLEQVGSSCRRWPPGEMNGR	regulates leaf rolling		Zhang et al., 2016	10.1016/j.bbrc.2016.11.014
Zea mays	AF126489	ZmRS2	S27	MKERQRWRPEEDAVLRAYVRQYGPREWHLVSQRMNVALDRDAKS CLERWKNYLRPGIKKGSLTEEEQRLVIRLQAKHGNKWKKIAAEVPGRTAKRLGKWWEV FKEKQQRELRDSRRPPPEPSPDERGRYEWLLENFAEKLVGERPQQAAAAPSPLLMAAP VLPPWLSSNAGPAAAAAAAVAHPPPRPPSPSVTLSLASAAVAPGPPAPAPWMPDRAAA DAAPYGFPSPSQHGGAAPPGMAVVDGQALAELAECCRELEEGRRAWAAHRREAAWRLK RVEQQLEMEREMRRREVWEEFEAKMRTMRLEQAAAAERVERDHREKVAELRRDAQVKE EKMAEQWAAKHARVAKFVEQMGGCSRSWSSATDMNC	leaves development		Tsiantis et al., 1999	10.1126/science.284.5411.154
Arabidopsis thaliana	At2g02820	AtMYB088	S28	MEETTKQNNMKKKKKILLHSDDSKKKERHIVTWSPEEDDILRKQISLQGTENWAIIASKFNDKSTRQCRRRWYTYLNSDFKRGGWSPEEDTLLCEAQRLFGNRWTEIAKVVSGRTDNAVKNRFTTLCKKRAKHEAMAKENRIACCVNSDNKRLLFPDGISTPLKAESESPLTKKMRRSHIPNLTEIKSYGDRSHIKVESTMNQQRRHPFSVVAHNATSSDGTEEQKQIGNVKESDGEDKSNQEVFLKKDDSKVTALMQQAELLSSLAQKVNADNTDQSMENAWKVLQDFLNKSKENDLFRYGIPDIDFQLDEFKDLVEDLRSSNEDSQSSWRQPDLHDSPASSEYSSGSGSGSTIMTHPSGDKTQQLMSDTQTTSHQQNGGELLQDNGIVSDATVEQVG…	stomatal formation; stomata cell differentiation; female reproductive development	Abiotic stress/development	Xie et al., 2010; Makkena et al., 2012; Wang et al., 2015	10.1111/j.1365-313X.2010.04364.x; 10.1093/jxb/ers209; 10.1038/ncomms9822
Arabidopsis thaliana	At1g14350	AtMYB124	S28	MEDTKKKKKKNINNNQDSKKKERHIVTWSQEEDVILREQITLHGTENWAIIASKFKDKSTRQCRRRWYTYLNSDFKRGGWSPEEDMLLCEAQRVFGNRWTEIAKVVSGRTDNAVKNRFTTLCKKRAKHEAMTKDSNSNTKRMLFLDGISTPRKSENETPIAKKLKRSHILDLTEISNYGRAEACVNQQIRSPFSVLARNATGIDSLEEQNQTSNVNESDGEGMFLKKDDPKVTALMQQAELLSSLAQKVNADNTEQSMENAWKVLQDFLNKGKENDLFRYGIPDIDFKIEEFKDLIEDLRSGYEDNQLSWRQPDLHDSPASSEYSSGSTIMVDQSGDKTQPFSADTQTEHKQVGEELLVPKNPDENMPISGEEKFSSPIQVTPLFRSLADGIPSPQFSE…	stomatal formation; root gravitropism; female reproductive development		Lai et al., 2005; Xie et al., 2010; Makkena et al., 2012; Wang et al., 2015	10.1105/tpc.105.034116; 10.1105/tpc.110.074609; 10.1093/jxb/ers209; 10.1038/ncomms9822
Malus domestica	KY569647.1	MdMYB88	S28	MPQEESKKKERHIVTWSQEEDDILRNQISLHGTENWAVIASKFKDKTTRQCRRRWYTYLNSDFKKGGWSPEEDMLLCEAQKIFGNRWTEIAKVVSGRTDNAVKNRFSTLCKKRAKYEALAKENANSYINQNDKRVIIRNGFNTDGTTETTAPPKKMRRSHIPILSKNCTSGDRLPDQCGKINQQLRPPFTVLIQNAHNVENLQDQHNGHSIKEVPGNAVQNSKFQGSFLEKDDPKIIALMQQAELLSSLALKVNSENTDQSLENAWMVLQDFLNQSKDSDILSYGIDDFDFQLEDLKYLLEDLRSTTEGSRPSWQQPDLFDDSPGSSEYSTGSTLLSQTECYQVEQNEVEIGSPNQEIRLGSHSIPIEGQNDVSDCEKGIVSEKQEIFPSCDEGRKDYA…	cold hardiness; drought stress		Xie et al., 2017; Geng et al., 2018	10.1111/pce.12978; 10.1104/pp.18.00502
Malus domestica	KY569648.1	MdMYB124	S28	MPQEESKKKERHIVSWSQEEDDILRNQINTHGTENWAIIASKFKDKTTRQCRRRWYTYLNSDFKKGGWSPEEDMLLCEAQKIFGNRWTEIAKVVSGRTDNAVKNRFSTLCKKRAKYEALAKENAASYINQNDKRVKIRNGFNTDGTAETTAPSKKMRRSHIPSLSEGDRLLEQCGKMSQQLRAPFAVLIQNVHNVENLPDQNNVNGTKEVPVNAVQKSKFHGSFLKKDDPKIIALMQQAELLSSLALKVNAENTDQSLENAWKVLQDFLNQSKDSDILSYGINDFDFQLEDLKYLLEDLRSTTEGSRPSWQHCRQPDLYEESPGSSEYSTGSTLLSQTEYYQVEKNEVEIGSLNQEIRPGSQSIPIEGKNGVGDCEKGIFSEKQEIFPSCDEATKDYAV…	drought stress		Geng et al., 2018	10.1104/pp.18.00502
Malus domestica	XM_017336613.2	MdFLP	S28	MPQEESKKKERHIVSWSQEEDDILRNQINTHGTENWAIIASKFKDKTTRQCRRRWYTYLNSDFKKGGWSPEEDMLLCEAQKIFGNRWTEIAKVVSGRTDNAVKNRFSTLCKKRAKYEALAKENAASYINQNDKRVKIRNGFNTDGTAETTAPSKKMRRSHIPSLSEGDRLLEQCGKMSQQLRAPFAVLIQNVHNVENLPDQNNVNGTKEVPVNAVQKSKFHGSFLKKDDPKIIALMQQAELLSSLALKVNAENTDQSLENAWKVLQDFLNQSKDSDILSYGINDFDFQLEDLKYLLEDLRSTTEGSRPSWQQPDLYEESPGSSEYSTGSTLLSQTEYYQVEKNEVEIGSLNQEIRPGSQSIPIEGKNGVGDCEKGIFSEKQEIFPSCDEATKDYAVVSA…	Adventitious root gravitropism		Wang et al., 2019	10.1186/s12870-019-1847-2
Trifolium arvense	JF951913.1	TaMYB30	S28	MATGPDLTSPSAADAAAASSAAKKDRHIVSWSAEEDDVLRAQIAHHGTDNWTVIATQFKDKTARQCRRRWYNYLNTECKKGGWSREEDMLLCEAQKLLGNKWTEIAKVVSGRTDNAVKNRFSTLCKRRAKDDELLEENGTVCSNASAKRVLTQSGGVTCAAPGSSPPIKNMSSCKPDFKENLAPNMRSFGQQKSIRQDSRQPLASICPDNQSVNIVKTQSLVTKTSTKQLHGEEQSCVKHDGNFLKRNDPKLATLLQQADLLSSLATKVNTENTSQSMDEAWQKLQHHLVKKDDNDMSESSMSGTASLLDDLDDLIVDPYENEEEDEQKSREQNGATSQVAPDQIMDNCPVDQIAEESSLCGNTLSSTMEPCPVAEILAHINLGEAAEDMGLHFMEYSS…	drought stress		Zhang et al., 2012	10.1093/jxb/ers237
Arabidopsis thaliana	At3g13890	AtMYB026	S30	MGHHSCCNKQKVKRGLWSPEEDEKLINYINSYGHGCWSSVPKHAGTYTHIHGFCLQRCGKSCRLRWINYLRPDLKRGSFSPQEAALIIELHSILGNRWAQIAKHLPGRTDNEVKNFWNSSIKKKLMSHHHHGHHHHHLSSMASLLTNLPYHNGFNPTTVDDESSRFMSNIITNTNPNFITPSHLSLPSPHVMTPLMFPTSREGDFKFLTTNNPNQSHHHDNNHYNNLDILSPTPTINNHHQPSLSSCPHDNNLQWPALPDFPASTISGFQETLQDYDDANKLNVFVTPFNDNAKKLLCGEVLEGKVLSSSSPISQDHGLFLPTTYNFQMTSTSDHQHHHRVDSYINHMIIPSSSSSSPISCGQYVIT*	secondary thickening; anther dehiscence; anther opening	Specialized metabolism/starch biosynthesis/fructan synthesis	Steiner-Lange et al., 2003; Yang et al., 2007; Zhao and Bartley, 2014; Yang et al., 2017	；10.1105/tpc.106.046391；10.1186/1471-2229-14-135；10.1186/1471-2229-14-135；10.1111/tpj.13509
Cichorium intybus	KY354369.1	CiMYB17	S30	MGHHCCSKQKVKRGLWSPEEDEKLTKHITSHGHGCWSSVPKLAGLQRCGKSCRLRWINYLRPDLRRGSFTEQEERTIIDVHRILGNRWAQIAKHLPGRTDNEVKNFWNSCIKKKLIAQGLDPNTHNLLSAHQIPILNANNSKHTDPTKPVFSIINNTSSQTKDSKRFNTLRPHLSLDTYNDPAMSQNLYENSLTNQSSNLNYQDYNLLLKNNVNHESTMGFPSQPLVESTKMPILLPLPSSLNPLDFGTVGQPWSGNSNLAVEFEHTRSPQEYQEMLQPEMVCQGGVAQEFVNKGLDLRGAGEGQGNIDMTSFDGCNIDLEFMEAALIPCGMYSNTGSLDHLAWDCN	fructan synthesis and degradation		Wei et al., 2017	10.1093/jxb/erx210
Zea mays	GRMZM2G172327	ZmMYB14	S30	MGHHCCSKQKVKRGLWSPEEDEKLVKYITAHGHSCWSAVPKHAGLQRCGKSCRLRWINYLRPDLKRGTFSDHEERTIIDVHRI LGNRWAQIAKHLPGRTDNEVKNFWNSCIKKKLIAQGLDPKTHNLLPASRTLLHGNGANPSSNNPAHFNSNGCAAVVSVATTPFTISSPTKAAAYGTVTAT PPPETMAPATYDVPNNYPDGMLMRHDQAATAAAIPGYPYHPGNGGGVLMSFRDQNAGLQTSVDFVNGSSSSSSMDHAAGMPNGNGFSQQGMGAAFMDVTAGMWSTAAVDSGMCAGMEVAQPPPPPPQQPLPPQGLVQGEVLVGRQTVMNGGGAVADKGMDMMDVSSVYGGAGAMAFDLELMESCALFCGSTGNTMEQLQW DC	starch biosynthesis		Xiao et al., 2017	10.1111/febs.14179
Arabidopsis thaliana	At1g63910	AtMYB103	S31	MGHHSCCNQQKVKRGLWSPEEDEKLIRYITTHGYGCWSEVPEKAGLQRCGKSCRLRWINYLRPDIRRGRFSPEEEKLIISLHGVVGNRWAHIASHLPGRTDNEIKNYWNSWIKKKIRKPHHHYSRHQPSVTTVTLNADTTSIATTIEASTTTTSTIDNLHFDGFTDSPNQLNFTNDQETNIKIQETFFSHKPPLFMVDTTLPILEGMFSENIITNNNKNNDHDDTQRGGRENVCEQAFLTTNTEEWDMNLRQQEPFQVPTLASHVFNNSSNSNIDTVISYNLPALIEGNVDNIVHNENSNVQDGEMASTFECLKRQELSYDQWDDSQQCSNFFFWDNLNINVEGSSLVGNQDPSMNLGSSALSSSFPSSF*	secondary cell wall biosynthesis; syringyl lignin biosynthesis	Specialized metabolism/secondary cell wall biosynthesis	Zhong et al., 2008; Öhman et al., 2013	10.1105/tpc.108.061325；10.1111/tpj.12018
Gossypium hirsutum	KF430216.1	GhMYBL1	S31	MGHHSCCNQQKVKRGLWSPEEDEKLIRFITTHGYGCWSEVPEKAGLQRCGKSCRLRWINYLRPDIRRGRFTPEEEKLIISLHGVVGNRWAHIASHLPGRTDNEIKNYWNSWIKKKIRKTLVPPTQGTASITELVNQDMATTTTRAIPIPTQETLFSSQAPLFMFESTMTPIDQGVLLQDVNVRGEVFHEQAQLNTWNNNNHHLNQQLQLQVPFPPPSTSFTMDTNNYLPPLIDNMETMVPIEVQSCTSLDEEGGGEMTLESLRRQQQELNEWVESQQCSSFLLWDNIIEGQIGGSVEGTTIPLPPSSSSSSNMGTTLSSFPSSL	secondary cell wall biosynthesis and deposition		Sun et a., 2015	10.1093/jxb/eru437
Oryza sativa	LOC_Os08g05520	OsMYB103L	S31	MGHHSCCNQQKVKRGLWSPEEDEKLIRYITTHGYGCWSEVPEKAGLQRCGKSCRLRWINYLRPDIRRGRFTAEEEKLIISLHAI VGNRWAHIASHLPGRTDNEIKNYWNSWIKKKIRKPAAAAAAATTTSPNNPPPCSTATSDHHHLPPPAFGGADHHLQLDAIINQNLISSLPPKLATGDDSP PAVPGLPHHCPLFMFDTTTTGAGGAISPPPPSSLIPTHLHHHHHPFIASFTAAMAADTPSYLPPLVDGMAAMGAAMDCSLEDGQTAAAMAATNGYYQHHQ KHQQLEIELEEEEQRQLGHHHHQHHHEHEHENHQWDEEEAQHLLMWDQEVLTSSNLEAMQSGAHSLLFMGPNDHD	secondary wall biosynthesis;leaf rolling and mechanical strength		Yang et al., 2014; Ye et al., 2015	10.1186/1471-2229-14-158；10.1007/s11103-015-0376-0
Solanum lycopersicum	Solyc08g081500	SlTHM1	S31	MGHHSCCNQQKVKRGLWSPEEDEKLIRYITSHGYGCWSEVPEKAGLQRCGKSCRLRWINYLRPDIRRGRFTPEEEKLIISLHGAVGNRWAHIASHLPGRTDNEIKNYWNSWIKKKLKKTSKSSTNTTSITDHHHHQHQNQRPQLTNYNTITSQQDIFFTQDIGTKSQVLLQDSTLFNSPNQLFFFDGGSLDSMTNVLINDATNRNATNNTSLFQETSILNSEFCWQVDQQQVQTSSYAIGMNSNYLPPLIESMVPPMEIPSSNNNNNIILEGQENNNELNEWNSQVDTQQCCPSYLFWDQENGSIGGDHEIIDPTTSNNMGQILSSFPSTL	trichome formation and spider mite tolerance		Yuan et al., 2021	10.1111/pbi.13448
Arabidopsis thaliana	At5g12870	AtMYB046	S32	MRKPEVAIAASTHQVKKMKKGLWSPEEDSKLMQYMLSNGQGCWSDVAKNAGLQRCGKSCRLRWINYLRPDLKRGAFSPQEEDLIIRFHSILGNRWSQIAARLPGRTDNEIKNFWNSTIKKRLKKMSDTSNLINNSSSSPNTASDSSSNSASSLDIKDIIGSFMSLQEQGFVNPSLTHIQTNNPFPTGNMISHPCNDDFTPYVDGIYGVNAGVQGELYFPPLECEEGDWYNANINNHLDELNTNGSGNAPEGMRPVEEFWDLDQLMNTEVPSFYFNFKQSI*	secondary wall biosynthesis;disease susceptibility	Specialized metabolism/phenylpropanoid-derived secondary metabolites/secondary cell wall biosynthesis	Zhong et al., 2008; Zhong et al., 2012; Zhong and Ye, 2012; Kim et al.,2013; Ko et al., 2014;	10.1105/tpc.108.061325; 10.1093/pcp/pcr185; 10.1093/pcp/pcr185;10.1093/pcp/pcr185; 10.1093/jxb/ert223; 10.1093/aob/mcu126
Arabidopsis thaliana	At3g08500	AtMYB083	S32	MMMRKPDITTIRDKGKPNHACGGNNNKPKLRKGLWSPDEDEKLIRYMLTNGQGCWSDIARNAGLLRCGKSCRLRWINYLRPDLKRGSFSPQEEDLIFHLHSILGNRWSQIATRLPGRTDNEIKNFWNSTLKKRLKNNSNNNTSSGSSPNNSNSNSLDPRDQHVDMGGNSTSLMDDYHHDENMMTVGNTMRMDSSSPFNVGPMVNSVGLNQLYDPLMISVPDNGYHQMGNTVNVFSVNGLGDYGNTILDPISKRVSVEGDDWFIPPSENTNVIACSTSNNLNLQALDPCFNSKNLCHSESFKVGNVLGIENGSWEIENPKIGDWDLDGLIDNNSSFPFLDFQVD*	secondary wall biosynthesis		McCarthy et al., 2009; Zhong and Ye, 2012; Ko et al., 2014	10.1093/pcp/pcp139; 10.1093/pcp/pcr185; 10.1371/journal.pgen.1009510
Eucalyptus gunnii	CAE09057	EgMYB2	S32	MGMAMGIKEKASSNPHNHKLRKGLWSPEEDEKLMRYMLTNGQGCWSDIARNAGLQRCGKSCRLRWINYLRPDLKRGAFSPQEEELIVHLHNILGNRWSQIAARLPGRTDNEIKNFWNSTLKKRLKMNSATSSSNESDLSNPQDIAAGIMPSFHAQYDVLATCMDSSPAPFPPMDNISAPNQFDPFPTLNNRCDTWEGVGFFTFPSGIAPVSMGDDSSYLNLEHAKVGLLGSEFSVPPLASSTTTTEENNYRSIGCGMDGKGENSFSNNNDSCFSNTTTASFKAEDDMSGFGNNLQAANLRIGEWDLEGLMDDLPSFPFLDF	phenylpropanoid metabolism		Goicoechea et al., 2005	10.1016/j.plantsci.2007.08.007
Gossypium hirsutum	Gh_A13G1873	GhMYB46_D13	S32	MMRKPNNGSTITTTNNKLRKGLWSPEEDDKLINYMLTNGQGCWSDVARNAGLQRCGKSCRLRWINYLRPDLKRGAISPEEEELIVHLHSILGNRWSQIAARLPGRTDNEIKNFWNSTIKKRLKNSSPNTPDSSSSKFSKDSNPVGFITMEQQGVLLPTYLDLSSTSSNSSLQSTVTNPGTAFGATIGYFATNVNGLYGENEMLCGEELYMPPLETVRENLKIENTFESNITTIPTTNNNNINNNNIVDCSMKSENVMTGAAIGNFWLGEEIKVGEWDLEDLMKDVSSFPFLDFQSSI	Cell wall thickening		Huang et al., 2019	10.1093/pcp/pcy238
Gossypium hirsutum	Gh_D13G2261	GhMYB46_D9	S32	MMRKPNNGSTITTTNNKLRKGLWSPEEDDKLINYMLTNGQGCWSDVARNAGLQRCGKSCRLRWINYLRPDLKRGAISPEEEELIVHLHSILGNRWSQIAARLPGRTDNEIKNFWNSTIKKRLKNSSPNTIGSSTSNFNKDSNPVGFITMEQQGVLLPTYIDLSSTSSNSSLQSTVTNPGTAFGATVGYFATNVNCMYGENEMLCGEELYMPPLETVRENLKIENTFESDITTTTTTNNNNNVDCSMKSENVMTGAAVGNFWLGEEIKVGDWNLEDLMKDVSSFPFLDFQS	Cell wall thickening		Huang et al., 2019	10.1093/pcp/pcy238
Oryza sativa	JN634084.1	OsMYB46	S32	MRKPDCGGGGGAAKGGGVLGVAGGNNAAVVGGKVRKGLWSPEEDEKLVAYMLRSGQGSWSDVARNAGLQRCGKSCRLRWINYLRPDLKRGAFSPQEEDLIVNLHAILGNRWSQIAARLPGRTDNEIKNFWNSTIKKRLKISSSSASPATTTDCASPPEHKLGAVVDLAGGGGATDDVVVGTANAAMKSMWVDSSSSSSSSSSSMQSRPSIMAAAAAGRSYGGLLPLPDQVCGVDTSPPPPFFHDHSISIKQAYYGSTGAHHHHHAIATMDGSSLIGDHHHHSSSILFGGASVPPLLDHQTILDDDDDHPNKTGSNTTAATLSSNITDNSNSNKNNSDNNNNISSSCCISLMNSSSNMIYWEGHHQQQQQQHQMLQQQQQHMSRNVMGEWDLEELMKDVS…	secondary wall biosynthetic		Zhong et al., 2011	10.1093/pcp/pcr123
Pinus taeda	AAQ62540	PtMYB4	S32	MSCTTGGLSSPVSKPKLRKGLWSPEEDDKLINYMMKNGQGCWSDVAKQAGLQRCGKSCRLRWINYLRPDLKRGAFSPQEEHWIIHLHSILGNRWSQIAARLPGRTDNEIKNFWNSCIKKKLKHLSASTNNSKSISAPNRTSTMNSSITPFSESSAEPLEVMATRYQPSNAFNHEVPTAENQFCIPDVLALRHEQVQSQNQFSIDQDSATNNLISHLWNSNSTAVSSHESFSHAFMSPGLQTQGHVVKTPIKPCDQISWSTPLTREAAGSHACNYSLGCNIPALVESETLKEKFKNDAGDQINENEIMYLPRHLL	phenylpropanoid metabolism		Patzlaff et al., 2003	10.1046/j.1365-313X.2003.01916.x
Populus trichocarpa	AGT02395	PtrMYB3	S32	MRKPDLMARDRVPINNNMNRAKLRKGLWSPEEDEKLIQYMLTNGQGCWSEIARNAGLQRCGKSCRLRWINYLRPDLKRGAFSPQEEELIIHLHSILGNRWSQIAARLPGRTDNEIKNFWNSTLKKRFKINSTSTSSPNDSSDSSEPRDHVVGNIMPMHDHDVMTLCKDSSSSPSISMHGVVTGNQFDPFTVLSNRYDVSGAASLFDMSTCLTQVGMGDGFYGDHYGILEGNNKIGLESDLSLPPLESRSIEENNAVSNNRIGVKSSSNDNHHFDSTCFNNTDQRFKVEDMLGLENHWQGENVRMGEWDLEGLMENISSFPFLDFQVL	phenylpropanoid metabolism		McCarthy et al., 2010	10.1093/pcp/pcq064
Populus trichocarpa	AGT02396	PtrMYB20	S32	MRKPDLVGKDRVPSNSSINKAKLRKGLWSPEEDEKLIKYMLTNGQGCWSDIARNAGLQRCGKSCRLRWIN YLRPDLKRGAFSPQEEELIIHLHTILGNRWSQIAARLPGRTDNEIKNFWNSTLKKRLKINNTSTSSPNDS DSSEPRDHAIGNIMPTHDPDTMTLCMDSSSSSSISMQGMITSNRFDSFSMLNNRYDVTGAASLFDMSTCL TQVGMGDGFYGDHYGILEANNKTGLESDLSLPPLESRSFEENNTVSNNRIGMKSSSNNNNNCFDNTCFDN TCFNNNTDQRFKVEDMLGLENHWQGENLRMGEWDFEGLMENITSFPLLDFHVE	phenylpropanoid metabolism		McCarthy et al., 2010	10.1093/pcp/pcq064
Zea mays	JN634085.1	ZmMYB46	S32	MRKPECPAANSSNAGAAAAKLRKGLWSPEEDERLVAYMLRSGQGSWSDVARNAGLQRCGKSCRLRWINYLRPDLKRGAFSPQEEELIVSLHAILGNRWSQIAARLPGRTDNEIKNFWNSTIKKRLKNSSAASSPAATDCASPEPNNKVAAAGSCPDLSVLDHQDGGHHHAMTTTTAGLWMVDSSSSCTSSTSPMHQFQRPTTTMAAAVASGSYGGLVPFPDQVRGVVADTGGFFHGHAAPAFKHQVAALHGGGYYYGSAPRHHGMTTTTTTVALEGSGGCFISGEGMLGVPPLLLEPMSAALEQDQGQTLMASSGNNNPKNNSSSNTTDTTTTTTLSNNESNVTDTTTKDNTTNTISQVNSGSNNVYWEGARQQYMSRNVMHGEWDLEELMKDVSSLPF…	secondary wall biosynthesis		Zhong et al., 2011	10.1093/pcp/pcr123
Arabidopsis thaliana	AT5G12870	AtMYB46	S32	MRKPEVAIAASTHQVKKMKKGLWSPEEDSKLMQYMLSNGQGCWSDVAKNAGLQRCGKSCRLRWINYLRPDLKRGAFSPQEEDLIIRFHSILGNRWSQIAARLPGRTDNEIKNFWNSTIKKRLKKMSDTSNLINNSSSSPNTASDSSSNSASSLDIKDIIGSFMSLQEQGFVNPSLTHIQTNNPFPTGNMISHPCNDDFTPYVDGIYGVNAGVQGELYFPPLECEEGDWYNANINNHLDELNTNGSGNAPEGMRPVEEFWDLDQLMNTEVPSFYFNFKQSI	cell wall biosynthesis and cell cycle progression		Shi et al., 2021	10.1111/tpj.15187
Rosa rugosa	CCA29107	RrMYB18	S32	MRKPEPSVVSSTGKNNKNNSMSNKLRKGLWSPEEDEKLMRYMLNNGQGCWSDVARNAGLERCGKSCRLRWINYLRPDLKRGAFSPQEEDLIIHFHSLLGNRWSQIAARLPGRTDNEIKNFWNSTIKKRLKVLSSFSSSTAPPNASDSSSDQPNNKDFFTAAGGGGGFMNIIPPSMMPIYGDSSMQSTSLINHMFDPFPMVEHGGYYNNGNPCTAQIGSSVGSGADDCGFEENIEAFGNVNIGVEEDIFVPPLVSVSTTDQDQNLKTETIFYDNNNYYSNSNNIIKGENMIGVGNYFEDDQDQGLTMGEWEWEDLMKDVSSFPFLDYQS	cell wall biosynthesis and cell cycle progression		Shi et al., 2021	10.1111/tpj.15187
Arabidopsis thaliana	At3g28470	AtMYB035	S33	MGRPPCCDKSNVKKGLWTEEEDAKILAYVAIHGVGNWSLIPKKAGLNRCGKSCRLRWTNYLRPDLKHDSFSTQEEELIIECHRAIGSRWSSIARKLPGRTDNDVKNHWNTKLKKKLMKMGIDPVTHKPVSQLLAEFRNISGHGNASFKTEPSNNSILTQSNSAWEMMRNTTTNHESYYTNSPMMFTNSSEYQTTPFHFYSHPNHLLNGTTSSCSSSSSSTSITQPNQVPQTPVTNFYWSDFLLSDPVPQVVGSSATSDLTFTQNEHHFNIEAEYISQNIDSKASGTCHSASSFVDEILDKDQEMLSQFPQLLNDFDY*	anther development (tapetal maturation)	Development	Zhu et al., 2008	10.1111/j.1365-313X.2008.03500.x
Salvia miltiorrhiza	MN400427	SmMYB1	S34	MGRSPCCSKVGLRRGPWSTKEDSLLANYIQQNGEGQWRSLPKKAGLLRCGKSCRLRWMNYLRPGIKRGNISEDEEDLIVRLHGLLGNRWSLIAGRLPGRTDNEIKNYWNTHLLKKLKTAAAPHKDLPNLAAKPK	phenolic acid biosynthesis	Specialized metabolism	Wei et al., 2021	10.1038/s41438-020-00443-5
Populus tomentosa	KX887329.1	PtoMYB74	S35	MGRHSCCLKQKLRKGLWSPEEDEKLLNYITRFGVGCWSSVPKLAGLQRCGKSCRLRWINYLRPDLKRGMFSQQEEDLIISLHEVLGNRWAQIAAQLPGRTDNEIKNLWNSYLKKKLMKQGIDPTTHKPLCQVGVKEEKDCTEKASFQIPQSKGLPIVSNFTAQEPAFLINDTTYNGSGLPEVSREQNLNKQAYDPLSYFEFPAGIDLTGYNPSLSSVYHPTERSLDQNQLETSSNFGFTSMPSLTSFDHGSMSGTDFSDNSASRMSSMFLNEAKESSSNSSNISNYAGYQMNNMVEKPAAFSSWDSDDHKLESVFQYHQVNGVKTEELKPSIWHEAGRLHTHQNSVDFNSYPLTSLSKDITGANFDVFHQI	secondary cell wall formation	Specialized metabolism/secondary cell wall formation	Li et al., 2018	10.3389/fpls.2018.01262
Arabidopsis thaliana	At3g61250	AtMYB017	S36	MGRTPCCDKIGLKKGPWTPEEDEVLVAHIKKNGHGSWRTLPKLAGLLRCGKSCRLRWTNYLRPDIKRGPFTADEEKLVIQLHAILGNRWAAIAAQLPGRTDNEIKNLWNTHLKKRLLSMGLDPRTHEPLPSYGLAKQAPSSPTTRHMAQWESARVEAEARLSRESMLFSPSFYSGVVKTECDHFLRIWNSEIGEAFRNLAPLDESTITSQSPCSRATSTSSALLKSSTNSWGGKEVTVAIHGSDYSPYSNDLEDDSTDSALQLLLDFPISDDDMSFLEENIDSYSQAPPIGLVSMVSKF*	inflorescence development and seed germination	Development/inflorescence/seed	Zhang et al., 2009	10.1016/S1673-8527(08)60096-X
Arabidopsis thaliana	At5g52600	AtMYB082	S37	MECKREEGKSYVKRGLWKPEEDMILKSYVETHGEGNWADISRRSGLKRGGKSCRLRWKNYLRPNIKRGSMSPQEQDLIIRMHKLLGNRWSLIAGRLPGRTDNEVKNYWNTHLNKKPNSRRQNAPESIVGATPFTDKPVMSTELRRSHGEGGEEESNTWMEETNHFGYDVHVGSPLPLISHYPDNTLVFDPCFSFTDFFPLL*	trichome development	Development/trichome	Liang et al., 2014	10.1093/jxb/eru179
Platanu acerifolia	QEM53384.1	PaMYB82	S37	MEREGTKQELKLKKGPWKPEEDLLLKKYVETCGEGKWGTVSKRAGIMRGGKSCRLRWKNYLRPDIKRGGMSEEEEDLIIRMHKLLGNRWSLIAGRLPGTDNEVKNYWNTHLMKRYPQYKRDDSRSKRRKLSHSDNSTNTCGPSSTNTIKGSDEGNDEPIAALNNMNSFNYDPESPQFPSEGEFYEEPVLPLLDSIVLLESFKCGAENSSPFYFPEEMYPLLL	trichome development		Zhang et al., 2019	10.1016/j.plantsci.2019.110177
Camellia sinensis	ID unavailable	CsMYB59	S38	MVKEEEIRKGPWTEQEDVQLVFYVNLFGDRRWDSIAKVSGLKRTGKSCRLRWVNYLHPGLKRSKMTPLEERLVLELQSKWGNRWSRIAHKLPGRTDNEIKNYWRTHMRKKAQERKRAMSPPSNSSSSVSNNPPVDSMPFVETKERSFYDTGGDHHQMLTPKGINKGFEEGESTETGYSMDDIWEDIALSESNTMKTVCETIMASPIWNYCPPPPDMLWMMEENKESKMFPAITDPFFACYDQESSNLTG	Polyphenol biosynthesis	Specialized metabolism	Huang et al., 2021	10.3389/fpls.2021.739951
Hordeum vulgare	CAA50226	HvMYB33	S39	MGRPSSGAVGQPKVRKGLWSPEEDEKLYNHIIRHGVGCWSSVPRLAALNRCGKSCRLRWINYLRPDLKRGCFSQQEEDHIVALHQILGNRWSQIASHLPGRTDNEIKNFWNSCIKKKLRQQGIDPATHKPMASADTATAAAALPDAEEEDRKPLCPAVDGSLVPKQPAVFDPFPLCVDYGAGFAEELGAANAAALYGQLCGGKEVADDDAGFGAADYSCVLDVSENLGYGESSSNSSNWNYGGEVGSVLDGEVPHWAKAEPAFAEMERQQQHSPAEQKLSLPCQEQSLLASFDFNLELEPYF	phenylpropanoid metabolism	Abiotic stress	Wissenbach et al., 1993	10.1046/j.1365-313X.1993.04030411.x
Trifolium arvense	KX683396.1	TaPIMP2	S39	MGRPSSGGVGQPKLRKGLWSPEEDEKLYNHIIRHGVGCWSSVPRLAGLNRCGKSCRLRWINYLRPDLKRGCFSQQEEDHIIALHQILGNRWSQIASHLPGRTDNEIKNFWNSCIKKKLRRQGLDPATHKPMANADTATAALPDAQEEDRKPLAAAADGSLAPKQPAVFDPFPVCADYGAGFADGLGTANAAALYGQFGCGKEGADDDAGFGAADYSCVLDVSENLGYGESSSNSSNWNYGGEVGSVLDGEVPHWGKAEMEQQHTPLGHKLSLPCQEQSLLASFDFNLELEPYF	resistance to common root rot		Wei et al., 2016	10.1038/s41598-017-01918-7
Trifolium arvense	AB252145.1	TaMYB2	S39	MGRPSSGGVGQPKLRKGLWSPEEDEKLYNHIIRHGVGCWSSVPRLAGLNRCGKSCRLRWINYLRPDLKRGCFSQQEEDHIIALHQILGNRWSQIASHLPGRTDNEIKNFWNSCIKKKLRRQGLDPAMHKPMANADTATAALPDAQEEDRKPLAAAADGSLAPKQPAVFDPFPVCADYGAGFADGLGTANAAALYGQFGCGKEGADDDAGFGAADYSCVLDVSENLGYGEGSSNSSNWNYGGEVGSVLDGEVPHWGKAEMEQQHTPLGHKLSLPCQEQSLLASFDFNLELEPYF	dehydration tolerance		Garg et al., 2012	10.1007/s11033-012-1983-3
Setaria italica	Si012660m.g	SiMYB3	S42	MGRSPCCCHDAGVKKGPWTEEEDRALVEHIQRHGGHVGSWRNLPKAAGLNRCGKSCRLRWTNYLRPDIKRGNFTDDEERLIIALHAELGNKWSTIATHLDGRTDNEIKNYWNTHIRKKLLRMGVDPVTHQRLPPDDILASAAGAPGLSEALLSAAASLGGLNNVLMQVQALQLLLQTINGGAAAAGLMANNNFGSAADNNAMFNARSMVPNFQDQMNLLAHANYRPVDDYLNNIASFSEHDAVQQLNAASSAPAPTAAALAVPASFPQEVAAAADRPVQGFADLLSEANEMPNMCSLEDDRFWKDMLAESSSLPL	Tolerance to low-nitrogen stress	Abiotic stress	Ge et al., 2019	10.3390/ijms20225741
Solanum lycopersicum	KX785130	SlMYB52	S43	MPRVQQQQQKGTSMEAIIKKGAWSPEEDQKLRGYIMKYGIWNWRQMPKFAGLSRTGKSCRLRWMNYLRPDVKRGPFTTEEVEIVIKTYQELGNSWSAIAAKLPGRTDNEVKNFFHTHLKKHLGLKNHDVPLKTRKIRKQTKEDEKKISTRGRLVLETSNNSNLLTTDVCSPCSSITTCEENQMMDPFVNFSQTFEVCYNNITSLVVDQQVPGMEHTCINIGVAQPHSIPHGPAVNSFDQFDMNSFWIDVLGNI	trichome formation and spider mite tolerance	Biotic stress/specialized metabolism	Yuan et al., 2020	10.1104/pp.20.00156
Capsicum annuum	XP_016580728.1	CaMYB31	S43	MVRTPCYDENGMKKGTWTPEEDRKLTAYIAKYGSWNWRQLPKYAGLARCGKSCRLRWMNHLRPNVKRGNYTKEEDEIILNLHAQLGNRWSAIAAHLPGRSDNEIKNHWHTKLKKRGTNYATNSSDESSKKCKNNTKKRYTESNTNKNTSHNNMQENIVLESLEWSPKESSSEELSSYSTTNYQQQHKVFQEEITSGSFWTEPFVVESFNTTRTDFLAPSIDYCGLVCPPSPYIGHEFLSSFDFDHYNYW	capsaicinoid biosynthesis		Arce-Rodríguez and Ochoa-Alejo, 2017	10.1104/pp.17.00506
Chrysanthemum morifolium	KT763374	CmMYB15	S43	MVRAPCFDKHGIKKGAWSEDEDAKLRAYIERYGHSSWRELPRLAGLSRCGKSCRLRWMNYLRPNVKHGNYTKEEEDLIVSLHNRFGKKWSMMAARLPGRSDNEIKNHWHTHLKNRAPKAQPVFKIEQSEIPEPVVNPNRYPVTKPDLKTQQEVDILLAVLSFDSPSYSLTSNYSSQCSLSVSDYEVSSDVTPQFSEPSEYSWIEPYLANNNSVESSSDNMLSPWGLNDDILSQACLQDYIMDDVRLWSTMD	Resistance to aphids		An et al., 2019	10.1038/s41438-019-0166-y
Chrysanthemum x morifolium	KT763375.1	CmMYB19	S43	MRMKSPRRDMKKGIKKAPWRVEEDQKLKSYINRYGIWNWSHMPRFAGLSRSGKSCRLRWMNYLRPNVKRGKFSKEEEEIILVSHSLLGNRWSTIASRLPGRSDNDIKNYWHSHLKKRASKQNLVCEKTEQNDISSSPTSETKNVLSIQQPADHMNDYFESSFTFEEHYSSSSCSGTTTDKQFEFQDNYYDTGSPGTIDDL	aphid tolerance in Chrysanthemum by promoting lignin synthesis		Wang et al., 2017	10.3390/ijms18030619
Malus domestica	KC691248.1	MdSIMYB1	S43	MAKRTQRCEKTVAVKKGPWSPEEDHKLVAYIQRYGIWNWSRMPKPAGLARSGKSCRLRWVNYLRPDIKRGNFGKDEEETILELHQAIGNRWSAIAARLPGRTDNEIKNYWHTHMKKRFKAGIESVHEEAKGSGDKEASKNKLSEAGQLFLVDEATKVASLKSEATCSASSSVYFPVWEFDDQKGQIAEQSVCASDVTFGELQSLDSQVWQQEPIFPCDSYINHVTSDYWVSLIDKTG	abiotic stress		Wang et al., 2014	10.4238/2014.October.31.26
Solanum lycopersicum	Solyc07g055000	SlMYB72	S43	MVRTTCYDENGRKKGSWTLEEDKKLAAYITKYGSWNWRQLPKYAGLARCGKSCRLRWINHLRPNVKRGNYTKEDEIILNIHAQLGNKWSTIAAHLPERSDNEIKNYWHTTLKKRAANTTNKNSIESNTRRKITSVENQNASANNNNNNNMHENIVLESSEWSPNESSSEALSSIDYQQDIFQEELANLEEITSGSFWTQPFEVDTKIDFVAPSIDYCGLVCPPSPFMPHEFLSSFDLDHYNL	Carotenoids and flavonoids		Wu et al., 2020	10.1104/pp.20.00156
Arabidopsis thaliana	At3g13540	AtMYB005	S44	MMSCGGKKPVSKKTTPCCTKMGMKRGPWTVEEDEILVSFIKKEGEGRWRSLPKRAGLLRCGKSCRLRWMNYLRPSVKRGGITSDEEDLILRLHRLLGNRWSLIAGRIPGRTDNEIKNYWNTHLRKKLLRQGIDPQTHKPLDANNIHKPEEEVSGGQKYPLEPISSSHTDDTTVNGGDGDSKNSINVFGGEHGYEDFGFCYDDKFSSFLNSLINDVGDPFGNIIPISQPLQMDDCKDGIVGASSSSLGHD*	proanthocyanindins and mucilage biosynthesis	Specialized metabolism/phenylpropanoid-derived secondary metabolites/anthocyanin	Li et al., 2009; Gonzalez et al., 2009	10.1016/S1673-8527(09)60003-5; 10.1016/j.ydbio.2008.10.005
Citrus sinensis	Cs9g03070	CsPH4	S44	MRNPSTSPSSTAAAAAAAATNKSTPCCSKVGLKRGPWTPEEDELLANYINKEGEGRWRTLPKRAGLLRCGKSCRLRWMNYLRPSVKRGHIAPDEEDLILRLHRLLGNRWSLIAGRIPGRTDNEIKNYWNTHLSKKLISQGIDPRTHKPLNQELDPSSADQVTNSNSKASTSKAILNSSSSNPNLTPMTVSSGHLDQRHTSAGCGRMISSIMMINKENGYSPNALVDDHDSEYHQNGMMENPYTSLSNCDHHHDDDGGLGLRSNNVNNVFNEGLSYEVDVDINYCNDDVFSSFLNSLINEDAFASQHNQQVLQQQQQQHLSNETIALPNTITGSSSDPLVSTAAASTFGLEANWESPIMASSLNQDESRRVDEHVE	Proanthocyanidins		Zhang et al., 2020	10.1186/s12870-020-02475-4
Freesia hybrida	MK168337	FhMYB5	S44	MRRPNNQSSGSGKAAAATVPTPCCSKVGLKRGPWTPEEDEILSSYVAREGEGRWRTLPKRAKLMRCGKSCRLRWMNYLRPSIKHGQITSDEEDLILRLHRLLGNRWSLIAGRIPGRTDNEIKNYWNTHLSKKLISQGIDPRTHKPLESSNPNHNKQPATLVSHISPNPKPSPSPNNMPPPTEANHVHNNYDHNDYLADANLEHEGYNRENVGIDNSVDDVFNSFLDSLMNEDMFMEQEQQHQHQSETSSGNNDNNTNEADPASGCGIGSIWSASLSPVVSLDGDIDTHFMDLSGK	Flavonoid		Li et al., 2019	10.3389/fpls.2018.01935
Gentian tutea	AB289445.1	GtMYB3	S44	MNSGLKRGPWTQEEDRLLRNYINKEGEGRWRTLPKKAGLRRCGKSCRLRWMNYLRPSVKRGQIAPDEEDLILRLHRLLGNRWSLIAGRIPGRTDNEIKNYWNTHLSKKLISQGIDPRTHKPLNSNQSFNSTSTNKNSSSQQAPQLSANYIDQPINNHHAQNDDNTLINAATFTLPVPPDYHHFQSSGGPGGGYSYGDMGSTSLRFRDTGGCPRSTTDQYMHDDDDDMMMNDDDGFSSFLESLINEDDALISQSNKNLVQQSYNHHLNMDTEADFMLNIPPAEQWDGTAIFMEESSSATFHQPNRWSP			Nakatsuka et al., 2008	10.1093/pcp/pcn163
Glycine max	BAK24100	GmMYB-G20-1	S44	MRNPSLPTLATTKTKVKNNSNKSTNNNNNIGTNYSPCCNNVGLKRGPWTPEEDEVLANYINKEGEGRWRTLPKRAGLLRCGKSCRLRWMNYLRPSVKRGHIAPDEEDLILRLHRLLGNRWSLIAGRIPGRTDNEIKNYWNTHLSKKLINQGIDPRTHKPLNPPSIAVPSSSTTSTIPPSKPPPVIITNNNINPFHHDLTNMFNQGVHLNHLGQHHQPPPLSNPCDNHNPVPAAATDDVSAMGFMDNNNEDCNNDGININYYSDDVFSSFLNSLINDDAFEAQQQQHHVQTEIPTPSERSINPLPCDDRVDDHHLGSITTASASQGYDDELGVLWESPLVSATFSQHVNDHITKRVHDHHNQ	phenylpropanoid metabolism		Takahashi et al., 2011, 2013	10.1093/jhered/esr028; 10.1093/jhered/esr028
Gossypium hirsutum	Gohir.D07G082100	GhPAP1D	S44	MEGSSLRVRKGAWTEEEDLLLKKCIEKYGEGKWHQVPARAGLNRCRKSCRLRWLNYLKPNIKRGYFAADEVDLIIRLHNLLGNRWSLIAGRLPGRTANDVKNYWNTHLLKKNIDTSGKNSKPKSYQPNPNTKIIKPRPHILSKHSFLISLDEYNNNNNNNHAEASNNVALANDGNNDYGYCFPNDHDEMMWWENMMINEKEVDGYQLQCSANDFDQSMLDQPMNEENYGSTIDEVFLDEELWNVFNP	Anthocyanin and resistance to biotic stress		Li et al., 2019	10.5958/0975-6906.2017.00015.3
Gossypium hirsutum	Gorai.007G350500	GhMYB212	S44	MRNPTKKDNVGTKTTPCCSKVGLKRGPWTPEEDELLSNYINKEGEGRWRTLPKRAGLLRCGKSCRLRWMNYLRPSVKRGQIAPDEEDLILRLHRLLGNRWSLIAGRIPGRTDNEIKNYWNTHLSKKLISQGIDPRTHKPLNPQQLSPSPPTLKPSPSSSSSMAKPNNPPSPLPVHVVNANKQNDYYDGSNEDHQGMIMNNDHYQQQQDHEDDVFSSFLNSLINEDDDALVSNLGLSQGWESTPFDQPK	Fiber elongation		Sun et al., 2019	10.1093/pcp/pcy238
Litchi chinensis	QRV61382.1	LcMYB5	S44	MRNPTPSSGSKTTPCCSKVGIKKGPWTPEEDELLSNYINREGEGRWRTLPKRAGLLRCGKSCRLRWMNYL RPSVKRGRIAPDEEDLILRLHRLLGNRWSLIAGRIPGRTDNEIKNYWNTHLSKKLISQGIDPRTHKPLNP PPPSTTISSETGYEQEQVLISKSNPNPNPNPDPDHASLKLEKVPGGSYYQGVTGTGTFTNSLQNDVQLVD NGGGGGGGGGFMTGLLASNNSTNHGHSNQEENNYYVGNCIHEDTFSSFLDSLINDNMFVNNNHHQLQPQT LPPVLAPEQYGGMVGTSGQITNFSHGAIWEAEMVSTMAAALGDAQNATDRHHA	Anthocyanin		Lai et al., 2019	10.1186/s12870-019-1658-5
Malus domestica	AGQ46761.1	MdoMYB121	S44	MRNPSSSSKAAAAASAKMQTTITAPSSSSKAAGVAGGTKTPCCAKVGLKRGPWTPEEDELLANYIKKEGEGRWRTLPKRAGLLRCGKSCRLRWMNYLRPSVKRGQIAPDEEDLILRLHRLLGNRWSLIAGRIPGRTDNEIKNYWNTHLSKKLISQGIDPRTHKPLNSDHHSAADDADVDNTNKSTAVASSSKANDRFLNPNPSPPSDRLVHKEGDPNNSRNDGNIAIADHDLGTIVHGFANMITSINNPDASSSAAATGTLSLRSNNSHGGVLLGGGGNEEDDVFSSFLNSLINEDPFPGQHQLQQVLQNGNVSAHAAAARSENLPLITMTSTTAPSTFGWESAVLMSSAFIQNDHQSVNDQTE	abiotic stress		Cao et al., 2013	10.1371/journal.pone.0069955
Malus hybrid cultivar	KJ020112.1	McMYB12a	S44	MRNPSSSSKAAAAASAKMQTTITASSSSSKAAGVAGGTKTPCCAKVGLKRGPWTPEEDELLANYIKKEGEGRWRTLPKRAGLLRCGKSCRLRWMNYLRPSVKRGQIAPDEEDLILRLHRLLGNRWSLIAGRIPGRTDNEIKNYWNTHLSKKLISQGIDPRTHKPLNSDHHSAADDADVDNTNKSTAVASSSKANDRFSNPNPSPPSDRLVHKEGDPNNSRNDGNIAIADHDLGTIVHGFANMITSINNPDASSSAAATGTLSLRSNNSHGGVLLGGGGNEEDDVFSSFLNSLINEDPFPGQHQLQQVLQNGNVSAHAAAARSENLPLITMTSTTAPSTFGWESAVLMSSAFIQNDHQSVNDQTE	proanthocyanidin and anthocyanin Biosynthesis		Tian et al., 2017	10.1038/hortres.2017.70
Petunia hybrida	AB982129	PhPH4	S44	MRTPSSSSTTSNKVTPCCSKVGLKRGPWTPEEDEILTNYINKEGEGRWRTLPKKAGLLRCGKSCRLRWMNYLRPSVKRGHIAPDEEDLILRLHRLLGNRWSLIAGRIPGRTDNEIKNYWNTHLSKKLISHGIDPRTHKPLKNSNSSSDDITNKLASSSPPSSSKANDLNPILSPTYISSFQMEEPLGKINTHPGEITSLDDQYQSNAILAEYGDDLNIAVTIEEDVEMNCCTDDVFSSFLNSLINEDMFACQNQQTNGTFQDFDPFMASSSTPSSDQYNPS	anthocyanin synthesis		Quattrocchio et al., 2006; Kasajima and Sasaki, 2016	10.1105/tpc.105.034041; 10.1080/15592324.2016.1177693
Populus tomentosa	Potri.001G005100	PtMYB6	S44	MRKPTSATTAESAAKTTPCCIKVGLKRGPWTPEEDELLVNYIKKEGEGRWRTLPKKAGLLRCGKSCRLRWMNYLRPSVKRGQIADDEEDLILRLHRLLGNRWSLIAGRIPGRTDNEIKNYWNTHLSKKLISQGIDPRTHKPLNPQSFDQSKPSLSKANLHQARLKEPIKNIVSSGLEEATSGSTRIINRENEYFQNNINAHLDDQYHADHFIASHGYTSLLNYDGTSGMDLKGDQSLGIGEADQDINSGTDDVFSFLNSLINEEALQQHQILNVPNVNCAPPSSDPFVSIAATTFGLGTGWESTLMSSAFNQNESK	Flavonoid and lignin		Wang et al., 2019	10.1111/tpj.14364
Pyrus betulaefolia	Pbr003370	PbrMYB5	S44	MRNPSPSSKAAAAAASAKMQTTITASSSSSKAAGVAGGTKTPCCAKVGLKRGPWTPEEDELLANYIKKEGEGRWRTLPKRAGLLRCGKSCRLRWMNYLRPSVKRGQIAPDEEDLILRLHRLLGNRWSLIAGRIPGRTDNEIKNYWNTHLSKKLINQGIDPRTHKPLNPDHHSAADDADLDNTNKSTAVASSSKANDRFSNPNPSPPSDRLVHKEGDPNNSRNGGNIAIDDHDQGTIVHGYANMITSINNPDASSSATATGTLSLRSNNSHGGVLLGGGGNEEDDDINCCADDVFSSFLNSLINEDPFHGQHQLQQVLQNGNVSAHAAAAGSENLPLITMTGASTTAPSTFGWESAVLMSSAFIHNDHQRVNDPTE	Chilling tolerance		Xing et al., 2019	10.1111/pce.13387
Vitis vinifera	AAS68190	VvMYB5a	S44	MRNPASASTSKTPCCTKVGLKRGPWTPEEDELLANYVKREGEGRWRTLPKRAGLLRCGKSCRLRWMNYLR PSVKRGQIAPDEEDLILRLHRLLGNRWSLIAGRIPGRTDNEIKNYWNTHLSKKLISQGIDPRTHKPLNPK PNPSPDVNAPVSKSIPNANPNPSSSRVGEIGSNHEVKEIESNENHKEPPNLDQYHSPLAADSNENWQSAD GLVTGLQSTHGTSNDDEDDIGFCNDDTFPSFLNSLINEDVFGNHNHHQQQQQQQQLQQVQQPSNVIAPLP HPAISVQATFSSSPRTVWEPAALTSTSAPLVHDQKHSMSP	phenylpropanoid metabolism; Hyper-acidification		Deluc et al., 2006; Cavallini et al., 2014; Amato et al., 2019	10.1104/pp.108.118919; 10.1093/pcp/pct190;10.1111/tpj.14419
Vitis vinifera	AAX51291	VvMYB5b	S44	MRNASSASAPPSSSSKTPCCIKVGLKRGPWTPEEDEVLANYIKKEGEGRWRTLPKRAGLLRCGKSCRLRW MNYLRPSVKRGQIAPDEEDLILRLHRLLGNRWALIAGRIPGRTDNEIKNYWNTHLSKKLISQGIDPRTHK PLNPNSSSVDVKASSSKAKAVMNPNPNPNPSPSEKAAANKEAGNFKSDNQYQIGAAGNDGSANIQNSDGS GTGLRSSNNEEDDDLNCGTDDVFSSFLNSLINEDVFPGQHHLQQQHHGGLIAPGSDALISTSSVQSFGFG TSWEAAAMTSTSVFSQIDHSKRFNDQPDKRF	phenylpropanoid metabolism; Hyper-acidification		Deluc et al., 2008; Cavallini et al., 2014; Amato et al., 2019	10.1104/pp.108.118919; 10.1093/pcp/pct190; 10.1111/tpj.14419
Eucalyptus grandis	KX470407	EgMYB88	S45	MEKSSAAKEYSKGAWTPEEDRKLAEVIAVHGAKRWKTIAATAGLSRCGKSCRLRWLNYLRPNIKRGNITDQEEDLILRLHKLLGNRWSLIAGRLPGRTDNEIKNYWNSHLSKKIKQKEKQSEAPKREGKEAQRRRGAERVSVEVREESSSNGGEESKTSVDFDVDEFFDFSNESSLNLEWVSRFLESDKGICDERS	phenylpropanoid-derived secondary metabolites	Specialized metabolism/phenylpropanoid-derived secondary metabolites	Soler et al., 2016	10.3389/fpls.2016.01422
Glycine max	XP_003525887.1	GmMYB58	S45	MAPRVNDGTITSKRAMNRGAWTPEEDRKLAQCIEIHGPKRWKTVAIKSGLNRCGKSCRLRWLNYLRPNIKRGNISDEEEDLILRLHRLLGNRWSLIAGRLPGRTDNEIKNYWNSHLCKKVNQKVEKPESSTRHEIIGQNDQNAGDNRAMSENEVEINESGNLDVSLDVNEFFNFSEESFGFDWLNKYLELDQIPESTERSE	isoflavonoid biosynthesis		Han et al., 2017	10.1007/s00299-017-2203-3
Prunus persica	KT159231.1	PpMYB7	S45	MAPKKNDGSTKRIMNKGAWTAEEDRKLAEYIEIHGAKRWKTVASIAGLNRCGKSCRLRWLNYLRPNIKRGNISDDEEDLILRLHKLLGNRWSLIAGRLPGRTDNEIKNYWNSHLSKKINHKEKTLQNSRAQETATPSQKDSGTEGDEEEGGGKESENNSDVNFDVNEFFDFSAEGSYGLEWVNKFLELDEDTMNYREKVSNIM	proanthocyanidin pathway		Zhou et al., 2015	10.1111/tpj.12792
Salvia miltiorrhiza	KF059390.1	SmMYB36	S45	MASDASLNKGAWSVDEDTTLAQYVALHGPKRWKSVAIKSGLNRCGKSCRLRWLNYLRPDIKRGNFSDAEEDLILRLHRLLGNKWSLIAKRIPGRTDNEIKNYWNAHLRKKAMLMDKLPAISTAAMKQNIWNETGGDDESLDVSASGLDWVKNFLELDEDE	tanshinone accumulation and flavonoid biosynthesis		Ding et al., 2017	10.1038/s41598-017-04909-w
Paeonia suffruticosa	QBK15079	PsMYB114L	S45	MRMAPKKDGCTKEIMNRGAWTAEEDRKLAECIEIHGAKRWKTIAVKSGLNRCGKSCRLRWLNYLRPNIKRGNISDEEEDLILRLHKLLGNRWSLIAGRLPGRTDNEIKNYWNSHLSKKINQKEKTVETTSSAQESIPKKKWDASPVEVNEESGSKGSGNSEVCFDVDEFFDFSAEGSYGLDWVNKFLELDGDSWLAEKR	Anthocyanin		Zhang et al., 2019	10.3390/ijms20051055
Arabidopsis thaliana	At5g56110	AtMYB080	S46	MGRIPCCEKENVKRGQWTPEEDNKLASYIAQHGTRNWRLIPKNAGLQRCGKSCRLRWTNYLRPDLKHGQFSEAEEHIIVKFHSVLGNRWSLIAAQLPGRTDNDVKNYWNTKLKKKLSGMGIDPVTHKPFSHLMAEITTTLNPPQVSHLAEAALGCFKDEMLHLLTKKRVDLNQINFSNHNPNPNNFHEIADNEAGKIKMDGLDHGNGIMKLWDMGNGFSYGSSSSSFGNEERNDGSASPAVAAWRGHGGIRTAVAETAAAEEEERRKLKGEVVDQEEIGSEGGRGDGMTMMRNHHHHQHVFNVDNVLWDLQADDLINHMV*	pollen development and tapetal programmed cell death; anther development	Development	Phan et al., 2011; Xu et al., 2014	10.1105/tpc.110.082651; 10.1186/s12870-014-0278-3
Diospyros kaki	BAI49721	DkMYB4	S47	MGRAPCCSKVGLHRGPWTGKEDGLLTKYIQVHGEGSWRSLPKKAGLLRCGKSCRLRWMNYLRPDIKRGNI TPDEDDLIIKMHALLGNRWSLIAGRLPGRTDNEIKNYWNTHLSKRLRSQGTDPNTHKKLSDSHVQEPKKR SSNKKQKNKSKSNLDHTEKLKVHNPKPFRIKSLASFSFSRDSSSFDWTTTTATATPSGSSNHEGERGMLG NNGSNGHEVGFFIGEDGSDHYHHDHMMDDSDLECQSLEKLYEEYLQLLKTEEDDQGQLDSFAESLLI	phenylpropanoid metabolism	Specialized metabolism/phenylpropanoid-derived secondary metabolites/anthocyanin	Akagi et al., 2009, 2012	10.1104/pp.109.146985; 10.1104/pp.111.191205
Glycine max	Glyma.03G258700	Gm03g258700	S47	MGRAPCCSKVGLHRGPWTPREDALLTKYIQAHGKGQWRSLPKTAGLLRCGKSCRLRWMNYLRPDIKRGNITPEEDDLIIRMHSLLGNRWSLIAGRLPGRTDNEIKNYWNTHLSKKLRNQGTDPNTHDKLTEAPEKKKGRKKNKQKSTENNKGSEKTLVYLPKPIRVKALSSCIPRTDSTLTLDSNSATTASTSQEKVQSPEAETKEVNMVWGVSDNIGDNGGIGIFFGEDHDLVNSASYMECYSDDHDTLEKLYEEYLQLLNVEEKPDELDSFAQSLLV	Flavone		Yan et al., 2020	10.1139/gen-2018-0132
Glycine max	DQ822903.1	GmMYB92	S47	MGRAPCCSKVGLHKGPWTPKEDALLTKYIQAHGEGQWKSLPKKAGLLRCGKSCRLRWMNYLRPDIKRGNIAPEEDDLIIRMHSLLGNRWSLIAGRLPGRTDNEIKNYWNTHLSKKLKIQGTEDTDTHKMLENPQEEAASDGGNNNKKKKKKKNGGKKNKQKNKGKENDEPPKTQVYLPKPIRVKAMYLQRTDSNTFTFDSNSASGSTSQEKEESPVTKESNVVSEVGNVGEESDGFGFFSEDHDLVNVSDIECHSYFPTDHGNLQQLYEEYFQLLNMDHGQFELNSFAESLLD			Liao et al., 2008	10.1038/cr.2008.280
Malus domestica	AIF70441.1	MdMYBPA1	S47	MGRAPCCSKVGLHRGPWTPREDTLLTKYIEAHGEGHWRSLPKKAGLLRCGKSCRLRWMNYLRPDIKRGNITPDEDDLIIRLHSLLGNRWSLIAGRLPGRTDNEIKNYWNTHLSKRLRNEGTDPNTHKKLSEPIARENKRRKNQRSKSNNNKKEMVMTKDKNNKTAQHVEPQKPKVHLPKPTRFTSFLSLPRNDSFTSSTTVTTGSSSQDLNGGGGRGGGGFGVNNWGNNGGLVFCVGDEDQDHDPINSSADGGDDHTLENLYEEYLQALLKIDHHHDHQNQLELESFAESLLI	anthocyanin synthesis		Wang et al., 2018	10.1111/tpj.14013
Populus trichocarpa	Potri.002G173900.1	PtMYB115	S47	MGRAPCCSKVGLRRGPWTPREDALLTEYIQAHGEGHWRSLPKKSGLLRCGKSCRLRWMNYLRPDIKRGNITPDEDDLIIRMHSLLGNRWSLIAGRLPGRTDNEIKNHWNTHLSKRLRSQGTDPNTHKKLAEPGKREVRRRTSNSDKNTSNKKQSKSKAKPVPAEKHKVHLPKAVRFASLSLPRNDSFASSTTTSLSPSQGRDQGYCFGTELAVDVSWSNFKDCDNGVAFFVGDVDLDNGSDLECQSLLPTTDTLEKLYEEYLQVLNTNDHQDQVELNSFAESLLV	proanthocyanidin synthesis and structure;enhances fungal resistance		James et al., 2017; Wang et al., 2017	10.1104/pp.16.01962; 10.1111/nph.14569
Vaccinium uliginosum	KR106180	VuMYBPA1	S47	MGRAPCCSKVGLHRGPWTAKEDSLLSKYIQLHGEGNWRSLPKKAGLFRCGKSCRLRWMNYLRPDIKRGNITPDEDDLIIRMHTLLGNRWSLIAGRLPGRTDNEIKNYWNTHLSKRLRDQGTDPSTHKKLSEYPNDQSPKKRRNNNRKKNKSNLEARKQKVHNPKPRRIASLSSLSMSRNSSFDCPPKEGLGVQLSKFDGNGDGDGIGFLVGNDQDPDMVNGSDIQRQSGLPIVSDHNNTEKIYEEYLQLLIRTEGFDLLQLDSFAESLLI	anthocyanin biosynthesis		Primetta et al., 2015	10.1007/s00425-015-2363-8
Vitis vinifera	CAJ90831	VvMYBPA1	S47	MGRAPCCSKVGLHRGSWTAREDTLLTKYIQAHGEGHWRSLPKKAGLLRCGKSCRLRWMNYLRPDIKRGNI TPDEDDLIIRLHSLLGNRWSLIAGRLPGRTDNEIKNYWNTHLSKKLRSQGTDPNTHKKMTEPPEPKRRKN TRTRTNNGGGSKRVKISKDQENSNHKVHLPKPVRVTSLISMSRNNSFESNTVSGGSGSSSGGNGETLPWP SFRDIRDDKVIGVDGVDFFIGDDQGQDLVASSDPESQSHMPPTDNSLEKLYEEYLQLLEREDTQVQLDSF AESLLI	phenylpropanoid metabolism		Bogs et al., 2007; Passeri et al., 2017	10.1104/pp.106.093203; 10.1007/s00425-017-2667-y
Pinus pinaster	FN868598.1	PgMYB8	S52	MGRHSCCYKQNLRKGLWSPEEDEKLVRHITKYGHGCWSAVPKQAGLQRCGKSCRLRWINYLRPDLKRGTFSPQEENLIVELHSVLGNRWSQIATHLPGRTDNEIKNLWNSCIKKKLRQRGIDPNTHRPLSEVNAEAGDSKNDNTNKKIETQAAMDESHVSAGNEFKHLNAIPRADTANPKFFHVPVEDNTLIGSDSQAMLQNGFINSNSTTTTTTATSTASAANFSLPKEFFLERFNSVNATPTSVEPGFNFINQTTSTQGFTGERDQKLIDNPVLWVLQTPNRSVGFPTENLMPWLGQGPAKAVSDAFSDFSSDVCDYNSIMANPSMYRPGPCLSSLLYSERSLDQDLLDDAGTNCMNGSGAAGSAQYWDNTDNNNNNNVRSSSRSSSCNSSTANLEV…	phenylalanine pathway	Specialized metabolism/phenylpropanoid-derived secondary metabolites	Craven-Bartle et al., 2013	10.1111/tpj.12158
Pinus taeda	DQ399057.1	PtMYB8	S52	MGRHSCCYKQKLRKGLWSPEEDEKLVRHITKYGHGCWSAVPKQAGLQRCGKSCRLRWINYLRPDLKRGTFSPQEENLIVELHSVLGNRWSQIATHLPGRTDNEIKNLWNSCIKKKLRQRGIDPNTHRPLSEVNAEAGDSKNDNSNKKVETQAAMDESHVSAGNEFKHLNAIPRADTANPKFFHVPVEDNTLIASDSQAMLQNGFINSNSTTTTTTATSTASAANFSLPKEFFLERFNSVNATPTSVEAGFNFINQTTSTQGFTGERDQKLIDNPVLWVLQAPNRSVGFPTENLMPWPGQGLAKAVSDAFSDFSSDVCDYNSIMANPSMYRPGPCLSSLLYSERSLDQDLLDNAGTNCMNGSGAAGSAQYWDNTDNNNNNNVRSSSRSSSCNSSTANLEV…	phenylpropanoid metabolism and secondary cell wall biogenesis		Bomal et al., 2008	10.1093/jxb/ern234
Zea mays	NM_001158715.1	Zm1	S54	MGRGRAPCCAKVGLNRGSWTPQEDMRLIAYIQKHGHTNWRALPKQAGLLRCGKSCRLRWINYLRPDLKRGNFTDEEEEAIIRLHGLLGNKWSKIAACLPGRTDNEIKNVWNTHLKKKVAQREKKKAGAGSGDAGTPATAPLSSATSSTTTHNSSGGSDSGDQCGTSREPDATDVCPLQLEGMDVSDMLVDGAPPAAQPMPSPSSSSSLTTCVGGVEELIELPVIDIEPEIWSIIDGESALERHGGDAAAPCTGTGTAVSTSEAEEAAANDWWLENLEKELGLWGSAEEDTQAHPDLLDHYTGLSPLCALEGDPVSTYFQTGPAAAEPELLVVVEPSAVLL	anthocyanin biosynthesis	Specialized metabolism/anthocyanin biosynthesis	Scheffler et al., 1994	10.1007/BF00277346
Zea mays	GRMZM2G097636	ZmMYB148	S54	MGKGRAPCCAKVGLNKGSWTPEEDMRLIAYIQKYGHANWRALPKQAGLLRCGKSCRLRWINYLRPDLKRGNFTAEEEEAIIKL HGLLGNKWSKIASCLPGRTDNEIKNVWNTHLKKRVSPAGEERGAAGSKKKKKKKTTKAAAGGGAEAPLPLPSPSPSSSTTTTNFSSGDSGEQQSNNMSKE ADDELDLENFEMMPMLDVDDPSFGFGTLVDTAPAPYGSAVSVSASAATSPCASSTSPPPASAPPGVDDLLVLPEIDMGHELWSIIDGDAAEAPAPRCQRN PAEPTNGADAGSHGAEGKEWWLEDLERELGLWGTVEDYQYPMGPQGLLVADHPDPLPAMVDDPVSCYFQAGPASAVLQELPGYPVPATAVTGSINQMGL	phenylpropanoid metabolism		Zhang et al., 2016	10.3389/fpls.2016.00148
Marchantia polymorpha	Mp_1g17210	MpFGMYB	S68	MTGGKNSLIELDTLGLGYALGHLLYCPSTEVLPTCLETQSGVNLSGSSEVSHSESGFERQSTLFHEEASNPQHPISLQNFQRRLSLTANFSSDYRDLHGERKSVFEIYRTVKGPRRGRKRDKCTFEQKFKLASDWQSPGIDKAETHFPSLVAEMDSEWGSELTKEGETQPVAKNPVELQPIEVASWWCEKRAKTNKHMDYQSNFGLHQAEWPNGEGSLKRPLVWKNLPEKKALSAEGASEAYKQSTTLGLDGRDSRNLDPALNTLEIVSRNKDGPNEGQAFASICSRAVEASPSTHFQTTDHDINNSSIGSLSLGTVDCQEGTQDLNGYWKHLQERRHLNSVERIERLPEFENSQSSCGKEANIDGNTSQLQQLMGIQEENSLRCLDMGAGEASDRTNC…	Female sexual differentiation	Development	Hisanaga et al., 2019	10.15252/embj.2018100240
Cattleya hybrid ‘KOVA’	MN420461	RcPAP1	S73	MERDSCCSKEGLNKGAWTAAEDKLLITYVNTYGEGKWTTVPHIAGLKRSGKSCRLRWLNYLRPDVKRGNFSEEEDDLIIRLHKLLGNRWSLIAGRLPGRTDNEIKNYWNTTLAKKSRFMHLSQIHQPSNLQRPPAFDHLLPSSSTYPSSQATNNKTLNRPMVIRCDKVVFPVGESSVVAASVMPETIKDGTIIEEELVQVKENMVMKCSFDGNVAVSDQAVMEFNGLPDFESWMLNDVDGDCLPDAENVEWLTSLFDIEGELHKQL	Anthocyanin	Specialized metabolism/phenylpropanoid-derived secondary metabolites/anthocyanin	Li et al., 2020	10.1038/s42003-020-0821-8
Cattleya hybrid ‘KOVA’	MN420462	RcPAP2	S73	MGRSSYSFEEGLNKGAWTTSEDNLLINYINKHGEGKWTMIPYKAGLKRSGKSCRLRWLNYLRPNVKRGNFSEEEDDLIIRLHKLLGNRWSLIAGRLPGRTDNEVKNYWNTTLGRKVNQPCTIKRPPASNALMPSSPLQATSDTTLIRTKAIRCNKLAFPLLLPSFSGSKQEIPTKRLAGESNAMMTNEMPESSKVSPNVEEELFQEEENMVLNYGSFGDDIIAAFPNQATMEFDELMDFERWMLIDDNVDYLVDADQIQSLTSLFDIEGSKQEIPTKQLTGESKAIVANEMPESIKVGPNIAEELFQEEENMNLNYGSFDDDVIVAFPNQAVMEFDGLVDFKCWMQIDEDVDYLPYADQIQSLTSLFDIGGEF	Anthocyanin		Li et al., 2020	10.1038/s42003-020-0821-8
Dendrobium hybrids	KY039157.1	DhMYB2	S73	MGKNPCCFKEGLNKGAWTTSEDMLLKAFVNIHGEGKWTTVPHKAGLRRSGKSCRLRWLNYLRPNVKHGNFSEEEDDLIIRLHKLLGNRWSLIAGRLPGRTDNEIKNYWNITLCKKASFQHQMHQPSRPSIIQRPPTSNLGFPTSSSTTQSQAATNDTTLILTTAIRCNKLAIPMLLPSSSTSKQEIPNMQLAEESIAKVASMIPESSKVGPLVEEDLFKELFQVEENMVLNNDKFNDDNIVSFPDQAAVMEFERLQDFEKWMLNDEDVDCLPPNDQMRMLTSLFDIGSEF	anthocyanin biosynthesis		Li et al., 2017	10.1016/j.plaphy.2017.01.019
Oncidium spp.	ABS58501	OgMYB1	S73	MKRKPYGNDDELNKGPWTALEDELLTSYINASGEGKWTSVPKNAGLKRCGKSCRQRWLNYLRPDIKRGNI SEEEEELIIRLHKLLGNRWSLIAGRLPGRTDNEIKNYWNTTLSKKLENLNFALNMPNNKAFTPISSKPHH EHYNSSSSSTHALIRTKALRCTKASHSYFPLQIPSSADGIDQIEQINQQNFGDELMENETMVGVKSSNLP SFDDEMWFNGLEFDGLIDGNDEDGILIEDDWASGSILETDIWLNF	phenylpropanoid metabolism		Chiou and Yeh, 2008	10.1007/s11103-007-9275-3
Phalaenopsis equestris	KF769467.1	PeMYB2	S73	MGRNPSCSKEGLNKGAWTAVEDKLLIKYVNAHGEGKWTTVPHMAGLKRSGKSCRLRWLNYLRPNVKRGNFSEEEIDLIIRLHKLLGNRWSLIAGRIPGRTDNEIKNYWNTTLAKKTTSQLPSQKPPASNQTLPSPSSSPSPQSTNNKTLNRPKALRCSQLGFLVGEPIATVASGLPNQNTKASTIAEEELLQEEEENVLWNCRFDDDNAVFADEDLMEFNGMQDFESWMLNDDGCYLPDDENINWLTSLFDMEGELLKQF	floral pigmentation patterning		Hsu et al., 2015	10.1104/pp.114.254599
Phalaenopsis equestris	KF769476.1	PeMYB11	S73	MKQRAKYDEDGVNKGAWTAEEDELLASYVNAVGEGNWTSVPKKAGLNRRGKSCRLRWLNYLRPNIKRGNISVEEEELIIRLHKLLGNRWSLIAGRLPGRTDNEIKNYWNTTLSKKIQTKKFTINMPNVKAWKPKSNPLETKITSSISNLIQTTEIKCTKASYPLHVLPSTSEVIQTQQISQQNFQEELIEEKKGKVLDCDSFSFDDEMWIAGLEFGGEINVVDDYDNDLVCSLFDKNL			Hsu et al., 2015	10.1104/pp.114.254599
Phalaenopsis equestris	KF769477.1	PeMYB12	S73	MGRNASSSSNGLTKGAWNAHEDKLLISCIQVHGEGSWKSVPQKAGLNRCGKSCRLRWLNYLRPNIKHGNFSEEEEDLIIRLHKLIGNRWSLIAGRIPGRTDNEIKNYWNTTLGKKLRNQQRQTKVDAALPTSSPPYKNDRTAEMIRPKAVNSTKSHPRNLPNVPSPSAAAVAVEAAAQKMVIEERNNGAAIEDWFLDFDLDCLDGVMMFREMDIDGWI			Hsu et al., 2015	10.1104/pp.114.254599
Arabidopsis thaliana	AT5G54230	AtMYB049	S75	MGKSSSSEESEVKKGPWTPEEDEKLVGYIQTHGPGKWRTLPKNAGLKRCGKSCRLRWTNYLRPDIKRGEFSLQEEETIIQLHRLLGNKWSAIAIHLPGRTDNEIKNYWNTHIKKKLLRMGIDPVTHCPRINLLQLSSFLTSSLFKSMSQPMNTPFDLTTSNINPDILNHLTASLNNVQTESYQPNQQLQNDLNTDQTTFTGLLNSTPPVQWQNNGEYLGDYHSYTGTGDPSNNKVPQAGNYSSAAFVSDHINDGENFKAGWNFSSSMLAGTSSSSSTPLNSSSTFYVNGGSEDDRESFGSDMLMFHHHHDHNNNALNLS	Regulate cadmium Accumulation	Abiotic stress	Zhang et al., 2019	10.1111/plb.13006
Arabidopsis thaliana	AT4G17785	AtMYB039	S76	MGRSPCCDQDKGVKKGPWLPEEDDKLTAYINENGYGNWRSLPKLAGLNRCGKSCRLRWMNYLRPDIRRGKFSDGEESTIVRLHALLGNKWSKIAGHLPGRTDNEIKNYWNTHMRKKLLQMGIDPVTHEPRTNDLSPILDVSQMLAAAINNGQFGNNNLLNNNTALEDILKLQLIHKMLQIITPKAIPNISSFKTNLLNPKPEPVVNSFNTNSVNPKPDPPAGLFINQSGITPEAASDFIPSYENVWDGFEDNQLPGLVTVSQESLNTAKPGTSTTTKVNDHIRTGMMPCYYGDQLLETPSTGSVSVSPETTSLNHPSTAQHSSGSDFLEDWEKFLDDETSDSCWKSFLDLTSPTSSPVPW	Regulate suberization in Arabidopsis roots	Development	Wang et al., 2020	10.1105/tpc.19.00773
Arabidopsis thaliana	AT2G26960	AtMYB081	S77	MGKVRQDSGSDDDNSIKKSFTKGPWTQAEDNLLIAYVDKHGDGNWNAVQNNSGLSRCGKSCRLRWVNHLRPDLKKGAFTEKEEKRVIELHALLGNKWARMAEELPGRTDNEIKNFWNTRLKRLQRLGLPVYPDEVREHAMNAATHSGLNTDSLDGHHSQEYMEADTVEIPEVDFEHLPLNRSSSYYQSMLRHVPPTNVFVRQKPCFFQPPNVYNLIPPSPYMSTGKRPREPETAFPCPGGYTMNEQSPRLWNYPFVENVSEQLPDSHLLGNAAYSSPPGPLVHGVENFEFPSFQYHEEPGGWGADQPNPMPEHESDNTLVQSPLTAQTPSDCPSSSLYDGLLESVVYGSSGEKPATDTDSESSLFQSFTPANENITGKTCFLTLYALHALHCLCNQFKK…	promotes pollen mitosis I and cell lineage formation	Development	Oh et al., 2020	10.1038/s41598-020-78689-1
Arabidopsis thaliana	At3g46130	AtMYB048	S78	MMQEEGNRKGPWTEQEDILLVNFVHLFGDRRWDFIAKVSGLNRTGKSCRLRWVNYLHPGLKRGKMTPQEERLVLELHAKWGNRWSKIARKLPGRTDNEIKNYWRTHMRKKAQEKKRPVSPTSSFSNCSSSSVTTTTTNTQDTSCHSRKSSGEVSFYDTGGSRSTREMNQENEDVYSLDDIWREIDHSAVNIIKPVKDIYSEQSHCLSYPNLASPSWESSLDSIWNMDADKSKISSYFANDQFPFCFQHSRSPWSSG*	potassium stress	Abiotic stress	Nishida et al., 2017	10.1111/tpj.13606
Arabidopsis thaliana	At5g59780	AtMYB059	S78	MKLVQEEYRKGPWTEQEDILLVNFVHLFGDRRWDFVAKVSGLNRTGKSCRLRWVNYLHPGLKRGKMTPQEERLVLELHAKWGNRWSKIARKLPGRTDNEIKNYWRTHMRKKAQEKKRPMSPTSSSSNCCSSSMTTTTSQDTGGSNGKMNQECEDGYYSMDDIWREIDQSGANVIKPVKDNYYSEQSCYLNFPPLASPTWESSLESIWNMDADESKMSSFAIDQFPLSFEHGSGRL*	K+/NO3- Translocation; calcium signalling; root growth and cell cycle progression		Mu et al., 2009; Du et al., 2019; Castroverde, 2019; Fasani et al., 2019	10.1038/cr.2009.83; 10.3390/f10040346; 10.1105/tpc.19.00032; 10.1007/s11103-019-00833-x
Saccharum officinarum	ADZ73058.1	ScMYBAS1–3	S78	MVTVREEMRKGPWTKQEDMQLVCTVRLFGDRRWDFIAQVSGLNRTGKSCRLRWVNYLHPGLKHGRMSPQEERLIIELHARWGNRWSRIARRLPGRTDNEIKNYWRTHMRKKAQERKMSLSSPSSSSSSLTYQACLLDTVRVIGMGSGDTHNGSCVTSALENTQSAMDGYPMDQIWKEIEAPQAPSLLGIAEGKEKTCSSIPCHLPSPAMWDYKYPEVFWKMEDQEIMM	water-deficit and salt stress		Roy et al., 2016	10.1080/15592324.2015.1117723
Saccharum officinarum	KM387410	ScMYB2S1	S78	MVTVREEMRKGPWTKQEDMQLVCTVRLFGDRRWDFIAQVSGLNRTGKSCRLRWVNYLHPGLKHGRMSPQEERLIIELHARWGNRWSRIARRLPGRTDNEIKNYWRTHMRKKAQERKMSLSSPSSSSSSLTYQACLLDTVRVIGMGSGDTHNGSCVTSALENTQSAMDGYPMDQIWKEIEAPQAPSLLGIAEGKEKTCSSIPCHLPSPAMWDYKYPEVFWKMEDQEIMM	drought stress		Guo et al., 2017	10.1038/srep41922
Trifolium arvense	JF951939.2	TaMYB56	S78	MKMKQTKKTSAPSPGKQEEAVAPGGFRKGPWTEQEDMKLAWFVRLFGERRWDFLAKVSGLNRTGKSCRLRWVNYLHPDLKRGRMSPDEERLVVDLHARWGNRWSRIAKAMPGRTDNEIKNYWRTHTRKLHKDTRTASAASASTSMSAASPGTTSSSSSSTIDNDNNSHHGHRDQETAASQEQADHQLLYTAGIGMDSHLLWNDAIMDSYAWGAAVPSMIVPPPSSPVWDYCCSDSLWGIGDDEVEYKKMLAVAGAS	freezing and salt stress		Zhang et al., 2012	10.1016/j.gene.2012.05.033
Trifolium arvense	JF288934.1	TaMYB13-1	S78	MKTKQASKAKAAPSPGKEEEAVAPGGFRKGPWTEQEDMKLAWFVRLFGERRWDFLAKVSGLNRTGKSCRLRWVNYLHPDLKRGRMSPEEERLVVDLHARWGNRWSRIAKAMPGRTDNEIKNYWRTHTRKLHKDTRASAASASTTTSTSMSAASPATTSSSSSSTIDNDNNSHHGHRDQETAASQEQADNQLLYTAGIGMDSHLLWNDAIMDSYAWGAAVPSMIVPPPSSPVWDYCCSDSLWGIGDDEVEYKKMLAVAGAS	fructan synthetic pathway		Kooiker et al., 2013	10.1093/jxb/ert205
Citrus sinensis	orange1.1t04785/XP_006448287.1	CsMYB3	S79	MRKPCCDKQDTNKGAWSKQEDQKLIDYIRKHGEGCWRTLPQAAGLARCGKSCRLRWINYLRPDLKRGNFAEDEEDLIIKLHALLGNRWSLIAGRLPGRTANEVKNYWNSHLRRKLINMGIDPKNHRLHHSLPHNSTGATSLGQQLVDMNEPAVKPRGDDIYQASDAGSCWEDEPCRLLPDLNLDLTMSIPSSSSSPSLANKANTEKKNDSELPN	Anthocyanins	Specialized metabolism/phenylpropanoid-derived secondary metabolites/anthocyanin	Huang et al., 2020	10.1093/pcp/pcz198
Fragaria ananassa	AAK84064	FaMYB1	S79	MRKPCCEKTETTKGAWSIQEDQKLIDYIQKHGEGCWNSLPKAAGLRRCGKSCRLRWINYLRPDLKRGSFGEDEEDLIIRLHKLLGNRWSLIAGRLPGRTDNEVKNYWNSHLKKKILKTGTTLRPNKPHENNHAPNNKLVKLFNKMDDEVVDEVSSADSAAGCLVPELNLDLTLSIKTSTGMADPQVA	phenylpropanoid metabolism		Aharoni et al., 2001; Paolocci et al., 2011	10.1046/j.1365-313X.2001.01154.x; 10.1093/jxb/erq344
Fragaria chiloensis	GQ867222	FcMYB1	S79	MRKPCCEKTETTKGAWSIQEDQKLIDYIQKHGEGCWNSLPKAAGLRRCGKSCRLRWINYLRPDLKRGSFGEDEEDLIIRLHKLLGNRWSLIAGRLPGRTDNEVKNYWNSHLKKKILKTGTTLRPNKPHENNHAPNNKLVKLFNKMDDEVVDEVSSADSAAGCLVPELNLDLTLSIKTSTGMADPQVA	anthocyanin accumulation		Salvatierra et al., 2013	10.1016/j.phytochem.2013.02.016
Glycine max	XM_003556598	GmMYB3a	S79	MRKPSCDIKELNKGAWSKQEDQKLVDYIKKHGEVCWRTLPQAAGLHRCGKSCRLRWINYLRPDLKRGNFAEDEEDLIIKLHALLGNRWSLIAGRLPGRTDNEVKNYWNSHIRKKLISNGIDPNNHRLNHTIPSVYQNPPMSDDSSKHFGMKDNNSKNETSKSPRVYNHGEVSDAASGEAESSCALPDLNLDLSICEKNLKPFHESKLSRKVPFDSPSTLLLFQ	salt stress; water deficit		He et al., 2018; He et al., 2020	10.1016/j.bbrc.2018.03.026; 10.1139/gen-2018-0132
Glycine max	Glyma07g33960. 1	GmMYB100	S79	MRKPSCDIKDLNKGAWSKQEDQKLIDYIKKHGEVCWRTLPQAAGLHRCGKSCRLRWINYLRPDLKRGNFAEDEEDLIIKLHALLGNRWSLIAGRLPGRTDNEVKNYWNSHIRRKLISKGI DPNNHRLKHTIPSSLQNSLMSDDSSKAFSMKDTNKNETSKLPRVYNHVEVSDAASGEAES PCALPDLNLDLSITNPSASQSISGNNVKPFHESNSSRKVQFDSPSTLLLFHNSSYVEAQV CSIRLNALKRNCRNI	flavonoid biosynthesis		Yan et al., 2015	10.1139/gen-2015-0054
Malus domestica	HM122615	MdMYB111	S79	MRKPCCEKEGTNKGAWSKQEDQKLIDYIKTHGEGCWRSLPKAAGLHRCGKSCRLRWINYLRPDIKRGNFEQDEEELIIKLHALLGNRWSLIAGRLPGRTDNEVKNYWNSHIRKKLIKMGIDPNNHRLNQIIPRPNPQNDSVSPAATSSGSMSNINACTKTPLKSSDDQIDHRASEAASVLEDETSGPSSRDLNLDLTIAFPEPSLQVEEGMPKLIKGSNTTAREIETNLQHLPTLVLFR	Anthocyanin		Zhang et al., 2019	10.3390/ijms20092326
Musa acuminata	GSMUA_Achr6G09620_001	MaMYB3	S79	MRSPCCEKQGSNRRAWIKEEDKKVVDCIRVHGGASWRSVPRGAGPLRRGQSCRLRWSNCLRPDVGGGCFEEDEEDLIIKLHALLGNRWSLIAGRLPGRSDDEIKNYWNSHLRKKLRSMGVDPDNHRVTQNVLLRRSQSSHSATLSSTNDATNERNCNGGLPDLNLDLTISLPSSLVEKRPGSEDSTDPARLENPTLLLFP	fruit ripening		Fan et al., 2018	10.1111/tpj.14099
Petunia hybrida	AHX24372	PhMYB27	S79	MRKACCDNKEEMHRGAWSKQEDQKLIDYITKHGAGCWRNLPKADGLLRCGKSCRLRWMNYLSPNLKRGNFSEDEEDLIIKLHALLGNRWSLIAGRLPGRTDNEVKNYWNSHLRRKLIKMGIDPKNHRISHYLHRKRLEYWSENSSRGTDHEVVSDAGSSCAKHQPSSLPDLNSPPSIHSSCAQP	phenylpropanoid metabolism		Albert et al., 2014	10.1105/tpc.113.122069
Populus trichocarpa	XP_002311495.2	PtMYB194	S79	MGKPGRDKQAKNQGAWSKQEDQKLIDYIRKHGEGCWSYLPQAAGLLRCGKSCRLRWINYLRPDLKRGNFAEDEEDLIIKLHALLGNRWSLIAGRLPGRTDNEVKNYWNSHLRRKLINMGVDPNNHRLKQNLLRPHNPPNPASASSSGLQIQAIQKPTKPHVDKEQVSDALSCVEDDSCALPDLNLDLTARFHYPSIPHVEGNPKDSSPLDIAPSPTLLLFQ	flavonoid and phenylpropanoid metabolism		Ma et al., 2018	10.1111/tpj.14081
Populus trichocarpa	XP_002315890.2	PtMYB165	S79	MRKPCCDKQDTNKGAWSKEEDQKLIDYIRKHGEGCWRSLPQAAGLLRCGKSCRLRWINYLRPDLKRGNFGEDEEDLIIKLHALLGNRWSLIAGRLPGRTDNEVKNYWNSHLRRKLINMGIDPNNHRLNQNLLRSRNPPNPANATSSGLKIQAKQQPTKPRVDSEQTSDAGSCLEDDQCTLPDLNLDLTMSIPSSSIAHVEGNQKDNESNFLRPQKIAPSSNLLLSQ			Ma et al., 2018	10.1111/tpj.14081
Populus trichocarpa	XP_002305872.1	PtMYB182	S79	MRKPCCDKQGNNKGAWSTQEDQKLIDYIQTHGEGCWRSLPEAAGLHRCGKSCRLRWINYLRPDIKRGNFGQDEEDLIIKLHALLGNRWALIAGRLPGRTDNEVKNYWNSHLKKKLINMGIDPNNHRLNQILPRLQAEPAAPVIAISTTTGSKNNVAASKPKNLSNGDSDRVSDTATCLEDEYESLVTQQAATSGSSSINIDLNIAAPASPGHRTTFGNKQQNCKLGKTSQVERDPSSLPTLLLFR	proanthocyanidin and anthocyanin biosynthesis		Yoshida et al., 2015	10.1104/pp.114.253674
Vitis vinifera	XP_002284155	VvMYB4	S79	MRMPCCDKQDTNKGAWSKQEDQKLIDYIRKNGEGCWRTLPQAAGLLRCGKSCRLRWINYLRPDLKRGNFAEDEEDLIIKLHALLGNRWSLIAGRLPGRTDNEVKNYWNSHLRRKLINMGIDPNNHRLSHNFPRPRDPCTAATATSSGLNNHASPPVKSVGDNDQTSDAGSCLDDNRRALPDLNLDVAITIPQPSLDTTEEAKKHNESKVSRELEPGPSSTLLLFG	anthocyanin accumulation		Pérez‑Díaz et al., 2016	10.1007/s11103-015-0394-y
Vitis vinifera	XP_002273328.1	VvMYB4-like	S79	MRKPCCDKKDTTKGAWSKQEDQRLIDYIKTHGEGCWRSLPKAAGLHRCGKSCRLRWINYLRPDLKRGNFGQDEEDLIIKLHALLGNRWSLIAGRLPGRTDNEVKNYWNSHIRKKLINMGIDPNNHRVNQSFAAPLNRCASAATMSSGSMTGACDNKSLKPSADNDPLSDSASGLEDEISASLDLNLDLTIAIPASSLTDVIDKKRQDTKSIFSREVEGDANPTLILFR	anthocyanin accumulation		Pérez-Díaz et al., 2016	10.1007/s11103-015-0394-y
Vitis vinifera	AFX64995	VvMYBC2-L1	S79	MRMPCCDKQDTNKGAWSKQEDQKLIDYIRKNGEGCWRTLPQAAGLLRCGKSCRLRWINYLRPDLKRGNFAEDEEDLIIKLHALLGNRWSLIAGRLPGRTDNEVKNYWNSHLRRKLINMGIDPNNHRLSHNFPRPRDPCTAATATSSGLNNHASPPVKSVGDNDQTSDAGSCLDDNRRALPDLNLDVAITIPQPSLDTTEEAKKHNESKVSRELEPGPSSTLLLFG	phenylpropanoid metabolism		Huang et al., 2014	10.1111/nph.12557
Vitis vinifera	GQ903730.1	VvMYBC2-L2	S79	MRKPAGYGEKKSTKKRVGCEKKFTNKGAWSKQEDQKLIDYIQKHGEGCWSSLPQSAGLLRCGKSCRLRWVNYLKPDVKRGNFGEDEEDLIIKLHALLGNRWSLIAGRLPGRTDNEVKNYWNSHLKKKLMRMGIDPNNHRLGERASGTSKSFESRDQTSNPLISAADNNAVLDSTCGSASKTTSSLPDLNLNLNVGAPSVDEQMQLTGANSHKELEPAPFTTLLLFG	flavonoid		Cavallini et al., 2015	10.1104/pp.114.256172
Vitis vinifera	KM046932.1	VvMYBC2-L3	S79	MRKPCCDKKDTTKGAWSKQEDQRLIDYIKTHGEGCWRSLPKAAGLHRCGKSCRLRWINYLRPDLKRGNFGQDEEDLIIKLHALLGNRWSLIAGRLPGRTDNEVKNYWNSHIRKKLINMGIDPNNHRVNQSFAAPLNRCASAATMSSGSMTGACDNKSLKPSADNDPLSDSASGLEDEISASLDLNLDLTIAIPASSLTDVIDKKRQDTKSIFSREVEGDANPTLILFR			Cavallini et al., 2015	10.1104/pp.114.256172
Malus domestica	KY623714.1	MdMYB28	S79	MRKPCCDKQDTNKGAWSKQEDLKLIEYIRKNGEGCWRTLPQAAGLLRCGKSCRLRWINYLRPDLKRGNFAEDEEDLIIKLHALLGNRWSLIAGRLPGRTDNEVKNYWNSHLRRKLMNMGIDPNNHRPNNVNLPRLHHQNSQTVSSTATLSEALKNPTNYQQQARSGGNNNCDHESDGTSCLEDDSCGRLPDLNLDLTITAPWSNPVPDNLKEEQNFESKVSKKSSEFASSTILPLFR	flavonoid accumulation		Ding et al., 2021	10.1016/j.plantsci.2020.110747
Tartary buckwheat	MK128409	FtMYB8	S79	MRKPCCEKEGINKGAWSKQEDKKLIDYISSNGEGCWRSLPKAAGLRRCGKSCRLRWINYLRPDIKRGNFAQDEEDLIVKLHALLGNRWSLIAGRLPGRTDNEVKNYWNSHVRKKLIQMGIDPNNHKPHQHIPRPLTSHVSQITDSSRSMEEASKPYNCDKNDHHENASSLGDQTDKFITKQIKNDPDEPAHAPPDLNLDLSIAVPKSPKKTSSEMNNVEDSSKVTEFGSGEVESSPTLNLFR	Anthocyanin and trichome initiation		Huang et al., 2019	10.1186/s12870-019-1876-x
Prunus persica	KT159234	PpMYB18	S79	MRKPCCDKQDTNRGAWSKQEDLKLIDYIRKHGEGCWRTLPQAAGLLRCGKSCRLRWINYLRPDLKRGNFAEDEEDLIVKLHALLGNRWSLIAGRLPGRTDNEVKNYWNSHLRRKLISMGIDPNNHRPNTFNLPRPHHKNSQAISSTAKLSAGLKTPTNDQPARSGGNNCDQVSDGTSCLEDESCGHQLPDLNLDLTMTAPLSNSEPENLKEEQNLMSLKCHRNLPRPPISFLS	Anthocyanin and proanthocyanidin		Zhou et al., 2019	10.3389/fpls.2016.01557
Hibiscus sabdariffa	KC145282.1	HsRMYB	orphan	MSKPPPPSDENGGLKKGPWTAEEDQILIDYIQQHGHGKWRTLPKSAGLKRCGKSCRLRWANYLRPDIKRGKFSTQEEETIIQLHSFLGNKRSAIAARLPGRTDNEIKNYWNTHIKKKLLRMGIDPITHIPRLDLLELSTLLSSSLYTSYSLNAHKALLGSASTSDPKLLKHRPRMSEVLRMLEDDGPVASQPVETPRSRSCDNTPPQRYSDFIEESSLVMEAMELSGPR	abiotic stress		Mohamed et al., 2017	10.1155/2017/2763259
Fagopyrum tataricum	JF313347	FtMYB2	orphan	MGRKPCCDKEGVNRGAWTAMEDKLLTDYIKLNGYAHWRNIPKKAGLNRCGKSCRLRWLNYLNPDIKRGNITADEEDLIIRLHKLLGNRWSLIAGRLPGRTGNEIKNYWNTNLRRKTQPNNLDQKKDTESSNTAISTVIRTKAVKCSSRVFTATPPPLPPAAPPTVSQKIEKPLMEFPESDGIIGMSFSEFFDESEKLTSLMSSDISWAELSDQLDIRNKNDDDVFGSEELMGDWKRTNCDFDVSMLENWLQV	proanthocyanidin biosynthesis; anthocyanin accumulation		Bai et al., 2014; Li et al., 2020	10.1111/ppl.12199; 10.1016/j.indcrop.2020.112887
Apium graveolens	MH538294	AgMYB1	orphan	MGRSPCCSKVGLNKGAWTTAEDKILTDFIHLHGEGGWRNLPKRAGLKRCGKSCRLRWLNYLRPDIKRGNISDDEEDLIIRLHKLLGNRWSLIAGRLPGRTDNEIKNYWNTTLRKKAHDNHTTSAAASPKTPPKKSSTKKIKKYKKNCDKSESAQHNVQANASNVKATDDKISQKLIVDTTTEALVEDALKNKTIDLSPDLVPCVDSSEICLTDFLNYDFSGLLSSDNHKDYEMDSASPSCSYEKPMMEILEEFWNNAEEPCQLVSNSDVYFASLSDCLVGDWLA	Apigenin		Yan et al., 2019	10.1021/acs.jafc.9b01052
Arabidopsis thaliana	At5g54230	AtMYB49	orphan	MGKSSSSEESEVKKGPWTPEEDEKLVGYIQTHGPGKWRTLPKNAGLKRCGKSCRLRWTNYLRPDIKRGEFSLQEEETIIQLHRLLGNKWSAIAIHLPGRTDNEIKNYWNTHIKKKLLRMGIDPVTHCPRINLLQLSSFLTSSLFKSMSQPMNTPFDLTTSNINPDILNHLTASLNNVQTESYQPNQQLQNDLNTDQTTFTGLLNSTPPVQWQNNGEYLGDYHSYTGTGDPSNNKVPQAGNYSSAAFVSDHINDGENFKAGWNFSSSMLAGTSSSSSTPLNSSSTFYVNGGSEDDRESFGSDMLMFHHHHDHNNNALNLS	Cadmium accumulation		Zhang et al., 2019	10.1104/pp.18.01380
Crocosmia × crocosmiiflora	MK562527	CcMYB3	orphan	MVKRSQRVGKKAVEVNRGTWTAEEDEKLMNYVSAHGDKKWRMLPAKAGLKRCGKSCRLRWLNYLRPGIKRGNISEDEEDLIIRLHNLLGNRWSIIAGRIPGRTDNEIKNHWNTHLSKRSLTIDDLNNKQNPGLDNRDMLSPTKITQRSTPTHTNKNTNDELIDSWTDLPAPDFDLEQFLSLLPMSDLCPGSNGNDLELNDFGIPINDINQDSFRSDDYNVNYQEFLDSQVWSRAFEFDDIDQFLDCQAYGSLCSPIAGQ	Flavonol		Irmisch et al., 2019	10.1104/pp.19.00254
Crocosmia × crocosmiiflora	MK562528	CcMYB4	orphan	MVKRSQRVEKKAVEVNRGTWTAEEDEKLMNYVSAHGDKKWRMLPAKAGLKRCGKSCRLRWLNYLRPGIKRGNISEDEEDLIIRLHNLLGNRWSIIAGRIPGRTDNEIKNHWNTHLSKRSLTIEDLNKKHNPGIDNIDILPPTKITLTSSSDTFPVTPVCQTDQASDTNKNDVLVDSWTDLSGPDFDLEQFLSLLPMSDLCPGSNGNELEFDDFGIPRHDSKQDSFRSNDYNINYQECLDSQVWSCAFEYDDLDQFLDCQS	Flavonol		Irmisch et al., 2019	10.1104/pp.19.00254
Marchantia polymorpha	Mapoly0073s0038	MpMYB14	orphan	MVQPIHSPCCEVKRGLRKGPWTREEDIRLKEYITKHGHSCWRTLPKAAGLQRCGKSCRLRWINYLRPDLKRGNFLDEEEQLIITLQSLLGNRWSLIAGRLPGRTDNEIKNHWNTHLKKKLKSMGIDPSTHRAVIPLQSPGGSKKTSSTYLHAPSVHTGAQNKVIKLKAQAQQRALPVAAEAERAQTQQVEPGTSLYKGERVIELRDSSSSRSSEPVVVRAKNVAELAAPQAKQAAVKLVECSVARDGVGVGATSAPSSMAANLGHAKPAAACSAGPFAPGHRFLESSNWPSPCEPFAAHVGGCLDSPPTSSSEESHRQLLASLDPLEYSFDQVSSGASHHHPGDGDRVALRFVDGAALSNLHIPRAAWAETFLPILSSPSGMESSYSSPSDSPASSEDE…	anthocyanin synthesis; Resistance to pathogen		Kubo et al., 2018; Carella et al., 2019	10.1007/s10265-018-1044-7; 10.1016/j.cub.2019.05.078
Marchantia polymorpha	Mapoly0006s0226	MpMYB02	orphan	MGRAPCCEKVGLNRGPWTREEDLKLTDYISKHGEGCWRTLPKNAGLLRCGKSCRLRWINYLRPDLKRGNISEEEDNLIITLHSLLGNRWSLIAGRLPGRTDNEIKNYWNTHLKKKLRSMGIDPNSHRPLSQAAMAVGSHISQESNVSPCCTLAPQQQIAAIKPNCKTFQSLSMAHQAELNGAMMPQCIMKDESYQTMALVESFLRDNTVYAESQALPQLREHCSAATGGGCGGGGGGGGGGAAATAPISHRSNYMSLDKSESLSMLSPCSPVSILQHCSLSTDREKSPSSQALTDFTTSHSDFDHKQALGGMTFGESPSLTSESTASSGFLQVDRGTPTSYEPVPAAAAWGAQLSTSLPLVNSLDMSADHRKRYQEATDISSTNCPNFQKMLFNEDVLS…	anthocyanin synthesis		Kubo et al., 2018	10.1007/s10265-018-1044-7
Medicago truncatula	ADU78729.1	MtPAR	orphan	MVRSPKEVNKGAWSREEDDILSKYVVIHGEGKWQKVAQNAGLKRCGKSCRQRWLNYLKPGIKRGHISTDEEDMIIRLHRLLGNRWSLIAKRLPGRTDNEIKNYWNTNLSKKLQKQPTSSSSLPSPSSVSLRHNHGKCGHVAPEAPKPRRLKAVHQYKILEKNSGSEYDQGSDETSIADFFIDFDHQDQLMVGDDESNSKIPQMEDHKVSSTNSTHSSSSPSDHCHLLAEKFDPQEILLDVELKKMASFLGLEND	proanthocyanidin biosynthesis		Verdier et al., 2012	10.1073/pnas.1120916109
Phaseolus vulgaris	PHAVU_010G130600g	PvMYB	orphan	MGRRPCCPKEINKGAWSREEDETLSKYVAIHGEGKWQKVAQNAGLKRCGKSCRQRWLNYLKPGIKRGDISVDEEDMIIRLHRLLGNRWALIAKRLPGRTDNEIKNYWNTNLSKKLQKHPTSSSSVSSLQHKRGEEEKMKQVHVAPEAPRPRRVSAVEYSKMCSTTPSPSNKVEGSSDEACFSDFLIDIDQNQLLIGDDSSSKVPQTDEEQNNKQVVLTNSPSSSSPSHHCHNLLAEKFDPLETLLDVELKRMASFLGLEND	Proanthocyanidin		Erfatpour and Pauls, 2020	10.1007/s00122-020-03571-7
Selaginella moellendorffii	ID unavailable	SmGAMYB		Sequence unavailable	Spore and sexual organ development		Aya et al., 2011	10.1038/ncomms1552
Physcomitrella patens	ID unavailable	PpGAMYB1		Sequence unavailable	Spore and sexual organ development		Aya et al., 2011	10.1038/ncomms1552
Physcomitrella patens	ID unavailable	PpGAMYB2		Sequence unavailable	Spore and sexual organ development		Aya et al., 2011	10.1038/ncomms1552
