# Supplementary material for: Evolution and functional diversification of R2R3-MYB transcription factors in plants
Source: Hortic Res. 2022 Mar 8;9:uhac058. doi: 10.1093/hr/uhac058 (PMC9113232; doi:10.1093/hr/uhac058)
Supplement: Web_Material_uhac058 [file web_material_uhac058.zip › Supplemental Table 3.xlsx]

## Sheet: Supplemental Table 3 
Supplemental Table 3. The protein sequences of R2R3-MYB genes used for phylogenetic analyses in this study.
Gene name	Protein sequence of the MYB domain
AaMYB2	TTGIRKGSWTREEDILLKACVEKYGEGQWHRVPSRAGLRRCRKSCRLRWLNYVKPTIKRGVFEEDEVDLIIRLHGLLGNRWSLIAGRIPGRTANDIKNYWNSYLGKKV
AaMYB4	TEGLNRGAWTAEEDRILKAYVQIHGEGRWRILPKKSGLKRCGKSCRLRWLNYLRPDIKRGNISDQEEDLIVRLHRLLGNKWSLIAGRLPGRTDNEIKNYWNTTLKKRV
AaMYB5	KEELKRGAWTAEEDEILATFVRIHGEGKWRSLPKRAGLKRCGKSCRLRWLNYLRPNIKRGNISDQEEDLIIRLHKLLGNRWSLIAGRLPGRTDNEIKNYWNTTLGKKV
AcMYB1	SDGVRKGAWSREEDELLKKCIQKYGEGKWSSVPSRAGLKRCRKSCRLRWLNYLSPAIHRGKFKDDEIDLIFRLHKLLGNRWSLIAGRIPGRTANDIKNFWNTHLSKKK
AcMYB10	TLGVRKGAWTEEEDKLLKKCIEKYGEGKWHQVPLRSGLNRCRKSCRMRWLNYLRPNINRGNFTADEVDLIIRLHKLLGNRWSLIAGRLPGRTSNDVKNYWNTHLQKKL
AcMYB123	KEGLIRGAWTAVEDRTLTAYIKAHGEGKWRNLPKRAGLKRCGKSCRLRWLNYLRPDIKRGNISHEEEELIVRLHKLLGNRWSLIAGRLPGRTDNEIKNYWNTTLGKKI
AdMYB7	MMDLRRGPWTVEEDLTLVNYIDKHGEGRWNSLARCAGLKRTGKSCRLRWLNYLRPDVRRGNITLEEQLLILELHSRWGNQWSKIAQHLPGRTDNEIKNYWRTRVQKHA
AgMYB1	KVGLNKGAWTTAEDKILTDFIHLHGEGGWRNLPKRAGLKRCGKSCRLRWLNYLRPDIKRGNISDDEEDLIIRLHKLLGNRWSLIAGRLPGRTDNEIKNYWNTTLRKKA
AgMYB2	NLKLRKGAWGSDEDDLLRKCIDKYGQGKWHLVPHRAGLNRCRKSCRLRWLNYLRPTIKRGDFGEDEVDLMMRLHSLLGNRWSLIAGRLPGRTANDVKNYWNTNVHKKL
AhTc1	IGLRKGAWAKVEDDLLRACVEQYGEGKWHLVPSRAGLNRCRKSCRLRWLNYLKPNIKRGEFSEDEVDLMIRMHRLLGNRWSLIAGRLPGRTPNDVKNYWNTYVRRN
AmMIXTA	KVGVKKGPWTVDEDQKLLAYIEEHGHGSWRSLPLKAGLQRCGKSCRLRWANYLRPDIKRGPFSLQEEQTIIQLHALLGNRWSAIASHLPKRTDNEIKNYWNTHLKKRL
AmMYB308	KAHTNKGAWTKEEDDRLVAYIRAHGEGCWRSLPKAAGLLRCGKSCRLRWINYLRPDLKRGNFTEEEDELIIKLHSLLGNKWSLIAGRLPGRTDNEIKNYWNTHIRRKL
AmMYB330	KAHTNKGAWTKEEDQRLINYIRAHGEGCWRSLPKAAGLLRCGKSCRLRWINYLRPDLKRGNFTEEEDEIIIKLHSLLGNKWSLIAGALPGRTDNEIKNYWNTHIKRKL
AmMYBML1	KVSLKRGPWTPEEDQKLLSYIQEHGHGSWRALPSKAGLQRCGKSCRLRWSNYLRPDIKRGKFSLQEEQAIIQLHAFLGNRWSAIATHLPKRTDNEIKNYWNTHLKKRL
AmMYBML2	KVGLKKGPWTPEEDQKLLAYIEEHGHGSWRALPARAGLQRCGKSCRLRWTNYLRPDIKRGKISLQEEQTIIQLHALLGNRWSAIATHLPKRTDNEIKNYWNTHLKKRL
AmMYBML3	KTGLKRGPWTPEEDQKLLACIQEHGHGNWRALPAKAGLERCGKSCRLRWNNYLRPDIKRGKFSSQEEQTIIQLHALLGNRWSAIATHLSRRTDNEIKNYWNTHIKKKL
AmPHAN	RQRWRPEEDALLRAYVKEYGPRDWHLVTQRMNKPLNRDAKSCLERWKNYLKPGIKKESLTQEEQILVINLQAKHGNKWKKIAAEVPGRTAKRLGKWWEVFKEKKQ
AmROSEA1	CRGVRKGTWTKEEDTLLRQCIEEYGEGKWHQVPHRAGLNRCRKSCRLRWLNYLRPNIKRGRFSRDEVDLIVRLHKLLGNKWSLIAGRIPGRTANDVKNFWNTHVGKNL
AmROSEA2	PRGVRKGTWTKEEDILLMECIDKYGEGKWHQVPLKAGLNRCRKSCRLRWLNYLRPNIKRGCFSKDEVDLIVRLHKLLGNKWSLIAGRIPGRTANDVKNFWNTHVGKNL
AmVENOSA	PLGVRKGTWTKEEDILLKQCIEKYGEGKWHQVPIRAGLNRCRKSCRMRWLNYLSPNIKRGSFTRDEVDLIVRLHKLLGNRWSLIAGRLPGRTGNDVKNFWNTHFEKKS
AtCDC5/S29	RIMIKGGVWKNTEDEILKAAVMKYGKNQWARISSLLVRKSAKQCKARWYEWLDPSIKKTEWTREEDEKLLHLAKLLPTQWRTIAPIVGRTPSQCLERYEKLLDAAC
AtMYB000/S15	NQEYKKGLWTVEEDNILMDYVLNHGTGQWNRIVRKTGLKRCGKSCRLRWMNYLSPNVNKGNFTEQEEDLIIRLHKLLGNRWSLIAKRVPGRTDNQVKNYWNTHLSKKL
AtMYB001	RRDRVKGPWSKEEDDVLSELVKRLGARNWSFIARSIPGRSGKSCRLRWCNQLNPNLIRNSFTEVEDQAIIAAHAIHGNKWAVIAKLLPGRTDNAIKNHWNSALRRRF
AtMYB002	DSDVRKGPWTEEEDAILVNFVSIHGDARWNHIARSSGLKRTGKSCRLRWLNYLRPDVRRGNITLEEQFMILKLHSLWGNRWSKIAQYLPGRTDNEIKNYWRTRVQKQA
AtMYB003/S4	KAHMNKGAWTKEEDQLLVDYIRKHGEGCWRSLPRAAGLQRCGKSCRLRWMNYLRPDLKRGNFTEEEDELIIKLHSLLGNKWSLIAGRLPGRTDNEIKNYWNTHIKRKL
AtMYB004	KAHTNKGAWTKEEDERLVAYIKAHGEGCWRSLPKAAGLLRCGKSCRLRWINYLRPDLKRGNFTEEEDELIIKLHSLLGNKWSLIAGRLPGRTDNEIKNYWNTHIRRKL
AtMYB005/S44	KMGMKRGPWTVEEDEILVSFIKKEGEGRWRSLPKRAGLLRCGKSCRLRWMNYLRPSVKRGGITSDEEDLILRLHRLLGNRWSLIAGRIPGRTDNEIKNYWNTHLRKKL
AtMYB006	KAHTNKGAWTKEEDQRLVDYIRNHGEGCWRSLPKSAGLLRCGKSCRLRWINYLRPDLKRGNFTDDEDQIIIKLHSLLGNKWSLIAGRLPGRTDNEIKNYWNTHIKRKL
AtMYB007	KEHMNKGAWTKEEDERLVSYIKSHGEGCWRSLPRAAGLLRCGKSCRLRWINYLRPDLKRGNFTHDEDELIIKLHSLLGNKWSLIAARLPGRTDNEIKNYWNTHIKRKL
AtMYB008	KAHMNKGAWTKEEDQRLIDYIRNHGEGSWRSLPKSVGLLRCGKSCRLRWINYLRPDLKRGNFTDGEEQIIVKLHSLFGNKWSLIAGKLPGRTDNEIKNYWNTHIKRKL
AtMYB009	ENGLKKGPWTQEEDDKLIDHIQKHGHGSWRALPKQAGLNRCGKSCRLRWTNYLRPDIKRGNFTEEEEQTIINLHSLLGNKWSSIAGNLPGRTDNEIKNYWNTHLRKKL
AtMYB010/S3	KSQVKRGPWSDEESERLRSFILKNGHQNWRSLPKLAGLMRCGKSCRLRWINYLRPGLKRGNFTKEEEDTIIHLHQAYGNKWSKIASNFPGRTDNEIKNVWNTHLKKRL
AtMYB011	KVGIKKGRWTAEEDRTLSDYIQSNGEGSWRSLPKNAGLKRCGKSCRLRWINYLRSDIKRGNITPEEEDVIVKLHSTLGTRWSTIASNLPGRTDNEIKNYWNSHLSRKL
AtMYB012	KVGIKRGRWTAEEDQILSNYIQSNGEGSWRSLPKNAGLKRCGKSCRLRWINYLRSDLKRGNITPEEEELVVKLHSTLGNRWSLIAGHLPGRTDNEIKNYWNSHLSRKL
AtMYB013	KIGLKKGPWSAEEDRILINYISLHGHPNWRALPKLAGLLRCGKSCRLRWINYLRPDIKRGNFTPHEEDTIISLHQLLGNRWSAIAAKLPGRTDNEIKNVWHTHLKKRL
AtMYB014/S2	KMGVKRGPWTPEEDQILINYIHLYGHSNWRALPKHAGLLRCGKSCRLRWINYLRPDIKRGNFTPQEEQTIINLHESLGNRWSAIAAKLPGRTDNEIKNVWHTHLKKRL
AtMYB015	KMGLKRGPWTPEEDQILVSFILNHGHSNWRALPKQAGLLRCGKSCRLRWMNYLKPDIKRGNFTKEEEDAIISLHQILGNRWSAIAAKLPGRTDNEIKNVWHTHLKKRL
AtMYB016/S9	KLGLKKGPWTPEEDQKLLAYIEEHGHGSWRSLPEKAGLHRCGKSCRLRWTNYLRPDIKRGKFNLQEEQTIIQLHALLGNRWSAIATHLPKRTDNEIKNYWNTHLKKRL
AtMYB017/S36	KIGLKKGPWTPEEDEVLVAHIKKNGHGSWRTLPKLAGLLRCGKSCRLRWTNYLRPDIKRGPFTADEEKLVIQLHAILGNRWAAIAAQLPGRTDNEIKNLWNTHLKKRL
AtMYB018/S16	GERHRKGLWSPEEDEKLRSFILSYGHSCWTTVPIKAGLQRNGKSCRLRWINYLRPGLKRDMISAEEEETILTFHSSLGNKWSQIAKFLPGRTDNEIKNYWHSHLKKKW
AtMYB019	KQRQRKGLWSPEEDQKLKSFILSRGHACWTTVPILAGLQRNGKSCRLRWINYLRPGLKRGSFSEEEEETILTLHSSLGNKWSRIAKYLPGRTDNEIKNYWHSYLKKRW
AtMYB020/S8	KVGLKKGPWTAEEDRKLINFILTNGQCCWRAVPKLSGLLRCGKSCRLRWTNYLRPDLKRGLLSDYEEKMVIDLHSQLGNRWSKIASHLPGRTDNEIKNHWNTHIKTKL
AtMYB021/S19	EAEVRKGPWTMEEDLILINYIANHGDGVWNSLAKSAGLKRTGKSCRLRWLNYLRPDVRRGNITPEEQLIIMELHAKWGNRWSKIAKHLPGRTDNEIKNFWRTRIQKYI
AtMYB022	KSDITKKRWTESEDIKLKEMVALEPKKWTKVAKHFEGRTPKQCRERWHNHARPNVKKTTWSEEEDQILIEVHKVIGAKWIQISEQLPGRSYNNVKNHWNTTKRRVQ
AtMYB023	HEYKKGLWTVEEDKILMDYVRTHGQGHWNRIAKKTGLKRCGKSCRLRWMNYLSPNVNRGNFTDQEEDLIIRLHKLLGNRWSLIAKRVPGRTDNQVKNYWNTHLSKKL
AtMYB024	DAEVRKGPWTMEEDLILINYIANHGEGVWNSLAKSAGLKRTGKSCRLRWLNYLRPDVRRGNITPEEQLTIMELHAKWGNRWSKIAKHLPGRTDNEIKNFWRTKIQKYI
AtMYB025	GKSKVKGPWLPEQDEALTRLVKMCGPRNWNLISRGIPGRSGKSCRLRWCNQLDPILKRKPFSDEEEHMIMSAQAVLGNKWSVIAKLLPGRTDNAIKNHWNSNLRRKP
AtMYB026/S30	KQKVKRGLWSPEEDEKLINYINSYGHGCWSSVPKHAGLQRCGKSCRLRWINYLRPDLKRGSFSPQEAALIIELHSILGNRWAQIAKHLPGRTDNEVKNFWNSSIKKKL
AtMYB027	EETLRRGPWLEEEDERLVKVISLLGERRWDSLAIVSGLKRSGKSCRLRWMNYLNPTLKRGPMSQEEERIIFQLHALWGNKWSKIARRLPGRTDNEIKNYWRTHYRKKQ
AtMYB028/S12	GEGLKKGAWTTEEDKKLISYIHDHGEGGWRDIPQKAGLKRCGKSCRLRWTNYLKPEIKRGEFSSEEEQIIIMLHASRGNKWSVIARHLPRRTDNEIKNYWNTHLKKRL
AtMYB029	EGLKKGAWTAEEDKKLISYIHEHGEGGWRDIPQKAGLKRCGKSCRLRWANYLKPDIKRGEFSYEEEQIIIMLHASRGNKWSVIARHLPKRTDNEIKNYWNTHLKKLL
AtMYB030/S1	KGGVKKGPWTPEEDIILVTYIQEHGPGNWRAVPTNTGLLRCSKSCRLRWTNYLRPGIKRGNFTEHEEKMIVHLQALLGNRWAAIASYLPQRTDNDIKNYWNTHLKKKL
AtMYB031	KIEVKKGPWTPEEDIILVSYIQQHGPGNWRSVPANTGLLRCSKSCRLRWTNYLRPGIKRGNFTQPEEKMIIHLQALLGNRWAAIASYLPQRTDNDIKNYWNTHLKKKL
AtMYB032	KDHTNKGAWTKEEDDKLISYIKAHGEGCWRSLPRSAGLQRCGKSCRLRWINYLRPDLKRGNFTLEEDDLIIKLHSLLGNKWSLIATRLPGRTDNEIKNYWNTHVKRKL
AtMYB033	GHALKKGPWSSAEDDILIDYVNKHGEGNWNAVQKHTSLFRCGKSCRLRWANHLRPNLKKGAFSQEEEQLIVELHAKMGNRWARMAAHLPGRTDNEIKNYWNTRIKRRQ
AtMYB034	EGIKKGAWTPEEDQKLIAYLHLHGEGGWRTLPEKAGLKRCGKSCRLRWANYLRPDIKRGEFSPEEDDTIIKLHALKGNKWAAIATSLAGRTDNEIKNYWNTNLKKRL
AtMYB035/S33	KSNVKKGLWTEEEDAKILAYVAIHGVGNWSLIPKKAGLNRCGKSCRLRWTNYLRPDLKHDSFSTQEEELIIECHRAIGSRWSSIARKLPGRTDNDVKNHWNTKLKKKL
AtMYB036/S14	KANVKKGPWSPEEDVKLKDYIDKYGTGGNWIALPQKIGLKRCGKSCRLRWLNYLRPNIKHGGFSEEEDRIILSLYISIGSRWSIIAAQLPGRTDNDIKNYWNTKLKKKL
AtMYB037	KTKVKRGPWSPEEDSKLRDYIEKYGNGGNWISFPLKAGLRRCGKSCRLRWLNYLRPNIKHGDFSEEEDRIIFSLFAAIGSRWSIIAAHLPGRTDNDIKNYWNTKLRKKL
AtMYB038	KANVKRGPWSPEEDAKLKDYIEKQGTGGNWIALPHKAGLRRCGKSCRLRWLNYLRPNIRHGDFTEEEDNIIYSLFASIGSRWSVIAAHLQGRTDNDIKNYWNTKLKKKL
AtMYB039	DKGVKKGPWLPEEDDKLTAYINENGYGNWRSLPKLAGLNRCGKSCRLRWMNYLRPDIRRGKFSDGEESTIVRLHALLGNKWSKIAGHLPGRTDNEIKNYWNTHMRKKL
AtMYB040	KIGLKRGPWTIEEDHRLMNFILNNGIHCWRIVPKLAGLLRCGKSCRLRWINYLRPDLKRGGFTDAEEDRIMELHSQLGNRWSKIASHFSGRTDNEIKNHWNTKIKKKM
AtMYB041	KNGVKKGPWTAEEDQKLIDYIRFHGPGNWRTLPKNAGLHRCGKSCRLRWTNYLRPDIKRGRFSFEEEETIIQLHSVMGNKWSAIAARLPGRTDNEIKNHWNTHIRKRL
AtMYB042	KLMVKKGPWTAEEDKKLINFILTNGHCCWRALPKLAGLRRCGKSCRLRWTNYLRPDLKRGLLSDAEEQLVIDLHALLGNRWSKIAARLPGRTDNEIKNHWNTHIKKKL
AtMYB043	KVGLKKGPWTIEEDKKLINFILTNGHCCWRALPKLSGLLRCGKSCRLRWINYLRPDLKRGLLSEYEEQKVINLHAQLGNRWSKIASHLPGRTDNEIKNHWNTHIKKKL
AtMYB044/S22	MADRIKGPWSPEEDEQLRRLVVKYGPRNWTVISKSIPGRSGKSCRLRWCNQLSPQVEHRPFSAEEDETIARAHAQFGNKWATIARLLNGRTDNAVKNHWNSTLKRKC
AtMYB045	KEKQRKGLWSPEEDEKLRSHVLKYGHGCWSTIPLQAGLQRNGKSCRLRWVNYLRPGLKKSLFTKQEETILLSLHSMLGNKWSQISKFLPGRTDNEIKNYWHSNLKKGV
AtMYB046/S32	VKKMKKGLWSPEEDSKLMQYMLSNGQGCWSDVAKNAGLQRCGKSCRLRWINYLRPDLKRGAFSPQEEDLIIRFHSILGNRWSQIAARLPGRTDNEIKNFWNSTIKKRL
AtMYB047	VDGMKKGEWTAEEDQKLGAYINEHGVCDWRSLPKRAGLQRCGKSCRLRWLNYLKPGIRRGKFTPQEEEEIIQLHAVLGNRWAAMAKKMQNRTDNDIKNHWNSCLKKRL
AtMYB048/S38	EEGNRKGPWTEQEDILLVNFVHLFGDRRWDFIAKVSGLNRTGKSCRLRWVNYLHPGLKRGKMTPQEERLVLELHAKWGNRWSKIARKLPGRTDNEIKNYWRTHMRKKA
AtMYB049	ESEVKKGPWTPEEDEKLVGYIQTHGPGKWRTLPKNAGLKRCGKSCRLRWTNYLRPDIKRGEFSLQEEETIIQLHRLLGNKWSAIAIHLPGRTDNEIKNYWNTHIKKKL
AtMYB050/S13	KQKLRKGLWSPEEDEKLLNYITKHGHGCWSSVPKLAGLERCGKSCRLRWINYLRPDLKRGAFSSEEQNLIVELHAVLGNRWSQIAARLPGRTDNEIKNLWNSCIKKKL
AtMYB051	EGLKKGAWTPEEDQKLLSYLNRHGEGGWRTLPEKAGLKRCGKSCRLRWANYLRPDIKRGEFTEDEERSIISLHALHGNKWSAIARGLPGRTDNEIKNYWNTHIKKRL
AtMYB052/S21	MCSRGHWRPAEDEKLRELVEQFGPHNWNAIAQKLSGRSGKSCRLRWFNQLDPRINRNPFTEEEEERLLASHRIHGNRWSVIARFFPGRTDNAVKNHWHVIMARRG
AtMYB053	ETGLKKGPWLPEEDDKLINYIHKHGHSSWSALPKLAGLNRCGKSCRLRWTNYLRPDIKRGKFSAEEEETILNLHAVLGNKWSMIASHLPGRTDNEIKNFWNTHLKKKL
AtMYB054	MIMCSRGHWRPAEDEKLKDLVEQYGPHNWNAIALKLPGRSGKSCRLRWFNQLDPRINRNPFTEEEEERLLAAHRIHGNRWSIIARLFPGRTDNAVKNHWHVIMARRT
AtMYB055	KQKLRKGLWSPEEDEKLLRYITKYGHGCWSSVPKQAGLQRCGKSCRLRWINYLRPDLKRGAFSQDEENLIIELHAVLGNRWSQIAAQLPGRTDNEIKNLWNSCLKKKL
AtMYB056	RTKVCSRGHWRPTEDAKLKELVAQFGPQNWNLISNHLLGRSGKSCRLRWFNQLDPRINKRAFTEEEEFRLLAAHRAYGNKWALISRLFPGRTDNAVKNHWHVIMARRT
AtMYB057	EGTVRKGPWTMEEDFILFNYILNHGEGLWNSVAKASGLKRTGKSCRLRWLNYLRPDVRRGNITEEEQLLIIQLHAKLGNRWSKIAKHLPGRTDNEIKNFWRTKIQRHM
AtMYB058	KTKVKRGPWSHDEDLKLISFIHKNGHENWRSLPKQAGLLRCGKSCRLRWINYLRPDVKRGNFSAEEEDTIIKLHQSFGNKWSKIASKLPGRTDNEIKNVWHTHLKKRL
AtMYB059	QEEYRKGPWTEQEDILLVNFVHLFGDRRWDFVAKVSGLNRTGKSCRLRWVNYLHPGLKRGKMTPQEERLVLELHAKWGNRWSKIARKLPGRTDNEIKNYWRTHMRKKA
AtMYB060	KIGIKKGPWTPEEDIILVSYIQEHGPGNWRSVPTNTGLLRCSKSCRLRWTNYLRPGIKRGNFTPHEEGMIIHLQALLGNKWASIASYLPQRTDNDIKNYWNTHLKKKL
AtMYB061	KQKLRKGLWSPEEDEKLLTHITNHGHGCWSSVPKLAGLQRCGKSCRLRWINYLRPDLKRGAFSPEEENLIVELHAVLGNRWSQIASRLPGRTDNEIKNLWNSSIKKKL
AtMYB062	DEELRRGPWTLEEDTLLTNYILHNGEGRWNHVAKCAGLKRTGKSCRLRWLNYLKPDIRRGNLTPQEQLLILELHSKWGNRWSKIAQYLPGRTDNEIKNYWRTRVQKQA
AtMYB063	KTKVKRGPWSPEEDIKLISFIQKFGHENWRSLPKQSGLLRCGKSCRLRWINYLRPDLKRGNFTSEEEETIIKLHHNYGNKWSKIASQLPGRTDNEIKNVWHTHLKKRL
AtMYB064/S25	YKNIIKGQWTADEDRKLIKLVMQHGERKWAVISEKLEGRAGKQCRERWHNHLRPDIKKDSWSEEEERLLVEAHTRIGNKWAEIAKLIQGRTENSIKNHWNATKRRQN
AtMYB065	RSVLKKGPWTSTEDGILIDYVKKHGEGNWNAVQKHTSLARCGKSCRLRWANHLRPNLKKGAFSQEEEQLIVEMHAKMGNKWAQMAEHLPGRTDNEIKNYWNTRIKRRQ
AtMYB066	NNEYKKGLWTVEEDKILMDYVKAHGKGHWNRIAKKTGLKRCGKSCRLRWMNYLSPNVKRGNFTEQEEDLIIRLHKLLGNRWSLIAKRVPGRTDNQVKNYWNTHLSKKL
AtMYB067	KHKVKRGLWSPEEDEKLLRYITTHGHPSWSSVPKLAGLQRCGKSCRLRWINYLRPDLRRGSFNEEEEQIIIDVHRILGNKWAQIAKHLPGRTDNEVKNFWNSCIKKKL
AtMYB068	KANVKKGPWSPEEDAKLKDYIENSGTGGNWIALPQKIGLRRCGKSCRLRWLNYLRPNIKHGGFSEEEDNIICNLYVTIGSRWSIIAAQLPGRTDNDIKNYWNTRLKKKL
AtMYB069	KKPSCQRGHWRPVEDDNLRQLVEQYGPKNWNFIAQHLYGRSGKSCRLRWYNQLDPNITKKPFTEEEEERLLKAHRIQGNRWASIARLFPGRTDNAVKNHFHVIMARRK
AtMYB070	EMDRIKGPWSPEEDDLLQSLVQKHGPRNWSLISKSIPGRSGKSCRLRWCNQLSPEVEHRGFTAEEDDTIILAHARFGNKWATIARLLNGRTDNAIKNHWNSTLKRKC
AtMYB071	EEGWRKGPWTAEEDRLLIDYVQLHGEGRWNSVARLAGLKRNGKSCRLRWVNYLRPDLKRGQITPHEETIILELHAKWGNRWSTIARSLPGRTDNEIKNYWRTHFKKKT
AtMYB072	KNKVKRGPWSPQEDLTLITFIQKHGHQNWRSLPKLAGLLRCGKSCRLRWINYLRPDVKRGNFSKKEEDAIIHYHQTLGNKWSKIASFLPGRTDNEIKNVWNTHLKKRL
AtMYB073	NMERIKGPWSPEEDDLLQRLVQKHGPRNWSLISKSIPGRSGKSCRLRWCNQLSPEVEHRAFSQEEDETIIRAHARFGNKWATISRLLNGRTDNAIKNHWNSTLKRKC
AtMYB074	KNGLKKGPWTPEEDQKLIDYINIHGYGNWRTLPKNAGLQRCGKSCRLRWTNYLRPDIKRGRFSFEEEETIIQLHSIMGNKWSAIAARLPGRTDNEIKNYWNTHIRKRL
AtMYB075	SKGLRKGAWTTEEDSLLRQCINKYGEGKWHQVPVRAGLNRCRKSCRLRWLNYLKPSIKRGKLSSDEVDLLLRLHRLLGNRWSLIAGRLPGRTANDVKNYWNTHLSKKH
AtMYB076	EGLKKGAWTTEEDKKLISYIHDHGEGGWRDIPEKAGLKRCGKSCRLRWTNYLKPDIKRGEFSYEEEQIIIMLHASRGNKWSVIARHLPKRTDNEVKNYWNTHLKKRL
AtMYB077	DRVKGPWSQEEDEQLRRMVEKYGPRNWSAISKSIPGRSGKSCRLRWCNQLSPEVEHRPFSPEEDETIVTARAQFGNKWATIARLLNGRTDNAVKNHWNSTLKRKC
AtMYB078	EMDVRRGPWTVEEDLELINYIASHGEGRWNSLARCAELKRTGKSCRLRWLNYLRPDVRRGNITLEEQLLILELHTRWGNRWSKIAQYLPGRTDNEIKNYWRTRVQKHA
AtMYB079	EEVWRKGPWTAEEDRLLIEYVRVHGEGRWNSVSKLAGLKRNGKSCRLRWVNYLRPDLKRGQITPHEESIILELHAKWGNRWSTIARSLPGRTDNEIKNYWRTHFKKKA
AtMYB080/S46	KENVKRGQWTPEEDNKLASYIAQHGTRNWRLIPKNAGLQRCGKSCRLRWTNYLRPDLKHGQFSEAEEHIIVKFHSVLGNRWSLIAAQLPGRTDNDVKNYWNTKLKKKL
AtMYB081/S18	KKSFTKGPWTQAEDNLLIAYVDKHGDGNWNAVQNNSGLSRCGKSCRLRWVNHLRPDLKKGAFTEKEEKRVIELHALLGNKWARMAEELPGRTDNEIKNFWNTRLKRLQ
AtMYB082/S37	KSYVKRGLWKPEEDMILKSYVETHGEGNWADISRRSGLKRGGKSCRLRWKNYLRPNIKRGSMSPQEQDLIIRMHKLLGNRWSLIAGRLPGRTDNEVKNYWNTHLNKKP
AtMYB083	KPKLRKGLWSPDEDEKLIRYMLTNGQGCWSDIARNAGLLRCGKSCRLRWINYLRPDLKRGSFSPQEEDLIFHLHSILGNRWSQIATRLPGRTDNEIKNFWNSTLKKRL
AtMYB084	KANVKKGPWSPEEDAKLKSYIENSGTGGNWIALPQKIGLKRCGKSCRLRWLNYLRPNIKHGGFSEEEENIICSLYLTIGSRWSIIAAQLPGRTDNDIKNYWNTRLKKKL
AtMYB085	KLGVKKGPWTVEEDKKLINFILTNGHCCWRALPKLAGLRRCGKSCRLRWTNYLRPDLKRGLLSHDEEQLVIDLHANLGNKWSKIASRLPGRTDNEIKNHWNTHIKKKL
AtMYB086	KQKLRKGLWSPEEDEKLLNYITRHGHGCWSSVPKLAGLQRCGKSCRLRWINYLRPDLKRGAFSQDEESLIIELHAALGNRWSQIATRLPGRTDNEIKNFWNSCLKKKL
AtMYB087	KMAVKKGPWSTEEDAVLKSYIEKHGTGNNWISLPQRIGIKRCGKSCRLRWLNYLRPNLKHGGFTDEEDYIICSLYITIGSRWSIIASQLPGRTDNDIKNYWNTRLKKKL
AtMYB088	KKERHIVTWSPEEDDILRKQISLQGTENWAIIASKFNDKSTRQCRRRWYTYLNSDFKRGGWSPEEDTLLCEAQRLFGNRWTEIAKVVSGRTDNAVKNRFTTLCKKRA
AtMYB089	KKKKHRGGHWTLSEDLKLKELVAVFGPQNWKFIGEKMEPRTSLSCRQRWFNQLDPKINKRNFTDEEEEKLLRAHILYGNKWSKIAKLFNRRTDHAVKNHWHSLMNRII
AtMYB090	SKGLRKGAWTAEEDSLLRLCIDKYGEGKWHQVPLRAGLNRCRKSCRLRWLNYLKPSIKRGRLSNDEVDLLLRLHKLLGNRWSLIAGRLPGRTANDVKNYWNTHLSKKH
AtMYB091/S27	RQRWSGEEDALLRAYVRQFGPREWHLVSERMNKNRDAKSCLERWKNYLKPGIKKGSLTEEEQRLVIRLQEKHGNKWKKIAAEVPGRTAKRLGKWWEVFKEKQQ
AtMYB092	DSGLKKGPWTPDEDEKLVNYVQKHGHSSWRALPKLAGLNRCGKSCRLRWTNYLRPDIKRGRFSPDEEQTILNLHSVLGNKWSTIANQLPGRTDNEIKNFWNTHLKKKL
AtMYB093/S24	ENGLKKGPWTPEEDQKLIDYIHKHGHGSWRALPKLADLNRCGKSCRLRWTNYLRPDIKRGKFSAEEEQTILHLHSILGNKWSAIATHLQGRTDNEIKNFWNTHLKKKL
AtMYB094	KIGVKKGPWTPEEDIILVSYIQEHGPGNWRSVPTHTGLRRCSKSCRLRWTNYLRPGIKRGNFTEHEEKMILHLQALLGNRWAAIASYLPERTDNDIKNYWNTHLKKKL
AtMYB095	VDGLRKGEWTAEEDRKLVVYINEHGLGEWGSLPKRAGLQRCGKSCRLRWLNYLRPGIKRGKFTPQEEEEIIKYHALLGNRWAAIAKQMPNRTDNDIKNHWNSCLKKRL
AtMYB096	KIGVKKGPWTPEEDIILVSYIQEHGPGNWRSVPTHTGLRRCSKSCRLRWTNYLRPGIKRGNFTEHEEKTIVHLQALLGNRWAAIASYLPERTDNDIKNYWNTHLKKKL
AtMYB097	GVVLKKGPWTVAEDETLAAYVREYGEGNWNSVQKKTWLARCGKSCRLRWANHLRPNLRKGSFTPEEERLIIQLHSQLGNKWARMAAQLPGRTDNEIKNYWNTRLKRFQ
AtMYB098	KSTLVKGQWTAEEDRVLIQLVEKYGLRKWSHIAQVLPGRIGKQCRERWHNHLRPDIKKETWSEEEDRVLIEFHKEIGNKWAEIAKRLPGRTENSIKNHWNATKRRQF
AtMYB099	EVGLRKGPWTVEEDGKLVDFLRARGGWCWRDVPKLAGLRRCGKSCRLRWTNYLRPDLKRGLFTEEEIQLVIDLHARLGNRWSKIAVELPGRTDNDIKNYWNTHIKRKL
AtMYB100	KSDIDKVNWTESEDIKLKEIMALGPNKWTKVAKKFEGRTGKQCRERWYNHARPNIKKTAWSEEEDQILIEAHKVLGTKWVEIAQQLPGRSDNNIKNHWNTTKRRVQ
AtMYB101	GRGLKKGPWTTTEDAILTEYVRKHGEGNWNAVQKNSGLLRCGKSCRLRWANHLRPNLKKGSFTPDEEKIIIDLHAKLGNKWARMASQLPGRTDNEIKNYWNTRMKRRQ
AtMYB102/S11	KNGLKKGPWTSEEDQKLVDYIQKHGYGNWRTLPKNAGLQRCGKSCRLRWTNYLRPDIKRGRFSFEEEETIIQLHSFLGNKWSAIAARLPGRTDNEIKNFWNTHIRKKL
AtMYB103/S31	QQKVKRGLWSPEEDEKLIRYITTHGYGCWSEVPEKAGLQRCGKSCRLRWINYLRPDIRRGRFSPEEEKLIISLHGVVGNRWAHIASHLPGRTDNEIKNYWNSWIKKKI
AtMYB104	KKTFTKSKWKPEEDRILKDYVIQYGDRTWTHVPKRTGLPHNPASCRFRWMNHLKPSLKKGPFTDEEEKRVLQLHAVLGNKWSQMAREFPGRTDNEIKNFWNRRMRLK
AtMYB105	TVRSCSRGHWRPAEDTKLKELVAVYGPQNWNLIAEKLQGRSGKSCRLRWFNQLDPRINRRAFTEEEEERLMQAHRLYGNKWAMIARLFPGRTDNSVKNHWHVIMARKF
AtMYB106	KAGLKKGPWTPEEDQKLLAYIEEHGHGSWRSLPEKAGLQRCGKSCRLRWTNYLRPDIKRGKFTVQEEQTIIQLHALLGNRWSAIATHLPKRTDNEIKNYWNTHLKKRL
AtMYB107/S10	ESGLKKGPWTPEEDQKLINHIRKHGHGSWRALPKQAGLNRCGKSCRLRWTNYLRPDIKRGNFTAEEEQTIINLHSLLGNKWSSIAGHLPGRTDNEIKNYWNTHIRKKL
AtMYB108	EMDLKRGPWTAEEDFKLMNYIATNGEGRWNSLSRCAGLQRTGKSCRLRWLNYLRPDVRRGNITLEEQLLILELHSRWGNRWSKIAQYLPGRTDNEIKNYWRTRVQKHA
AtMYB109/S23	IRSKVKGPWSTEEDAVLTKLVRKLGPRNWSLIARGIPGRSGKSCRLRWCNQLDPCLKRKPFSDEEDRMIISAHAVHGNKWAVIAKLLTGRTDNAIKNHWNSTLRRKY
AtMYB110	SRVCSRGHWRISEDTQLMELVSVYGPQNWNHIAESMQGRTGKSCRLRWFNQLDPRINKRAFSDEEEERLLAAHRAFGNKWAMIAKLFNGRTDNALKNHWHVLMARKM
AtMYB111/S7	KIGLKRGRWTAEEDEILTKYIQTNGEGSWRSLPKKAGLLRCGKSCRLRWINYLRRDLKRGNITSDEEEIIVKLHSLLGNRWSLIATHLPGRTDNEIKNYWNSHLSRKI
AtMYB112	EIEIRRGPWTVEEDMKLVSYISLHGEGRWNSLSRSAGLNRTGKSCRLRWLNYLRPDIRRGDISLQEQFIILELHSRWGNRWSKIAQHLPGRTDNEIKNYWRTRVQKHA
AtMYB113	PKGLRKGTWTTEEDILLRQCIDKYGEGKWHRVPLRTGLNRCRKSCRLRWLNYLKPSIKRGKLCSDEVDLVLRLHKLLGNRWSLIAGRLPGRTANDVKNYWNTHLSKKH
AtMYB114/S6	SKGLRKGAWTAEEDSLLRQCIGKYGEGKWHQVPLRAGLNRCRKSCRLRWLNYLKPSIKRGKFSSDEVDLLLRLHKLLGNRWSLIAGRLPGRTANDVKNYWNTHLSKKH
AtMYB115	KKDIIGKGQWTPTEDELLVRMVKSKGTKNWTSIAKMFQGRVGKQCRERWHNHLRPNIKKNDWSEEEDQILIEVHKIVGNKWTEIAKRLPGRSENIVKNHWNATKRRLH
AtMYB116/S20	GAEQRKGPWTLEEDTLLTNYISHNGEGRWNLLAKSSGLKRAGKSCRLRWLNYLKPDIKRGNLTPQEQLLILELHSKWGNRWSKISKYLPGRTDNDIKNYWRTRVQKQA
AtMYB117	KPSVLGRGHWRPAEDVKLKELVSIYGPQNWNLIAEKLQGRSGKSCRLRWFNQLDPRINRRAFTEEEEERLMQAHRLYGNKWAMIARLFPGRTDNSVKNHWHVVMARKY
AtMYB118	KASIIKGQWTPEEDKLLVQLVDLHGTKKWSQIAKMLQGRVGKQCRERWHNHLRPDIKKDGWTEEEDIILIKAHKEIGNRWAEIARKLPGRTENTIKNHWNATKRRQH
AtMYB119	SKNLIKGQWTAEEDRKLIRLVRQHGERKWAMISEKLEGRAGKQCRERWHNHLRPDIKKDGWSEEEERVLVESHMRIGNKWAEIAKLIPGRTENSIKNHWNATKRRQN
AtMYB120	GVILKKGPWTAAEDEILAAYVRENGEGNWNAVQKNTGLARCGKSCRLRWANHLRPNLKKGSFTGDEERLIIQLHAQLGNKWARMAAQLPGRTDNEIKNYWNTRLKRLL
AtMYB121/S17	QQGCRKGPWTLEEDKLLAEYVTSHGEGRWSTVAKCAGLNRSGKSCRLRWVNYLRPGLKRGQITPQEEGIILELHSLWGNKWSTIARYLPGRTDNEIKNYWRTHYKKNQ
AtMYB122	EGLKKGAWTQEEDQKLIAYVQRHGEGGWRTLPDKAGLKRCGKSCRLRWANYLRPDIKRGEFSQDEEDSIINLHAIHGNKWSAIARKIPRRTDNEIKNHWNTHIKKCL
AtMYB123/S5	REELNRGAWTDHEDKILRDYITTHGEGKWSTLPNQAGLKRCGKSCRLRWKNYLRPGIKRGNISSDEEELIIRLHNLLGNRWSLIAGRLPGRTDNEIKNHWNSNLRKRL
AtMYB124/S28	KKERHIVTWSQEEDVILREQITLHGTENWAIIASKFKDKSTRQCRRRWYTYLNSDFKRGGWSPEEDMLLCEAQRVFGNRWTEIAKVVSGRTDNAVKNRFTTLCKKRA
AtMYB125/S26	KEEIKKGPWKAEEDEVLINHVKRYGPRDWSSIRSKGLLQRTGKSCRLRWVNKLRPNLKNGKFSADEERTVIELQSEFGNKWARIATYLPGRTDNDVKNFWSSRQKRL
AtrMYB53/S38	IEERRRGPWMEEEDIKLAMSVKLIGERRWDHIAQVSGLKRSGKSCRLRWMNYLRPDLKQGRMTAQEECLVLQLHAQWGNKWSRIARRLPGRTDNEIKNYWRTHLRKEA
BcMYB1	KTGLKKGPWSQEEDQKLLDYIQKYGYGNWRTLPTNAGLQRCGKSCRLRWTNYLRPDIKRGRFSFEEEETIIRLHSILGNKWSLIAARLPGRTDNEIKNYWNTNIRKRL
BjMYB281	EGLKKGAWTTEEDKKLISYIHEHGEGGWRDMPQKSGLKRCGKSCRLRWTNYLKPEIKRGEFSSEEEQIIIMLHAARGNKWSVIARHLPRRTDNEIKNYWNTHLKKRL
BjMYB282	EGLKKGAWTTEEDKKLISYIHEHGEGGWRDIPQKAGLKRCGKSCRLRWTNYLKPEIKRGEFSSEEEQIIIMLHASRGNKWSVIARHLPRRTDNEIKNYWNTHLKKRL
BjMYB284	EGLKKGAWTTEEDKKLISYIHEHGEGGWRDIPQKAGLKRCGKSCRLRWTNYLKPDVKRGEFSSEEEQIIIMLHASRGNKWSDIARHLPRRTDNEVKNYWNTHLKKRL
BnaMYB111L	KIGLKRGRWTAEEDETLTNYIQINGEGSWRSLPKKAGLLRCGKSCRLRWINYLRRDDKRGNITAEEEETIVKLHSLLGNRWSHIATHLPGRTDNEIKNYWNSHLSRKI
BnMYB019	NNEYKKGLWTVEEDKILMDYVKAHGKGHWNRIAKKTGLKRCGKSCRLRWMNYLSPNVKRGNFTEQEEDLIIRLHKLLGNRWSLIAKRVPGRTDNQVKNYWNTHLSKKL
BnMYB189	NNEYKKGLWTVEEDKILMDYVKAHGKGHWNRIAKKTGLKRCGKSCRLRWMNYLSPNVKRGNFTDQEEDLIIRLHKLLGNRWSLIAKRVPGRTDNQVKNYWNTHLSKKL
BnMYB231	NNEYKKGLWTVEEDKILMDYVKAHGKGHWNRIAKKTGLKRCGKSCRLRWMNYLSPNVKRGNFTEQEEDLIIRLHKLLGNRWSLIAKRVPGRTDNQVKNYWNTHLSKKL
BnMYB28.1	EGLKKGAWTTEEDKKLISYIHEHGEGGWRDIPQKAGLKRCGKSCRLRWTNYLKPDVKRGEFSSEEEQIIIMLHASRGNKWSDIARHLPRRTDNEVKNYWNTHLKKRL
BnMYB388	NNEYKKGLWTVEEDKILMDYVKAHGKGHWNRIAKKTGLKRCGKSCRLRWMNYLSPNVKRGNFTDQEEDLIIRLHKLLGNRWSLIAKRVPGRTDNQVKNYWNTHLSKKL
BoMYB2	SKGLKKGAWIAEEDNLLRQCIDKYGEGKWHQVPLRAGLNRCRKSCRLRWLNYLKPSIKRGKLNSDEVDLLIRLHKLLGNRWSLIAGRLPGRTANDVKNYWNTHLSKKH
BoMYB29	EGLKKGVWTIEEDKKLISYIHEHGEGGWRDIPQKAGLKRCGKSCRLRWANYLKPDIKRGEFSYEEEQIIIMLHASRGNKWSVIARHLPKRTDNEIKNYWNTNLKKRL
BoPAP1	SKGLTKGAWTAEEDSLLRRCIDKYGEGKWHQVPLRAGLNRCRKSCRLRWLNYLKPTIKRGKLSSDEVDLLLRLHKLLGNRWSLIAGRLPGRTANDIKNYWNTHLSKKH
BoPR	SKGLKKGAWIAEEDNLLRQCIDKYGEGKWHQVPLRAGLNRCRKSCRLRWLNYLKPSIKRGKLNSDEVDLLIRLHKLLGNRWSLIAGRLPGRTANDVKNYWNTHLSKKH
BpMYB106	KVGLKKGPWTPEEDQKLLAYIEEHGHGSWRALPTKAGLQRCGKSCRLRWTNYLRPDIKRGKFSLQEEQTIIQLHALLGNRWSAIATHLPKRTDNEIKNYWNTHLKKRL
BpMYB21	KDGIKKGPWTAEEDQKLVDYIQKHGHGRWRILPKNAGLKRCGKSCRLRWTNYLRPDIKRGRFSYEEEETIIQLHGVLGNKWSAIAAHLPGRTDNEIKNYWNTHIRKRL
BpMYB4	RAHTNRGAWTREEDDRLISYIRAHGEGCWRSLPRAAGLLRCGRSCRLFWINYLRPDLRRGNFTEEEDELIIRLHSLLGNFWSLIAGRLPGRTDNEIRNYWNTHIRR
BpMYB61	KQKLRKGLWSPEEDEKLLRHITKYGHGCWSSVPKQAGLQRCGKSCRLRWINYLRPDLKRGTFSQEEENLIIELHAVLGNRWSQIAAQLPGRTDNEIKNLWNSCLKKKL
BrMYB75	SKGLKKGAWTAEEDNLLRQCIDKYGEGKWHQVPLRAGLNRCRKSCRLRWLNYLKPSIKRGKLNSDEVDLLMCLHKLLGNRWSLIAGRLPGRTANDVKNYWNTHLSKKH
CaMYB	SSGVRKGAWTEEEDFLLRKCIQNYGEGKWHLVPIRAGLNRCRKSCRLRWLNYLRPHIKRGDFGWDEIDLILRLHKLLGNRWSLIAGRLPGRTANDVKNYWNSHLQKKL
CaMYB108	VMDLRRGPWTVEEDFTLINFIAHHGEGRWNSLARCAGLKRTGKSCRLRWLNYLRPDVRRGNITLEEQLLILELHSRWGNRWSKIAQHLPGRTDNEIKNYWRTRVQKHA
CaMYB31	ENGMKKGTWTPEEDRKLTAYIAKYGSWNWRQLPKYAGLARCGKSCRLRWMNHLRPNVKRGNYTKEEDEIILNLHAQLGNRWSAIAAHLPGRSDNEIKNHWHTKLKKRG
CcMYB1	KEGMNRGAWASMEDKILVTYIKTHGEGKWRSLPKRAGLKRCGKSCRLRWLNYLRPGIKRGNISEDEEDLIIRLHNLLGNRWSLIAGRLPGRTDNEIKNYWNTNLGRRV
CcMYB12	KEGLKRGRWTAEEDEALIKYIQANGEGSWRSLPKNAGLLRCGKSCRLRWINYLRGDLKRGNITSEEEEIIVKLHGSLGNRWSAIASHLPGRTDNEIKNYWNSHLRRKM
CcMYB2	KEGLNRGAWSAREDKVLKDYINTHGEGKWRDLPRRAGLKRCGKSCRLRWLNYLRPDIKRGNISYDEEELIIRLHKLLGNRWSLIAGRLPGRTDNEIKNYWNTYLSKKV
CcMYB3	AVEVNRGTWTAEEDEKLMNYVSAHGDKKWRMLPAKAGLKRCGKSCRLRWLNYLRPGIKRGNISEDEEDLIIRLHNLLGNRWSIIAGRIPGRTDNEIKNHWNTHLSKRS
CcMYB4	AVEVNRGTWTAEEDEKLMNYVSAHGDKKWRMLPAKAGLKRCGKSCRLRWLNYLRPGIKRGNISEDEEDLIIRLHNLLGNRWSIIAGRIPGRTDNEIKNHWNTHLSKRS
CcMYB61	STGLKKGAWTPKEDMLLRNCIQKHGEGEWHLIPLKAGLSRCRKSCRLRWLNYLRPNIKKGDFEEDEIDLILRLHKLLGNRWSLIAGRIPGRTANDVKNYWNTHIRPR
CiMYB17	KQKVKRGLWSPEEDEKLTKHITSHGHGCWSSVPKLAGLQRCGKSCRLRWINYLRPDLRRGSFTEQEERTIIDVHRILGNRWAQIAKHLPGRTDNEVKNFWNSCIKKKL
CiMYB3	MGGIRKGPWTAEEDRLLMYHVNLYGEGRWNSVATLAGLKRNGKSCLRWVNYLRPDLKRGRISPHEEAIILDLHARWGNRWSTIARSLPGRTDNEIKNYWRTHFKKKL
CiMYB5	MEDLRRGPWTVEEDFTLINYIAHHGEGRWNSLARCAGLKRTGKSCRLRWLNYLRPDVRRGNITLEEQLLILELHSRWGNRWSKIAQHLPGRTDNEIKNYWRTRVQKHA
CmMYB012	KVGLRRGRWTTEEDNILLSYIQANGEGSWRALPKNAGLLRCGKSCRLRWINYLKSDVKRGNISTEEEDLIVKMHASLGNKWSLIAGHLPGRTDNEIKNYWNSHLSRKI
CmMYB1	KAHTNKGAWTKEEDDRLIAYIRTHGEGCWRSLPKAAGLLRCGKSCRLRWINYLRPDLKRGNFTEDEDELIIKLHSLLGNKWSLIAGRLPGRTDNEIKNYWNTHIRRKL
CmMYB15	KHGIKKGAWSEDEDAKLRAYIERYGHSSWRELPRLAGLSRCGKSCRLRWMNYLRPNVKHGNYTKEEEDLIVSLHNRFGKKWSMMAARLPGRSDNEIKNHWHTHLKNRA
CmMYB19	KKGIKKAPWRVEEDQKLKSYINRYGIWNWSHMPRFAGLSRSGKSCRLRWMNYLRPNVKRGKFSKEEEEIILVSHSLLGNRWSTIASRLPGRSDNDIKNYWHSHLKKRA
CmMYB6	STGLKKGAWTPKEDMLLRNCIQKHGEGEWHLIPLKAGLSRCRKSCRLRWLNYLRPNIKKGDFEEDEIDLILRLHKLLGNRWSLIAGRIPGRTANDVKNYWNTHIRPR
CrMYB06/S71	YDDQGQGPWTAEEDAVLKSLIAQRGPRQWTRIAENIPGRSGKSCRLRWLNQLSPALKTSPWEPQEDAVILWAHLHYRNRWCEIAKHLPGRTDNHIKNRWNCTLKKRL
CrMYB68	KANVKRGPWSAEEDSILKNYLEQFGNGGNWIALPKKAGLNRCGKSCRLRWLNYLRPDIKHGGFTKEEDTIICNLYCTMGSRWSVIASQLPGRTDNDVKNYWNTKLKKNV
CsAN1	PLGVRKGAWTGEEDSLLKNCIEQYGEGMWHQIPSRAGLNRCRKSCRLRWLNYLRPNIKRGNFTMDEVDLIIKLQKLLGNRWSLIAGRLPGRTANDVKNYWNTNLQKKL
CsiMYB42/S45	KKEANRGAWTAEEDQKLAQAIEVHGPKKWKSVAAKAGLNRCGKSCRLRWMNYLRPHIKRGNISDQEEDLILRLHKLLGNRWSLIAGRLPGRTDNEIKNYWNSHLSKKI
CsMYB3	KQDTNKGAWSKQEDQKLIDYIRKHGEGCWRTLPQAAGLARCGKSCRLRWINYLRPDLKRGNFAEDEEDLIIKLHALLGNRWSLIAGRLPGRTANEVKNYWNSHLRRKL
CsMYB4a	KAHTNKGAWTKEEDDRLIAYIRAHGEGCWRSLPKAAGLLRCGKSCRLRWINYLRPDLKRGNFTEEEDELIIKLHSLLGNKWSLIAGRLPGRTDNEIKNYWNTHIRRKL
CsMYB59	EEEIRKGPWTEQEDVQLVFYVNLFGDRRWDSIAKVSGLKRTGKSCRLRWVNYLHPGLKRSKMTPLEERLVLELQSKWGNRWSRIAHKLPGRTDNEIKNYWRTHMRKKA
CsMYB73	DVDRIKGPWSPEEDELLQTLVQRHGPRNWSLISKSIPGRSGKSCRLRWCNQLSPQVEHRAFTAEEDETIMKAHAKFGNKWATIARLLSGRTDNAIKNHWNSTLKRKC
CsMYB96	KIGVKKGPWTPEEDIILVSYIQEHGPGNWRSVPTNTGLLRCSKSCRLRWTNYLRPGIKRGNFTDHEEKMIIHLQALLGNRWAAIASYLPQRTDNDIKNYWNTHLKKKL
CsMYBF1	KIGLKKGRWTAEEDEILTKYIRANGEGSWRSLPKNAGLLRCGKSCRLRWINYLRADLKRGNITAEEEETIVKLHSSLGNRWSLIAAQLPGRTDNEIKNYWNSHLSRKT
CsPH4	KVGLKRGPWTPEEDELLANYINKEGEGRWRTLPKRAGLLRCGKSCRLRWMNYLRPSVKRGHIAPDEEDLILRLHRLLGNRWSLIAGRIPGRTDNEIKNYWNTHLSKKL
CsRUBY	SLGVRKGAWTGEEDDLLRKCIEKYGEAKWHQVPLRAGLHRCRKSCRLRWLNYLNPNIKRGEFAADEVDLILRLHKLLGNRWSLIVGRLPGRTANDVKNFWNTHLRKKV
DcMYB1	KMGLKKGPWSSEEDQILISFIQQNGHGNWRALPKLAGLLRCGKSCRLRWINYLRPDIKRGNFSKEEEETIIELHQKLGNKWAAIAAKLPGRTDNEIKNVWHTHLKKKL
DcMYB113	ASKLRKGAWDFEEDTLLRKCIDKYGEGKWHLVPQRAGLNRCRKSCRLRWLNYLRPTIKRGEFSEDEVDLMIRLHRLLGNRWSLIGGRLPGRTANDVKNYWNTNIQKKL
DhMYB1	KVGLKKGPWTPEEDQKLLAYIEKHGHGSWRALPNKAGLQRCGKSCRLRWTNYLRPDIKRGKFSMQEEQTIIQLHALLGNRWSAIATHLPKRTDNEIKNYWNTHLKKRL
DhMYB2	KEGLNKGAWTTSEDMLLKAFVNIHGEGKWTTVPHKAGLRRSGKSCRLRWLNYLRPNVKHGNFSEEEDDLIIRLHKLLGNRWSLIAGRLPGRTDNEIKNYWNITLCKKA
DiMYB1	KVGLKRGAWTALEDKILTSYIKTHGEGKWRDLPQRAGLKRCGKSCRLRWLNYLRPDIKRGNISVEEEELIMKLHKLLGNRWSLIAGRLPGRTDNEIKNHWNTNLSKRS
DkMYB2	KVGLKKGAWTAREDKILANYIKLHGEGKWRDMPQKAGLKRCGKSCRLRWLNYLRPDIKRGNISEEEEELILRLHKLLGNRWSLIARRLPGRTDNEIKNYWNSNLSKRI
DkMYB4	KVGLHRGPWTGKEDGLLTKYIQVHGEGSWRSLPKKAGLLRCGKSCRLRWMNYLRPDIKRGNITPDEDDLIIKMHALLGNRWSLIAGRLPGRTDNEIKNYWNTHLSKRL
EgMYB1	KAHTNKGAWTKEEDDKLIAYIRAHGEGCWRSLPKAAGLLRCGKSCRLRWINYLRPDLKRGNFTEEEDEIIIKLHSLLGNKWSLIAGRLPGRTDNEIKNYWNTHIRRKL
EgMYB2	NHKLRKGLWSPEEDEKLMRYMLTNGQGCWSDIARNAGLQRCGKSCRLRWINYLRPDLKRGAFSPQEEELIVHLHNILGNRWSQIAARLPGRTDNEIKNFWNSTLKKRL
EgMYB88	AKEYSKGAWTPEEDRKLAEVIAVHGAKRWKTIAATAGLSRCGKSCRLRWLNYLRPNIKRGNITDQEEDLILRLHKLLGNRWSLIAGRLPGRTDNEIKNYWNSHLSKKI
EjODO1	KLGVKKGPWTAEEDKKLVNFLLTHGQCCWRAVPKLAGLRRCGKSCRLRWTNYLRPDLKRGLLNDAEEQLVIDLHARLGNRWSKIAARLPGRTDNEIKNHWNTHIKKKL
EsAN2	SFGVRKGAWSEEEDLLLKKCVEKYGEGNWRQIPLLAGLNRCRKSCRLRWLNYLHPNIKRGEFSFEEVDLMIRMHKLLGNRWSLIAGRIPGRTANDIKNYWNTHVSKWF
EsMYB90	SKGLRKGAWTAEEDSLLRQCIDKYGEGKWHQVPLRAGLNRCRKSCRLRWLNYLKPSIKRGKLSSDEVDLLLRLHKLLGNRWSLIAGRLPGRTANDVKNYWNTHLSKKH
EsMYBA1	KSGVRKGAWTKEEDEVLKICVEKYGVGNWHRIPQRAGLNRCRKSCRMRWLNYLNPNINRGVSREDEIDLMLKMHKLLGNRWSLIAGRLPGRTANDVKNFWNTQLRHKS
EsMYBF1	KVGLKRGRWTAEEDDILRKYIEANGEGSWRSMPKNAGLLRCGKSCRLRWINYLRGDLKRGNFTTEEEDLIIKLHASLGNRWSLIAAKLPGRTDNEIKNYWNSHLSRRI
FaEOBII	DAEVRKGPWTLEEDLILINYIANHGEGVWNSLAKSAGLKRTGKSCRLRWLNYLRPDVRRGNITPEEQLLIMELHSKWGNRWSKIAKHLPGRTDNEIKNYWRTRIQKHI
FaMYB1	KTETTKGAWSIQEDQKLIDYIQKHGEGCWNSLPKAAGLRRCGKSCRLRWINYLRPDLKRGSFGEDEEDLIIRLHKLLGNRWSLIAGRLPGRTDNEVKNYWNSHLKKKI
FaMYB10	GVRKGAWTKEEDELLKQFIEIHGEGKWHHVPLKSGLNRCRKSCRLRWLNYLKPNIKRGEFAEDEVDLIIRLHKLLGNRWSLIAGRLPGRTANDVKNYWNTYQRKKD
FaMYB11	KEGLNRGAWTAMEDRTLTEYITTHGEGKWRNLPKRAGLKRCGKSCRLRWLNYLRPDIKRGNITRDEEELIIRLHKLLGNRWSLIAGRLPGRTDNEIKNYWNTNIRKKV
FaMYB9	KEGLNRGAWTALEDKVLTSYIKAHGEGKWRNLPKRAGLKRCGKSCRLRWLNYLRPDIKRGNISGDEEELIIRLHNLLGNRWSLIAGRLPGRTDNEIKNYWNTTLSKKA
FcMYB1	KTETTKGAWSIQEDQKLIDYIQKHGEGCWNSLPKAAGLRRCGKSCRLRWINYLRPDLKRGSFGEDEEDLIIRLHKLLGNRWSLIAGRLPGRTDNEVKNYWNSHLKKKI
FhMYB21L1	ETEVRKGPWTMEEDLILINYIANHGEGVWNTLAKSAGLKRTGKSCRLRWLNYLRPDVRRGNITPEEQLLIMELHSRWGNRWSKIARQLPGRTDNEIKNYWRTRIQKKT
FhMYB21L2	GSEVRKGPWTMEEDLILVNYIANHGEGVWNTLAKSAGLRRTGKSCRLRWLNYLRPGVRRGNITEEEQLLIMDLHSRWGNRWSKIARQLPGRTDNEIKNYWRTRMQKKT
FhMYB27	RKDINEGARSKQEDTKLTSYVHANGEGCWRSLPRAAGLLRCGKSCRLRWINYLRPDVKRGNFSDDEEDLIIRLHALLGNRWSLIAGRLPGRTDNEVKNYWNSHLRRKL
FhMYB5	KVGLKRGPWTPEEDEILSSYVAREGEGRWRTLPKRAKLMRCGKSCRLRWMNYLRPSIKHGQITSDEEDLILRLHRLLGNRWSLIAGRIPGRTDNEIKNYWNTHLSKKL
FtMYB1	KQGLNRGAWTAQEDEALSNYIQAYGEGKWNSLPRRAGLKRCGKSCRLRWLNYLRPDIKRGNITRDEEDLIVRLHKLLGNRWSLIAGRLPGRTDNEIKNYWNTNLSKKI
FtMYB10	EVDRIKGPWSSEEDETLTRLVHKHGPRNWSFISKWIPGRSGKSCRLRWCNQLSPQVEHRAFTPDEDDTILRAHARFGNKWATIARLLNGRTDNAIKNHWNSTLKRRR
FtMYB2	KEGVNRGAWTAMEDKLLTDYIKLNGYAHWRNIPKKAGLNRCGKSCRLRWLNYLNPDIKRGNITADEEDLIIRLHKLLGNRWSLIAGRLPGRTGNEIKNYWNTNLRRKT
FtMYB8	KEGINKGAWSKQEDKKLIDYISSNGEGCWRSLPKAAGLRRCGKSCRLRWINYLRPDIKRGNFAQDEEDLIVKLHALLGNRWSLIAGRLPGRTDNEVKNYWNSHVRKKL
GaMYB62L	QQQLRRGPWTIEEDSVLVHYIARHGEGRWNFLAKHAGLRRTGKSCRLRWLNYLKPDVKRGNLTAEEQFLILELHSKLGNRWSKIAQHLPGRTDNEIKNYWRTRVQKQA
GaMYB85	KLGVKKGPWTAEEDKKLVNFMRTHGYYCWRAVPKLAGLRRCGKSCRLRWTNYLRPDLKRGLLNHDEEQLVIDLHARLGNRWSKIAARLPGRTDNEIKNHWNTHIKKKL
GhGMYB10	RSGLRKGAWTAEEDMLLKNCIERYGEGKWHLVPLKAGLNRCRKSCRLRWLNYLRPNIKRGDFGEDEIDLIIRLHKLLGNRWSLIAGRIPGRTANDVKNWWNTHLRSRH
GhMML3	KVGLKKGPWTPEEDQKLLSYIQEHGGGSWRGLPAKAGLQRCGKSCRLRWINYLRPDIKRGKFSSQEERTIIQLHALLGNRWSAIAAHLPKRTDNEIMNYWNTQLKKRL
GhMYB10	KEGLNRGAWTALEDKILKDYIKVHGEGRWRNLPKRAGLKRCGKSCRLRWLNYLRPDIKRGNISPDEEELIIKLHKLLGNRWSLIAGRLPGRTDNEIKNYWNTNLSKRV
GhMYB109	GRGYKKGLWAMEEDKLLIDYVNVHGKGQWNKIANRTGLKRSGKSCRLRWMNYLSPNVKKGDFSEEEEDLVIRLHKLLGNRWSLIAKRVPGRTDNQVKNYWNSHLRKKL
GhMYB1a	KVGLKRGRWTAEEDDILTNYIKTHGEGSWRSLPKNAGLLRCGKSCRLRWINYLRSDIKRGNISKEDEDVITKLHASLGNRWSLIAAHLPGRTDNEIKNYWNSHLSRKI
GhMYB212	KVGLKRGPWTPEEDELLSNYINKEGEGRWRTLPKRAGLLRCGKSCRLRWMNYLRPSVKRGQIAPDEEDLILRLHRLLGNRWSLIAGRIPGRTDNEIKNYWNTHLSKKL
GhMYB361	KEGLNKGAWTALEDKILASYIHVHGEGKWRNLPKRAGLKRCGKSCRLRWLNYLRPDIKRGNISHDEEELIIRLHNLLGNRWSLIAGRLPGRTDNEIKNYWNTTLGKRA
GhMYB362	KANVKKGPWSPEEDAKLKAYIEKHGTGGNWIALPHKIGLKRCGKSCRLRWLNYLRPNIKHGGFSEEEDNIICNLYLSIGSRWSIIAAQLPGRTDNDIKNYWNTKLKKKL
GhMYB46_D13	NNKLRKGLWSPEEDDKLINYMLTNGQGCWSDVARNAGLQRCGKSCRLRWINYLRPDLKRGAISPEEEELIVHLHSILGNRWSQIAARLPGRTDNEIKNFWNSTIKKRL
GhMYB46_D9	NNKLRKGLWSPEEDDKLINYMLTNGQGCWSDVARNAGLQRCGKSCRLRWINYLRPDLKRGAISPEEEELIVHLHSILGNRWSQIAARLPGRTDNEIKNFWNSTIKKRL
GhMYB73	EMDRIKGPWSPEEDDLLQKLVQKYGPRNWSLISKSIPGRSGKSCRLRWCNQLSPQVEHRAFTPEEDETIIRAHARFGNKWATIARLLNGRTDNAIKNHWNSTLKRKC
GhMYBL1	QQKVKRGLWSPEEDEKLIRFITTHGYGCWSEVPEKAGLQRCGKSCRLRWINYLRPDIRRGRFTPEEEKLIISLHGVVGNRWAHIASHLPGRTDNEIKNYWNSWIKKKI
GhPAP1D	SLRVRKGAWTEEEDLLLKKCIEKYGEGKWHQVPARAGLNRCRKSCRLRWLNYLKPNIKRGYFAADEVDLIIRLHNLLGNRWSLIAGRLPGRTANDVKNYWNTHLLKKN
Gm03g258700	KVGLHRGPWTPREDALLTKYIQAHGKGQWRSLPKTAGLLRCGKSCRLRWMNYLRPDIKRGNITPEEDDLIIRMHSLLGNRWSLIAGRLPGRTDNEIKNYWNTHLSKKL
GmMYB10	SSGIRKGTWTVEEDKLLRMCVEKYGEGKWHQIPKKAGLNRCRKSCRLRWLNYLKPNIKRGDFLADEVDLMLKLHKLLGNRWSLIAGRLPGRTANDVKNFWNTHLKKRT
GmMYB100	IKDLNKGAWSKQEDQKLIDYIKKHGEVCWRTLPQAAGLHRCGKSCRLRWINYLRPDLKRGNFAEDEEDLIIKLHALLGNRWSLIAGRLPGRTDNEVKNYWNSHIRRKL
GmMYB12B2	EMSITKGPWTEEEDSVLFNYITVHGEGHWNSVARYTGLKRTGKSCRLRWLNYLRPNVRRGNITLEEQLLILDLHSRWGNRWSKIAEHLPGRTDNEIKNYWRTRVVKQA
GmMYB181	DPEVRKGPWTMEEDLILINYIANHGEGVWNSLAKAAGLKRTGKSCRLRWLNYLRPDVRRGNITPEEQLLIMELHAKWGNRWSKIAKHLPGRTDNEIKNYWRTRIQKHI
GmMYB205	KEGLNRGAWTAHEDKILREYIRVHGEGRWRNLPKRAGLKRCGKSCRLRWLNYLRPDIKRGNISPDEEELIIRLHKLLGNRWSLIAGRLPGRTDNEIKNYWNTNLGKKV
GmMYB29	KMGLKKGPWATEEDQILTSYIQKHGHGNWRALPKQAGLLRCGKSCRLRWINYLRPDIKRGNFTIEEEETIIKLHEMLGNRWSAIAAKLPGRTDNEIKNVWHTNLKKRL
GmMYB29A1	KMGLKKGPWTPEEDQILMSYIQKHGHGNWRALPKLAGLLRCGKSCRLRWINYLRPDIKRGNFSSEEEEIIIKMHELLGNRWSAIAAKLPGRTDNEIKNVWHTHLKKRL
GmMYB29A2	KMGLKKGPWTPEEDQILMSYIQKHGHGNWRALPKLAGLLRCGKSCRLRWINYLRPDIKRGNFSSEEEEIIIKMHELLGNRWSAIAAKLPGRTDNEIKNVWHTHLKKRL
GmMYB39	ESGLKKGPWSPEEDKILVDFIEKHGHGSWRALPRLAGLNRCGKSCRLRWTNYLRPDIKRGKFSDEEEQLIINLHSVLGNKWAAIASHLPGRTDNEIKNLWNTHLKKKL
GmMYB3a	IKELNKGAWSKQEDQKLVDYIKKHGEVCWRTLPQAAGLHRCGKSCRLRWINYLRPDLKRGNFAEDEEDLIIKLHALLGNRWSLIAGRLPGRTDNEVKNYWNSHIRKKL
GmMYB58	KRAMNRGAWTPEEDRKLAQCIEIHGPKRWKTVAIKSGLNRCGKSCRLRWLNYLRPNIKRGNISDEEEDLILRLHRLLGNRWSLIAGRLPGRTDNEIKNYWNSHLCKKV
GmMYB68	MDRIKGPWSPEEDEALRRLVQTYGPRNWSVISKSIPGRSGKSCRLRWCNQLSPEVERRPFTAEEDEAILKAHARFGNKWATIARFLNGRTDNAIKNHWNSTLKRKC
GmMYB76	DMVIKKGPWTEEEDSVLINYVNVHGEGHWNSLARSSGLKRTGKSCRLRWFNYLRPNVRRGNITLQEQLLILELHSHWGNRWAKIAEQLPGRTDNEIKNYWRTRVVKQA
GmMYB84	DNELRRGPWTLEEDNLLSQYISSHGEGRWNLLAKRSGLKRTGKSCRLRWLNYLKPDVKRGNLTPQEQLIILELHSKWGNRWSKIAQNLPGRTDNEIKNYWRTRIQKQA
GmMYB92	KVGLHKGPWTPKEDALLTKYIQAHGEGQWKSLPKKAGLLRCGKSCRLRWMNYLRPDIKRGNIAPEEDDLIIRMHSLLGNRWSLIAGRLPGRTDNEIKNYWNTHLSKKL
GmMYBG201	NVGLKRGPWTPEEDEVLANYINKEGEGRWRTLPKRAGLLRCGKSCRLRWMNYLRPSVKRGHIAPDEEDLILRLHRLLGNRWSLIAGRIPGRTDNEIKNYWNTHLSKKL
GmMYBJ1	KLGVKKGPWTAEEDKKLIKFILTNGQCCWRAVPKLAGLRRCGKSCRLRWTNYLRPDLKRGLLTEAEEQLVIDLHARLGNRWSKIAARLPGRTDNEIKNHWNTHIKKKL
GmMYBJ3	KIGIKKGPWTPEEDIILVSYIQEHGPGNWRSVPSNTGLMRCSKSCRLRWTNYLRPGIKRGNFTDHEEKMIIHLQALLGNRWAAIASYLPQRTDNDIKNYWNTHLKKKL
GmR	SSGVRKGTWSQIEDDLLKACVQLYGEGNWHLVPKRAGLNRCRKSCRLRWLNYLKPNIKRGDFSEDEIDMMIRLHKLLGNRWSLIAGRLPGRTSNDVKNYWNTYARRKL
GtMYB2a	DVQVRKGPWTMEEDMILINYIANHGEGVWNSLARSAGLKRTGKSCRLRWLNYLRPDVRRGNITPEEQLLIMELHAKWGNRWSKIAKHLPGRTDNEIKNFWRTRIQKQM
GtMYB2b	DPEVRKGPWTMEEDLILINYIANHGEGVWNSLARSAGLKRTGKSCRLRWLNYLRPDVRRGNITPEEQLLIMELHAKWGNRWSKIAKHLPGRTDNEIKNFWRTRIQKHM
GtMYB3	NSGLKRGPWTQEEDRLLRNYINKEGEGRWRTLPKKAGLRRCGKSCRLRWMNYLRPSVKRGQIAPDEEDLILRLHRLLGNRWSLIAGRIPGRTDNEIKNYWNTHLSKKL
GtMYB4	KVGLRRGRWTADEDSLLINYIQHFGEGSWKSLPKNAGLLRCGKSCRLRWINYLRSDIKRGNFTIEEEETIIQLHRSLGNRWSMIASHLPGRTDNEVKNYWNSHLSRKL
GtMYBP3	KVGLKRGRWTAEEDEILTNYIQANGEGSWRSLPKNAGLLRCGKSCRLRWINYLRSDLKRGNISEQEEEIIIRLHANLGNRWSVIAGNLPGRTDNEIKNYWNSHLSRKI
GtMYBP4	KVGLRRGRWTADEDSLLINYIQHFGEGSWKSLPKNAGLLRCGKSCRLRWINYLRSDIKRGNFTIEEEETIIQLHRSLGNRWSMIASHLPGRTDNEVKNYWNSHLSRKL
HaMYB111_large	KVGLKRGRWTAEEDAILSDYIQAHGEGSWRSLPKNAGLMRCGKSCRLRWINYLRSDLRRGNISKEEENIIAYLHASIGNRWSQIAAHLPGRTDNEVKNYWNSHLSRKI
HaMYB111_small	KVGLKRGRWTAEEDAILSDYIQAHGEGSWRSLPKNAGLMRCGKSCRLRWINYLRSDLRRGNISKEEENIIAYLHASIGNRWSQIAAHLPGRTDNEVKNYWNSHLSRKI
HlMYB8	KVGLKKGRWTSEEDEILTKYIQSNGEGCWRSLPKNAGLLRCGKSCRLRWINYLRADLKRGNISSEEEDIIIKLHSTLGNRWSLIASHLPGRTDNEIKNYWNSHLSRKI
HsRMYB	NGGLKKGPWTAEEDQILIDYIQQHGHGKWRTLPKSAGLKRCGKSCRLRWANYLRPDIKRGKFSTQEEETIIQLHSFLGNKRSAIAARLPGRTDNEIKNYWNTHIKKKL
HvANT	KEGVKRGAWTSKEDESLASYVKAHGEGRWRELPQRAGLRRCGKSCRLRWLNYLRPNIKRGNISDDEEELIVRLHGLLGNRWSIIAGRLPGRTDNEIKNYWNSTLGRKA
HvC1	KEGVKRGAWTSKEDESLASYVKAHGEGRWRELPQRAGLRRCGKSCRLRWLNYLRPNIKRGNISDEEEELIVRLHGLLGNRWSIIAGRLPGRTDNEIKNYWNSTLGRKA
HvGAMYB	GPPLKKGPWTSAEDAILVDYVKKHGEGNWNAVQKNTGLFRCGKSCRLRWANHLRPNLKKGAFTPEEERLIIQLHSKMGNKWARMAAHLPGRTDNEIKNYWNTRIKRCQ
HvMYB10	KEGLNRGAWTAMEDDILVSYINEHGEGKWGSLPKRAGLNRCGKSCRLRWLNYLRPGIKRGNISDDEEELIVRLHRLLGNRWSLIAGRLPGRTDNEIKNYWNTTLSKRN
HvMYB33	QPKVRKGLWSPEEDEKLYNHIIRHGVGCWSSVPRLAALNRCGKSCRLRWINYLRPDLKRGCFSQQEEDHIVALHQILGNRWSQIASHLPGRTDNEIKNFWNSCIKKKL
HvMYB5	KEHTNKGAWTKEEDQRLIAYIRANGEGCWRSLPKAAGLLRCGKSCRLRWMNYLRPDLKRGNFTDDEDELIIRLHSLLGNKWSLIAGQLPGRTDNEIKNYWNTHIKRKL
HvPL	REGVKRGAWTSKEDETLASYVKANGEGRWKEVPLKAGLRRCGKSCRLRWLNYLRPSIKRGNISDDEEELIVRLHRLLGNRWSLIAGRLPGRTDNEIKNYWNSTLGRKA
IbMYB1	SSRVRKGSWSEEEDQLLRECIQKYGEGKWHLIPLRAGLNRCRKSCRLRWLNYLRPDIKRGEFSPDEIDLILRLHRLLGNRWSLIAGRIPGRTANDVKNLWNTHLQKKV
InMYB1	SPRVRKGAWSEEEDDLLRKCIQKFGEGKWHLVPFRAGLNRCRKSCRLRWLNYLHPDIKRGHFSLEEADLILRLHKLLGNRWSLIAGRIPGRTANDVKNYWHSHLKKKV
JcMYB1	KEGLNRGAWTALEDKILHAYIKAHGEGKWRNLPKRAGLKRCGKSCRLRWLNYLRPDIKRGNISHDEEELIVRLHKLLGNRWSLIAGRLPGRTDNEIKNYWNTTLGKKA
LcMYB1	YIGVRKGAWTEGEDNLLKKCVEIYGEQKWHQVPVRAGLNRCRKSCRLRWLNYLKPNIKRGEFMEDEVDLILRLHKLLGNRWSLIAGRLPGRTANDIKNYWNTHLRKKA
LcMYB5	KVGIKKGPWTPEEDELLSNYINREGEGRWRTLPKRAGLLRCGKSCRLRWMNYLRPSVKRGRIAPDEEDLILRLHRLLGNRWSLIAGRIPGRTDNEIKNYWNTHLSKKL
LcTT2b	KKGLNRGWTQEDQILRDYVHLHGGKWRNLPQSAGLKRCGKSCRLRWLNYLRPGIKRGNISTDEEELIIRLHKLLGNRWSLIAGRLPGRTDNEIKNYWNTNLCKKV
LfMYB113	PLGVRKGTWTEEEDALLKKCIEEYGEGKWHQVPLRAGLNRCRKSCRLRWLNYLRPNIKRGEFTLDEVDLIIRLHKLLGNRWSLIAGRLPGRTANDVKNYWNTHLYKKR
LhMYB12	SPGTRKGQWSKEEDNLLRKCINQYNPVKWSHVPKLAGLNRCRKSCRLRWVNYLDPSINRGSFSEDEEDLIIRLHKLLGNRWSLIAGRLPGRTANDIKNYWNSHLSKRK
LhMYB12Lat	GPGVRKGQWSEEEDTLLRKCINQYSPVKWSQVPKLAGLNRCRKSCRLRWVNYLDPSIKRGSFNEDEEDLIIRLHKLLGNRWSLIAGRLPGRTANDIKNYWNSHLSKRK
LhMYB6	SPSVRKGAWTQVEDDLLKRCIERHGVVRWSRVPQLAGLNRCRKSCRLRWLNYLDPRIRRGQFEEDEDDLIIRLHKLLGNRWSLIAGRLPGRTANDVKNYWNSHLSKKL
LjaMYB12	KVGLKRGRWTAEEDEILTKYIQANGEGSWRSLPKNAGLLRCGKSCRLRWINYLRSDLKRGNISNEEEEAIIKLHASLGNKWSLIAGHLPGRTDNEIKNYWNSHLSRKI
LjTT2a	KQGLNRGAWTAQEDQILRDYVHLHGQGKWRNLPQSAGLKRCGKSCRLRWLNYLRPDIKRGNISRDEEELIIRLHKLLGNRWSLIAGRLPGRTDNEIKNYWNTNLCKRV
LjTT2b	KKGLNRGVWTAQEDQFLRDYVNLHGQGKWRNLPQSAGLKRCGKSCRLRWLNYLRPGIKRGNISTDEEELIIRLHKLLGNRWSLIAGRLPGRTDNEIKNYWNTNLCKKV
LjTT2c	KKGLNRGAWTSQEDKILRDYVHLHGQGKWRNLPQSAGLKRCGKSCRLRWLNYLKPGIKRGNISTDEEELIIRLHKLLGNRWSLIAGRLPGRTDNEIKNYWNTYLCKKV
LlMYB1	KAHTNKGAWTKEEDDRLVAYIRAHGEGCWRSLPKAAGLLRCGKSCRLRWINYLRPDLKRGNFTEEEDELIIKLHSLLGNKWSLIAGRLPGRTDNEMKNYWNTHIRRKL
LoMYB29	DQSLNRGAWTASEDKILSEYIATHEDGGWRSLPKRAGLKRCGKSCRLRWLNYLRPDIKRGNISPEEDELLVRLHRLLGNRWSLIAGRLPGRTDNEIKNYWNIQLSKRV
LpMYB1	EEGWRKGPWTAEEDRLLIQYVRLHGEGRWNSVARLAGLKRNGKSCRLRWVNYLRPDLKKGQITPQEESIIQELHARWGNRWSTIARSLPGRTDNEIKNYWRTHFKKKT
LrAN2	SSGVRKGAWTEEEDLLLRKCIQKYGEGKWHQVPIRAGLNRCRKSCRLRWLNYLRPHIKRGDFSSEEVDLILRLHKLLGNRWSLIAGRLPGRTANDVKNYWNTHLQRKL
LsRLL2A	GLGLKKGAWSAHEDMLLKNCIEQYGEGKWHLIPGRTGLNRCRKSCRLRWLNYLRPNIKRGDFAEDEVDLMLRLHKLLGNRWSLIAGRIPGRTANDVKNYWNTHIQPRS
LsRLL2B	ALGLKKGAWSAHEDKLLKDYIEQYGEGNWHLIPRRTGLNRCRKSCRLRWLNYLRPNIKRGDFAEDEVDLMLRLHKILGNRWSLIAGRIPGRTANDVKNYWNTHIQPRS
LtGAMYB	GPPLKKGPWTSAEDAILVDYVKKHGEGNWNAVQKNTGLFRCGKSCRLRWANHLRPNLKKGAFTPEEERLIIQLHSKMGNKWARMAAHLPGRTDNEIKNYWNTRIKRCQ
MaAN2	SQGLRKGAWTAEEDGLLSRCMEKHEPVKWKLVPELAGLNRCRKSCRLRWLNYLCPSVKRGRFEDDEVDLIVRLHKLLGNRWSLIAGRIPGRTANDVKNYWNTHLSKQT
MaMYB3	KQGAWIKEEDKKVVDCIRVHGGASWRSVPRGAGPLRRGQSCRLRWSNCLRPDVGGGCFEEDEEDLIIKLHALLGNRWSLIAGRLPGRSDDEIKNYWNSHLRKKL
McMYB10	NLSVRKGAWTREEDNLLRQCVEIHGEGKWNQVSYKAGLNRCRKSCRQRWLNYLKPNIKRGDFKEDEVDLIIRLHRLLGNRWSLIARRLPGRTANAVKNYWNTRLRIDS
McMYB12a	KVGLKRGPWTPEEDELLANYIKKEGEGRWRTLPKRAGLLRCGKSCRLRWMNYLRPSVKRGQIAPDEEDLILRLHRLLGNRWSLIAGRIPGRTDNEIKNYWNTHLSKKL
MdFLP	KKERHIVSWSQEEDDILRNQINTHGTENWAIIASKFKDKTTRQCRRRWYTYLNSDFKKGGWSPEEDMLLCEAQKIFGNRWTEIAKVVSGRTDNAVKNRFSTLCKKRA
MdMYB1	NLSVRKGAWTREEDNLLRQCVEIHGEGKWNQVSYKAGLNRCRKSCRQRWLNYLKPNIKRGDFKEDEVDLIIRLHRLLGNRWSLIARRLPGRTANAVKNYWNTRLRIDS
MdMYB10	NLSVRKGAWTREEDNLLRQCVEIHGEGKWNQVSYKAGLNRCRKSCRLRWLNYLKPNIKRGDFKEDEVDLIIRLHRLLGNRWSLIARRLPGRTANAVKNYWNTRLRIDS
MdMYB11	KEGLNRGAWTAMEDKVLTEYIGNHGEGKWRNLPKRAGLKRCGKSCRLRWLNYLRPDIKRGNITRDEEELIIRLHKLLGNRWSLIAGRLPGRTDNEIKNYWNTTIGKRI
MdMYB110a	NLSVRKGAWTREEDDLLRQCIEILGEGKWHQVPYKAGLNRCRKSCRLRWLNYLKPNIKRGDFTEDEVDLIIRLHKLLGNRWSLIAGRLPGRTANDVKNYWNTRLRINS
MdMYB111	KEGTNKGAWSKQEDQKLIDYIKTHGEGCWRSLPKAAGLHRCGKSCRLRWINYLRPDIKRGNFEQDEEELIIKLHALLGNRWSLIAGRLPGRTDNEVKNYWNSHIRKKL
MdMYB114	NLSVRKGAWTREEDDLLRQCIEIHGEGKWRQLPNKAGLNTCRKSCRLRWLNYLKPNIKRGDFTEDEVDLTIRLHKLLGNS
MdMYB12	KEGLNRGAWTAHEDKVLTQYIKLHGEGRWRNLPKKAGLKRCGKSCRLRWLNYLRPDIKRGNISPDEEELIIRLHKLLGNRWSLIAGRLPGRTDNEIKNYWNTNLGKKV
MdMYB124	KKERHIVSWSQEEDDILRNQINTHGTENWAIIASKFKDKTTRQCRRRWYTYLNSDFKKGGWSPEEDMLLCEAQKIFGNRWTEIAKVVSGRTDNAVKNRFSTLCKKRA
MdMYB15	KMGLKKGPWTSEEDQILTSFIHKYGHGNWRALPKQAGLLRCGKSCRLRWINYLRPDIKRGNFTREEEEAIIKLHEMLGNRWSAIAARLPGRTDNEIKNVWHTHLKKRL
MdMYB22	KVGLKKGRWTAEEDEILLNYIQANGEGSWRSLPKNAGLLRCGKSCRLRWINYLRADLKRGNISSQEEDIIIKLHASLGNRWSLIASQLPGRTDNEIKNYWNSHLSRKI
MdMYB23	KMGLKKGPWTSEEDQILTSFIHKYGHGNWRALPKQAGLLRCGKSCRLRWINYLRPDIKRGNFTREEEEAIIKLHEMLGNRWSAIAARLPGRTDNEIKNVWHTHLKKRL
MdMYB24L	DVEVRKGPWTMEEDLILINYIANHGEGVWNSLAKSAGLKRTGKSCRLRWLNYLRPDVRRGNITPEEQLLIMELHAKWGNRWSKIAKHLPGRTDNEIKNYWRTRIQKHI
MdMYB28	KQDTNKGAWSKQEDLKLIEYIRKNGEGCWRTLPQAAGLLRCGKSCRLRWINYLRPDLKRGNFAEDEEDLIIKLHALLGNRWSLIAGRLPGRTDNEVKNYWNSHLRRKL
MdMYB3	KSHTNKGAWTKEEDQRLIDHIRQHGEGCWRSLPKAAGLLRCGKSCRLRWINYLRPDLKRGNFTQEEDELIIKLHSLLGNKWSLIAGRLPGRTDNEIKNYWNTHIKRKL
MdMYB30	KEGVKKGPWTPEEDIILVSYIQERGPGNWRAVPTNTGLHRCSKSCRLRWTNYLRPGIKRGNFTDQEEKMIIHLQALLGNRWAAIASYLPQRTDNDIKNYWNTHLRKKL
MdMYB39L	KSSTKKGPWTPEEDQKLVEYLERYGHGSWRALPKLAGLNRCGKSCRLRWTNYLRPDIKRGNFSQEEEQTILNLHSLLGNKWSAIASNLPGRTDNEIKNFWNTHLKKKL
MdMYB6	DMDRIKGPWSPEEDDSLQRLVQKHGPRNWSLISKSIPGRSGKSCRLRWCNQLSPQVEHRAFTPEEDDMIIRAHARFGNKWATIARLLNGRTDNAIKNHWNSTLKRKC
MdMYB73	KPERIKGPWSAEEDRVLTQLVDRYGPRNWSLISRYIKGRSGKSCRLRWCNQLSPSVQHRPFSQAEDETILAAHARFGNRWATIARLLPGRTDNAVKNHWNSTLKRRV
MdMYB88	KKERHIVTWSQEEDDILRNQISLHGTENWAVIASKFKDKTTRQCRRRWYTYLNSDFKKGGWSPEEDMLLCEAQKIFGNRWTEIAKVVSGRTDNAVKNRFSTLCKKRA
MdMYB9	KEGLNRGAWTALEDKILSSYIKAHGEGKWRSLPKRAGLKRCGKSCRLRWLNYLRPDIKRGNISGDEEELIVRLHNLLGNRWSLIAGRLPGRTDNEIKNYWNTTLGKKS
MdMYB93	RQRWSAEEDALLRAYVKQYGPREWNLVSQRMNTPLDRDAKSCLERWKNYLKPGIKKGSLTEEEQRLVICLQAKHGNKWKKIAAEVPGRTAKRLGKWWEVFKEKPP
MdMYBA	NLSVRKGAWTREEDNLLRQCVEIHGEGKWNQVSYKAGLNRCRKSCRQRWLNYLKPNIKRGDFKEDEVDLIIRLHRLLGNRWSLIARRLPGRTANAVKNYWNTRLRIDS
MdMYBPA1	KVGLHRGPWTPREDTLLTKYIEAHGEGHWRSLPKKAGLLRCGKSCRLRWMNYLRPDIKRGNITPDEDDLIIRLHSLLGNRWSLIAGRLPGRTDNEIKNYWNTHLSKRL
MdoMYB121	KVGLKRGPWTPEEDELLANYIKKEGEGRWRTLPKRAGLLRCGKSCRLRWMNYLRPSVKRGQIAPDEEDLILRLHRLLGNRWSLIAGRIPGRTDNEIKNYWNTHLSKKL
MdSIMYB1	TVAVKKGPWSPEEDHKLVAYIQRYGIWNWSRMPKPAGLARSGKSCRLRWVNYLRPDIKRGNFGKDEEETILELHQAIGNRWSAIAARLPGRTDNEIKNYWHTHMKKKG
MeMYB15	KMGLKKGPWTPEEDKILISHIQKYGHSNWRALPKQAGLLRCGKSCRLRWINYLRPDIKRGNFTEEEEETIIKLHEMLGNRWSAIAAKLPGRTDNEIKNVWHTHLKKKL
MeMYB3	KAHTNKGAWTKEEDQRLIDYIRVHGEGCWRSLPKAAGLLRCGKSCRLRWINYLRPDLKRGNFTDEEDELIIKLHSLLGNKWSLIAGRLPGRTDNEIKNYWNTHIKRKL
MeMYB4	KNGLKKGPWTAEEDQKLMDYIQKHGHGKWRTLPKNAELKRCGKSCRLRWTNYLRPDIKRGKFSAEEEEAIIQLHGVLGNKWSAIASRLPGRTDNEIKNFWNTHIKRRL
MeMYB41	NNGLKKGPWTAEEDQKLMDYIQKHGHGRWRTLPKNAGLRRCGKSCRLRWTNYLRPDIKRGKFSFEEEEAIIQLHSILGNKWSAIASRLPGRTDNEIKNYWNTHIKKRL
MeMYB43	KVGLKKGPWTAEEDNKLINFILTNGQCCWRALPKLAGLLRCGKSCRLRWTNYLRPDLKRGLLSEYEEKMVVDLHAQLGNRWSRIASHLPGRTDNEIKNHWNTHIKKKL
MeMYB62	SDQLRRGPWTLEEDNLLIHYIACHGEGRWNLLAKRAGLRRTGKSCRLRWLNYLKPDVKRGNLSPQEQLLILDLHSKWGNRWSKIAQHLPGRTDNEIKNYWRTRVQKQA
MeMYB622	ESELRRGPWTLEEDTLLTHYIARHGEGRWNMLASYAGLKRTGKSCRLRWLNYLKPDIKRGNLTPQEQLLILELHSKWGNRWSKIAQHLPGRTDNEIKNYWRTRVQRQA
MeMYB73	EIGRIKGPWSPEEDQALKRLVQNHGARNWSLISKSIPGRSGKSCRLRWCNQLSPEVEHRPFSPEEDEAIIQAHARFGNKWATIARLLNGRTDNAIKNHWNSTLKRKC
MeMYB78	DADIRKGPWTVEEDAILAEYVAIHGEGGWNAAARCAGLKRTGKSCRLRWLNYLRPDVRRGNITLQEQLLILELHSRWGNRWSKIAQYLPGRTDNEIKNYWRTRVQKQA
MiMYB1	KNGLKKGPWTPEEDQKLIDYIQKHGHGSWRTLPKNAGLQRCGKSCRLRWTNYLRPDIKRGRFSFEEEETIIQLHSILGNKWSAIAARLPGRTDNEIKNYWNTHIRKRL
MlNEGEN	PVGVRKGAWSPEEDVLLRKCIENYGEGKWHLVPLRAGLNRCRKSCRLRWMNYLKPNIKRGQFNNDEVDLIIRLHKLLGNRWSLIAGRLPGRTANDVKNVWNSQIEKKL
MlRCP1	QSKLCARGHWRPAEDSKLKELVAVYGPQNWNLIAEKLEGRSGKSCRLRWFNQLDPRINRRAFTEEEEERLMAAHRLYGNKWAMIARLFPGRTDNAVKNHWHVIMARKY
MpFGMYB	RPNIIKGQWTPEEDRYLMELVERHGHQRWSLIATYLKGRIGKQCRERWHNHLRPDIKRDGWNTEEEEALVSAHNKLGNRWADIAKMIPGRTENAIKNHWNATMRRKD
MpGCAM1	KANVKKGPWSPEEDAKLKSFIEHNGTGNWITLPSKAGLKRCGKSCRLRWINYLRPDIKHGSFTEEEEKTIYRLHAQIGSRWSLIAAQLPGRTDNDIKNYWNTRLKKKL
MpMYB02	KVGLNRGPWTREEDLKLTDYISKHGEGCWRTLPKNAGLLRCGKSCRLRWINYLRPDLKRGNISEEEDNLIITLHSLLGNRWSLIAGRLPGRTDNEIKNYWNTHLKKKL
MpMYB14	KRGLRKGPWTREEDIRLKEYITKHGHSCWRTLPKAAGLQRCGKSCRLRWINYLRPDLKRGNFLDEEEQLIITLQSLLGNRWSLIAGRLPGRTDNEIKNHWNTHLKKKL
MpPp2	KVGLRRGPWTSEEDQKLVSHITNNGLSCWRAIPKLAGLLRCGKSCRLRWTNYLRPDLKRGIFSEAEENLILDLHATLGNRWSRIAAQLPGRTDNEIKNYWNTRLKKRL
MrMYB1	SLGVRKGAWTVEEDTLLKLYIEKYGEGKWHQVPPRAGLNRCRKSCRLRWLNYLKPNIKRGEFKADEVDLMIRLHKLLGNRWSMIAGRLPGRTANDVKNYWNTHLRKNA
MsMYB	KVGLKRGRWTAEEDEKLRKYIQENGEGCWRSLPKNAGLLRCGKSCRLRWINYLRSDVKRGNISSQEEEIIINLHASMGNRWSLIAAHLPGRTDNEIKNYWNSHLSRKF
MsMYB4	KANVKKGPWSPEEDATLKSYIETNGTGGNWIALPQKIGLKRCGKSCRLRWLNYLRPNIKHGGFTEEEDNIICSLYISIGSRWSIIAAQLPGRTDNDIKNYWNTRLKKKL
MtLAP1	TGVRKGAWTYKEDELLKACINTYGEGKWNLVPQRSGLNRCRKSCRLRWLNYLSPNINRGRFSEDEEDLILRLHKLLGNRWSLIAGRLPGRTANDVKNYWHTNLAKKV
MtMYB134	KVGLKKGRWTAEEDEILTQYVKANGEGSWRSLPKNAGLLRCGKSCRLRWINYLRADLKRGNISSEEESIIIKMHASFGNRWSLIASHLPGRTDNEIKNYWNSHLSRKV
MtMYB28/S35	KQKLRKGLWSPEEDEKLFNYITMFGVGCWSSVPKLAGLQRCGKSCRLRWINYLRPDLKRGMFSKQEEDLIINLHEALGNRWAQIAAQLPGRTDNEIKNFWNSSLKKKL
MtMYB3	DMVIKKGPWTEEEDTILMNYVAVHGDGHWNSVARCSGLKRTGKSCRLRWLNYLRPNVRRGNITLQEQVLILDLHSRWGNRWSKIAEQLPGRTDNEIKNYWRTRVVKQA
MtMYB61	ETGVRKGPWTLEEDTILVDYITIHGEGHWNTLASSAGLRRSGKSCRLRWLNYLRPDLRRGNITLQEQILILDLHSRWGNRWSKIAQHLPGRTDNEIKNYWRTRVIKQA
MtMYBS1	EDRWRKGPWTSEEDKLLIEYVKLHGEGRWNSVSRLAGLRRNGKSCRLRWVNYLRPDLKKGQITQQEESIILELHARWGNRWSTIARSLPGRTDNEIKNYWRTHFKKKN
MtPAR	PKEVNKGAWSREEDDILSKYVVIHGEGKWQKVAQNAGLKRCGKSCRQRWLNYLKPGIKRGHISTDEEDMIIRLHRLLGNRWSLIAKRLPGRTDNEIKNYWNTNLSKKL
MtPHAN	RQRWRAEEDALLRAYVKQYGPREWNLVSQRMNTPLNRDAKSCLERWKNYLKPGIKKGSLTEEEQRLVISLQATHGNKWKKIAAQVPGRTAKRLGKWWEVFKEKQQ
MtWP1	MGGVAWTEEEDHLLKKCIQQYGEGKWHRVPLLAGLNRCRKSCRLRWLNYLRPNIKRGNFAEEEVEMIVKLHKLLGNRWSLIAGRLPGRTANDVKNYWNCHLSKKL
MusaMYB31	KAHTNKGAWTKEEDERLIAHIRAHGEGCWRSLPKAAGLLRCGKSCRLRWINYLRPDLKRGNFTEEEDELIIKLHSLLGNKWSLIAARLPGRTDNEIKNHWNTHIRRKL
NbPHAN	RQRWRSEEDALLRAYVKQFGPKEWHLVSQRMNTPLNRDAKSCLERWKNYLKPGIKKGSLTEEEQRLVIHLQAKHGNKWKKIAAEVPGRTAKRLGKWWEVFKEKQQ
NnMYB5	GLGLRKGAWTEEEDMLLRKCIERYGEGKWCKVPLRAGLNRCRKSCRLRWLNYLRPGIKRGEFSSDEVDLIIRFHKLLGNRWSLIAGRLPGRTANGIKNYCKTRLSKKL
NtAN2	SSGVKKGAWTEEEDVLLKKCIEKYGEGKWHQVPLRAGLNRCRKSCRLRWLNYLRPHIKRGDFSFDEVDLILRLHKLLGNRWSLIAGRLPGRTANDVKNYWNSHLRKKL
NtMYB1	KMGLKKGPWIPEEDQILISFIQTNGHGNWRALPKQAGLLRCGKSCRLRWTNYLRPDIKRGNFTKEEEETIIQLHEMLGNRWSAIAAKLPGRTDNEIKNVWHTHLKKKL
NtMYB2	KAHTNKGAWTKEEDHRLISYIKAHGEGCWRSLPQAAGLLRCGKSCRLRWVNYLRPDLKRGNFTEEEDDLIIKLHGMLGNKWSLIAGRLPGRTDNEIKNYWNTHIKRKL
NtMYB3	KAHTNKGAWTKEEDDRLIAHIKAHGEGCWRSLPKAAGLLRCGKSCRLRWINYLRPDLKRGNFTEEEDDLIIKLHSLLGNKWSLIAGRLQGRTDNEIKNYWNTHIRRKL
NtMYB4	KMGLKKGPWTPEEDQVLVSYIQTNGHGNWRALPKLAGLLRCGKSCRLRWTNYLRPDIKRGNFTREEEDSIIQLHEMLGNRWSAIAARLPGRTDNEIKNVWHTHLKKRL
OgMYB1	DDELNKGPWTALEDELLTSYINASGEGKWTSVPKNAGLKRCGKSCRQRWLNYLRPDIKRGNISEEEEELIIRLHKLLGNRWSLIAGRLPGRTDNEIKNYWNTTLSKKL
OjMYB1	NLKLRKGAWGSDEDDLLRKCIDKYGQGKWHLVPHRAGLNRCRKSCRLRWLNYLRPTIKRGDFGEDEVDLMMRLHSLLGNRWSLIAGRLPGRTANDVKNYWNTNVHKKL
OsC1	KEGMKRGAWTSKEDDVLASYIKSHGEGKWREVPQRAGLRRCGKSCRLRWLNYLRPNIKRGNIDDDEEELIVRLHTLLGNRWSLIAGRLPGRTDNEIKNYWNSTLSRKI
OsCSA	QGKLCARGHWRPAEDAKLKDLVAQYGPQNWNLIAEKLDGRSGKSCRLRWFNQLDPRINRRAFTEEEEERLMAAHRAYGNKWALIARLFPGRTDNAVKNHWHVLMARRH
OsGAMYB	GPPLKKGPWTSAEDAILVDYVKKHGEGNWNAVQKNTGLFRCGKSCRLRWANHLRPNLKKGAFTAEEERLIIQLHSKMGNKWARMAAHLPGRTDNEIKNYWNTRIKRCQ
OsJamyb	SAELRRGPWTVDEDLTLINYISDHGEGRWNALARAAGLKRTGKSCRLRWLNYLRPDVKRGNFTAEEQLLILDLHSRWGNRWSKIAQHLPGRTDNEIKNYWRTRVQKHA
OsMYB002/S60	KKKLRKGLWSPEEDERLATHIARFGVSCWSSVPDLAGLQRCGKSCRLRWMNYLRPDLKRGRFSHHEEELILALHDKLGNSWSQIAARLPGRSDNEIKNFWNARLRKKL
OsMYB012/S39	QQKLRKGLWSPEEDEKLYNHIYRYGVGCWSSVPKLAGLQRCGKSCRLRWINYLRPDLKRGSFSQQEEDAIVGLHEILGNRWSQIASHLPGRTDNEIKNFWNSCLKKKL
OsMYB062/S42	DADVKKGPWTPEEDKLLVEYIGKNGHGSWRRLPKLAGLNRCGKSCRLRWTNYLRPDIKRGGFSDDEERLIIHLHATLGNKWSSIATKLKGRTDNEIKNYWNTHLRKKL
OsMYB084/S69	SGGGRKTPWTQEEDEALRRAVREHRRQNWAEIALALPRRGPKSCRLRWCQHLSPELDSRVFTAEEDAIILAQQRVHGNKWATIARCLPGRYDNAVKNRWNSALRKLL
OsMYB1	MMELRRGPWTLEEDNLLMNYIACHGEGRWNLLARCSGLKRTGKSCRLRWLNYLKPDIKRGNLTPEEQLLILELHSRWGNRWSRIAQHLPGRTDNEIKNYWRTRVQKQA
OsMYB103L	QQKVKRGLWSPEEDEKLIRYITTHGYGCWSEVPEKAGLQRCGKSCRLRWINYLRPDIRRGRFTAEEEKLIISLHAIVGNRWAHIASHLPGRTDNEIKNYWNSWIKKKI
OsMYB2	KAHTNKGAWTKEEDQRLIAHINQHGEGCWRSLPKAAGLLRCGKSCRLRWINYLRPDLKRGNFTDEEDELIIKLHELLGNKWSLIAGRLPGRTDNEIKNYWNTHIKRKL
OsMYB2P1	KQKLRKGLWSPEEDEKLMNHITKHGHGCWSSVPKLAGLQRCGKSCRLRWINYLRPDLKRGAFSQEEEDLIIELHAVLGNRWSQIAAQLPGRTDNEIKNLWNSCIKKKL
OsMYB30	KMGLKRGPWTAEEDRILVAHIERHGHSNWRALPRQAGLLRCGKSCRLRWINYLRPDIKRGNFTREEEDAIIHLHDLLGNRWSAIAARLPGRTDNEIKNVWHTHLKKRL
OsMYB46	GGKVRKGLWSPEEDEKLVAYMLRSGQGSWSDVARNAGLQRCGKSCRLRWINYLRPDLKRGAFSPQEEDLIVNLHAILGNRWSQIAARLPGRTDNEIKNFWNSTIKKRL
OsMYB4P	NVGVKKGPWTPEEDIILVSYIQQHGPGNWRSVPENTGLMRCSKSCRLRWTNYLRPGIKRGNFTPHEEGIIIHLQALLGNKWAAIASYLPQRTDNDIKNYWNTHLKKKV
OsMYB55	KASVKRGPWSPEEDEQLRSYVQSHGIGGNWIALPQKAGLNRCGKSCRLRWLNYLRPDIKHGGYTEQEDHIICSLYNSIGSRWSIIASKLPGRTDNDVKNYWNTKLKKKA
OsMYB5P	KMGLKRGPWTAEEDRILVAHIERHGHSNWRALPRQAGLLRCGKSCRLRWINYLRPDIKRGNFTREEEDAIIHLHDLLGNRWSAIAARLPGRTDNEIKNVWHTHLKKRL
OsMYB61	KQKLRKGLWSPEEDEKLMNHITKHGHGCWSTVPKLAGLQRCGKSCRLRWINYLRPDLKRGAFSQEEEDLIVELHAVLGNRWSQIATRLPGRTDNEIKNLWNSCIKKKL
PacMYBA	NLGVRKGAWTKEEDDVLRQCIENHGEGKWYQVPYKAGLNRCRRSCRLRWLNYLKPNIKIGGFAEDEVDLIIRLHKLLGNRWSLIAGRLPGRTANDVKNYWNTRLRTDS
PaMYB008/S66	DEGFNRAAWTTKEDMILRDYINIHGEGGWRSLRDKTGLNRSGKSCRLRWMNYLRPNIKRGNISTDEEELIIRLHRLLGNRWSLIAGRLPGRTDNEIKNYWNTHLRKKI
PaMYB028/S67	EESLNRGAWTGSEDRILSEYIKTHGVGGWKDLPKKAGLKRCGKSCRLRWLNYLRPDIKRGNISPEEEELLVRLHRLLGNRWSLIAGRLPSRTDNEIKNYWNTHLSKRV
PaMYB032/S56	KMGVKKGSWTSDEDQILVSYINKHGHGNWRALPKQAGLLRCGKSCRLRWTNYLRPDIKRGNFSPEEEDHIIKLHQLIGNKWSTIALHLPGRTDNEIKNVWGTRLKKRL
PaMYB063/S65	KNGLKKGPWTVEEDQILINYIQKNGHASWRALPARLLRCGKSCRLRWTNYLRPDIKRGSFTQEEERTIIQLHGILGNRWSAIASQLPGRTDNEIKNFWGTRLKKRL
PaMYB080/S55	ETHTKKGPWTVKEDMEKIRYISLHGEGRWSFLAKSTGLKRSGKSCRMRWVNYLRLTLKRSKITREEERLIIELHGRLGNRWSRIAQSLPGRTDNDIKNYWRTRIEKKI
PaMYB083/S72	KEGLNRGTWTAQEDVILSDYIRIHGDGEWKNLPQKAGLKRCGKSCRLRWVNYLRPIKRGNISPDEEELIIRMHRLLGNRWSLIAGRLPGRTDNDIMHYWNIHLRKKL
PaMYB094/S64	HEGLKSGPWTAEEDQKLIDHVQRHGLGNWRTLPKLAGLSRCGKSCRLRWANYLRPDIKRGTFSMQEDLTVIRLHSVLGNKWSAIASHLPGRTDNEIKNHWNTKLKKRL
PaMYB10	NLDVRKGAWTREEDDLLKQCIENHGEGKWHQVPYKAGLNRCRKSCRLRWVNYLKPNIKRGEFAEDVVGLIIRLHRLLGNRWSLIAGRLPGRTANHVKNYWNTRLRTDS
PaMYB116/S63	KMGIRKGPWSLEEDRKLIDYIEKHGFGNWRALPKQAGLLRCGKSCRLRWTNYLRPDLKHGSLSSEEEQTIIRLHGILGNRWSTIASYLPGRTDNEIKNIWNTHLKKRL
PaMYB119/S57	YAGLNKGPWTREEDLRLIKYIEAYGEGNWRTVPRKAGLLRCGKGCRLRWMNYLRPNVKRGHISPDEEEMIIRLHNLLGNRWSLIAGRIPGRTDNEVKNYWNNHLRKKF
PaMYB82	ELKLKKGPWKPEEDLLLKKYVETCGEGKWGTVSKRAGIMRGGKSCRLRWKNYLRPDIKRGGMSEEEEDLIIRMHKLLGNRWSLIAGRLPGTDNEVKNYWNTHLMKRY
PavMYB10.1	NLGVRKGAWTKEEDDVLRQCIENHGEGKWYQVPYKAGLNRCRRSCRLRWLNYLKPNIKIGGFAEDEVDLIIRLHKLLGNRWSLIAGRLPGRTANDVKNYWNTRLRTDS
PbMYB10.1	NLGVRKGAWTREEDDLLRQCIENHGEGKWHQVPNKAGLNRCRKSCRLRWMNYLKPNIKRGEFAEDEVDLIIRLHKLLGNRWSLIAGRLPGRTANDVKNYWNTRLRTDS
PbrMYB169	KVGLKKGPWTAEEDKKLIKFILANGQCCWRAVPKLAGLLRCGKSCRLRWTNYLRPDLKRGLLSEYEEKMVIDLHAQLGNRWSKIASHLPGRTDNEIKNHWNTHIKKKL
PbrMYB5	KVGLKRGPWTPEEDELLANYIKKEGEGRWRTLPKRAGLLRCGKSCRLRWMNYLRPSVKRGQIAPDEEDLILRLHRLLGNRWSLIAGRIPGRTDNEIKNYWNTHLSKKL
PcMYB10	NLSVRKGAWTREEDNLLRQCIEIHGEGKWNQVSYKAGLNRCRKSCRQRWLNYLKPNIKRGDFKEDEVDLILRLHRLLGNRWSLIARRLPGRTANDVKNYWYTRLRIDS
PcMYB10.6	LLRVRKGAWTREEDELLRQYIQQHGEGKWQQVSLKAGLNRCRKSCRLRWLNYLRPNIKTGDFAEDEVDLMVRLRKLLGNRWSLIAGRLPGRTSNHVKNCWSTRLRKNM
PdMYB118	SLGVRKGAWTEEEDILLRKCVEKYGEGRWCQIPLQAGLNRCRKSCRMRWLNYLKPNVNRGQFSVGEVDLIIRLHKLLGNRWSLIAGRLPGRTANDVKNYWNTNLRKKV
PdMYB221	KAHTNKGAWTKEEDDRLIAYIRTHGEGCWRSLPKAAGLLRCGKSCRLRWINYLRPDLKRGNFTEEEDELIIKLHSLLGNKWSLIAGRLPGRTDNEIKNYWNTHIRRKL
PeMYB11	EDGVNKGAWTAEEDELLASYVNAVGEGNWTSVPKKAGLNRRGKSCRLRWLNYLRPNIKRGNISVEEEELIIRLHKLLGNRWSLIAGRLPGRTDNEIKNYWNTTLSKKI
PeMYB12	SNGLTKGAWNAHEDKLLISCIQVHGEGSWKSVPQKAGLNRCGKSCRLRWLNYLRPNIKHGNFSEEEEDLIIRLHKLIGNRWSLIAGRIPGRTDNEIKNYWNTTLGKKL
PeMYB2	KEGLNKGAWTAVEDKLLIKYVNAHGEGKWTTVPHMAGLKRSGKSCRLRWLNYLRPNVKRGNFSEEEIDLIIRLHKLLGNRWSLIAGRIPGRTDNEIKNYWNTTLAKKT
PgMYB1	RQRWQPEEDSLLRNYVKQYGPKEWNLIFQRMGKPLDRDPKSCLERWKNYLKPGIKKGSLTLEEQNLVISLQSKYGNKWKKIASEVPGRTAKRLGKWWEVFKEKQL
PgMYB2	KAHTNKGAWTKEEDQRLINYIRLHGEGCWRSLPKSAGLLRCGKSCRLRWINYLRPDLKRGNFTEEEDELIIKLHSLLGNKWSLIAGRLPGRTDNEIKNYWNTHIKRKL
PgMYB8	KQNLRKGLWSPEEDEKLVRHITKYGHGCWSAVPKQAGLQRCGKSCRLRWINYLRPDLKRGTFSPQEENLIVELHSVLGNRWSQIATHLPGRTDNEIKNLWNSCIKKKL
PhAN2	TSGVRKGAWTEEEDLLLRECIDKYGEGKWHLVPVRAGLNRCRKSCRLRWLNYLRPHIKRGDFSLDEVDLILRLHKLLGNRWSLIAGRLPGRTANDVKNYWNTHLRKKL
PhAN4	SSGVRKGSWTEEEDILLRKCIEKYGEGKWHQVPVRAGLNRCRKSCRLRWMNYLRPHIKRGDFSPDEVDLILRLHKLLGNRWSLIAGRLPGRTANDVKNYWNTNLLTRS
PhDPL	SSGVRKGAWAEEEDILLRKCIEKYGEGKWHQVPVRAGLNRCRKSCRLRWLNYLRPHIKRGDFCPEEVDLIQRLHKLLGNRWSLIAGRLPGRTANDVKNYWNTHLLRRS
PhEOBI	DVEVRKGPWTMEEDLILINYIANHGEGVWNSLARSAGLKRTGKSCRLRWLNYLRPDVRRGNITPEEQLLIMELHAKWGNRWSKIAKHLPGRTDNEIKNYWRTRIQKHI
PhEOBII	DAEVRKGPWTMEEDLILINYIANHGEGVWNSLAKSAGLKRTGKSCRLRWLNYLRPDVRRGNITPEEQLLIMELHAKWGNRWSKIAKHLPGRTDNEIKNYWRTRIQKHI
PhMYB27	KEEMHRGAWSKQEDQKLIDYITKHGAGCWRNLPKADGLLRCGKSCRLRWMNYLSPNLKRGNFSEDEEDLIIKLHALLGNRWSLIAGRLPGRTDNEVKNYWNSHLRRKL
PhMYB4	KAHTNKGAWTKEEDERLIAYIKAHGEGCWRSLPKAAGLLRCGKSCRLRWINYLRPDLKRGNFTEDEDELIIKLHSLLGNKWSLIAGRLPGRTDNEIKNYWNTHIRRKL
PhODO1	KLGVKKGPWTAEEDKKLISFILTNGQCCWRAVPKLAGLKRCGKSCRLRWTNYLRPDLKRGLLSDAEEKLVIDLHSRLGNRWSKIAARLPGRTDNEIKNHWNTHIKKKL
PhPH4	KVGLKRGPWTPEEDEILTNYINKEGEGRWRTLPKKAGLLRCGKSCRLRWMNYLRPSVKRGHIAPDEEDLILRLHRLLGNRWSLIAGRIPGRTDNEIKNYWNTHLSKKL
PhPHZ	SGVRKGAWTEEEDVLLRKCIEKFGEGKWHQVPVRAGLNRCRKSCRLRWLNYLRPHIKRGDFSEDEVDLILRLHKLLGNRWSLIAGRLPGRTANDVKNYWNTHLQRKL
PpMYB02/S50	GEGLNKGPWTAEEDSILTAFVRANGEGNWRILPKRAGLKRCRKSCRLRWMNYLRPDLKRGNFSPDEDELIIKLHSLLGNKWSLIAGRIPGRTDNEIKNYWNSRLKRNL
PpMYB05/S68	RPHIIKGQWTPEEDRYLVELVERHGQQRWSLIATQLTGRIGKQCRERWHNHLRPDIKRDGWNTEEEEALVSAHNKLGNRWADIAKMIPGRTENAIKNHWNATMRRKD
PpMYB06/S49	RMSVKKGPWTPEEDQKLVAYIQEHGHGSWRELPEKAGLARCGKSCRLRWTNYLRPDIKRGRFSHEEDQKIIQLHAILGNRWSAIAGHLPQRTDNEIKNYWNTHLKKRL
PpMYB07/S53	KMGLKKGPWTPEEDQKLVDYIQRFGHGSWRALPKHAGLSRCGKSCRLRWTNYLRPDIKRGQFSFEEEQVIIHLHGLLGNRWSAIAAYLPGRTDNEIKNHWNTHLKKRL
PpMYB10	DLSVRKGAWTREEDDLLRQCIENQGEGKWHQVPYKAGLNRCRKSCRLRWVNYLKPNIKKGEFAEDEVDLIIRLHKLLGNRWSLIARRLPGRTANNVKNYWNTRSRTDY
PpMYB10.2	DLSVRKGAWTREEDDLLRQCIENQGEGKWHQVPYKAGLNRCRKSCRLRWVNYLKPNIKKGEFAEDEVDLIIRLHKLLGNRWSLIARRLPGRTANNVKNYWNTRSRTDY
PpMYB10.4	SSGVRKGAWTKEEDDLLRLFIQKHGDGKWNQVSLHSGLKRCRKSCRLRWLNYLKPNIKRGHFAEDEIDLILRLHKLLGNRWSLIAGRLPGRTANDVKNFWNTRLGRKM
PpMYB15	KIGLKKGRWTAEEDQILINYIQTNGEGSWRSLPKNAGLLRCGKSCRLRWINYLRADLKRGNISAQEEDIIIKLHASLGNRWSLIASQLPGRTDNEIKNYWNSHLSRKI
PpMYB18	KQDTNRGAWSKQEDLKLIDYIRKHGEGCWRTLPQAAGLLRCGKSCRLRWINYLRPDLKRGNFAEDEEDLIVKLHALLGNRWSLIAGRLPGRTDNEVKNYWNSHLRRKL
PpMYB27/S52	KQKLKKGLWSPEEDEKLVRFITKHGHGCWSAVPKQAGLQRCGKSCRLRWINYLRPDLKRGVFSAAEENLIIDLHAVLGNRWSQIATQLPGRTDNEIKNFWNSCIKKKL
PpMYB28/S51	SEDVRKGAWAAEEDEKLRKYVETYGTGHWRSVGKKAGLRRCGKSCRLRWTNYLRPDIRHGSFTPQEEDLIVKLHAAHGSRWSLIAAQMPGRTDNDIKNHWNTRLKKKL
PpMYB7	KRIMNKGAWTAEEDRKLAEYIEIHGAKRWKTVASIAGLNRCGKSCRLRWLNYLRPNIKRGNISDDEEDLILRLHKLLGNRWSLIAGRLPGRTDNEIKNYWNSHLSKKI
PpMYB9	MGGIPWTREEDQLLRKCVEQYGEGKWHRVPLLAGLNRCRKSCRLRWLNYLRPNIKRGSFEEEEVDLIIKLHKLLGNRWSLVAARLPGRTGNDVKNYWNCHLSKKL
PpMYBF1	KLGLKRGRWTAEEDEILTNYIQLHGEGSWRSLPNNAGLLRCGKSCRLRWINYLRADLKRGNITAEEEETIVKLHTALGNRWSFIAAHLPGRTDNEIKNYWNSHLSRKI
PsMYB114L	KEIMNRGAWTAEEDRKLAECIEIHGAKRWKTIAVKSGLNRCGKSCRLRWLNYLRPNIKRGNISDEEEDLILRLHKLLGNRWSLIAGRLPGRTDNEIKNYWNSHLSKKI
PsMYB12L	KVGLKKGRWTAEEDDILIKYIQSNGEGSWRSLPKNAGLLRCGKSCRLRWINYLRGDLKRGNISSEEEDIIIKLHASIGNKWSLIAGQLPGRTDNEIKNYWNSHLSRKI
PsMYB26	DPEVRKGPWTMEEDLILINYIANHGEGVWNSLAKAAGLKRTGKSCRLRWLNYLRPDVRRGNITPEEQLLIMELHSKWGNRWSKIAKHLPGRTDNEIKNFWRTRIQKHI
PtMYB001/S48	GSDFKKGPWTPEEDEKLVDYIKRNGHENWKALPKLAGLNRCGKSCRLRWTNYLRPDIKRGKFSEEEERVIVNLHSVLGNKWSRIANHLPGRTDNEIKNFWNTHIRKKL
PtMYB037/S47	KVGLQRGPWTTREDTLLINYIQAHGEGHWRSLPKKAGLLRCGKSCRLRWMNYLRPDIKRGNITPDEDDLIIRLHSLLGNRWSLIAGRLPGRTDNEIKNYWNSHLSKRV
PtMYB1	KVGLKKGPWTAEEDRKLVNFITLHGHGCWREVPKLAGLLRCGKSCRLRWTNYLRPDLKRGLLSESEEKLIIDLHAAIGNRWSRIAAQLPGRTDNEIKNYWNTRIKKKL
PtMYB115	KVGLRRGPWTPREDALLTEYIQAHGEGHWRSLPKKSGLLRCGKSCRLRWMNYLRPDIKRGNITPDEDDLIIRMHSLLGNRWSLIAGRLPGRTDNEIKNHWNTHLSKRL
PtMYB134	KEGLNRGAWTALEDKILTAYIKAHGEGKWRNLPKRAGLKRCGKSCRLRWLNYLRPDIKRGNISNDEEELIVRLHKLLGNRWSLIAGRLPGRTDNEIKNYWNTTLGKKA
PtMYB14	KAHTNKGAWTQEEDARLVAHIQAHGEGGWRSLPKAAGLLRCGKSCRLRWINYLRPDLKRGNFSEQEDELIIKFHSRLGNKWSLIARILPGRTDNEIKNHWNTHIKKKL
PtMYB165	KQDTNKGAWSKEEDQKLIDYIRKHGEGCWRSLPQAAGLLRCGKSCRLRWINYLRPDLKRGNFGEDEEDLIIKLHALLGNRWSLIAGRLPGRTDNEVKNYWNSHLRRKL
PtMYB182	KQGNNKGAWSTQEDQKLIDYIQTHGEGCWRSLPEAAGLHRCGKSCRLRWINYLRPDIKRGNFGQDEEDLIIKLHALLGNRWALIAGRLPGRTDNEVKNYWNSHLKKKL
PtMYB189	KSTACPRGHWRPAEDDKLRQLVEQYGAQNWNDIAEKLQGRSGKSCRLRWFNQLDPRINRRPFSEEEEERLLAAHQVHGNKWALIARVFPGRTDNAVKNHWHVIMARKQ
PtMYB194	KQAKNQGAWSKQEDQKLIDYIRKHGEGCWSYLPQAAGLLRCGKSCRLRWINYLRPDLKRGNFAEDEEDLIIKLHALLGNRWSLIAGRLPGRTDNEVKNYWNSHLRRKL
PtMYB216	KQKLRKGLWSPEEDEKLLNYITKHGLGCWSSVPKLAGLQRCGKSCRLRWINYLRPDLKRGAFSQQEESLIIELHAVLGNRWSQIAAQLPGRTDNEIKNLWNSCIKKKL
PtMYB4	KPKLRKGLWSPEEDDKLINYMMKNGQGCWSDVAKQAGLQRCGKSCRLRWINYLRPDLKRGAFSPQEEHWIIHLHSILGNRWSQIAARLPGRTDNEIKNFWNSCIKKKL
PtMYB6	KVGLKRGPWTPEEDELLVNYIKKEGEGRWRTLPKKAGLLRCGKSCRLRWMNYLRPSVKRGQIADDEEDLILRLHRLLGNRWSLIAGRIPGRTDNEIKNYWNTHLSKKL
PtMYB8	KQKLRKGLWSPEEDEKLVRHITKYGHGCWSAVPKQAGLQRCGKSCRLRWINYLRPDLKRGTFSPQEENLIVELHSVLGNRWSQIATHLPGRTDNEIKNLWNSCIKKKL
PtoMYB055	KQKLRKGLWSPEEDEKLLRHITKYGHGCWSSVPKQAGLQRCGKSCRLRWINYLRPDLKRGTFSQQEENLIIELHAVLGNRWSQIAAQLPGRTDNEIKNLWNSCLKKKL
PtoMYB156	KAHTNKGAWTKEEDDRLVAYIRAHGEGCWRSLPKAAGLLRCGKSCRLRWINYLRPDLKRGNFTEAEDELIIKLHSLIGNKWSLIAGRLPGRTDNEIKNYWNTHIRRKL
PtoMYB170	KQKLRKGLWSPEEDEKLLNYITKHGHGCWSSVPKQADLQRCGKSCRLRWINYLRPDLKRGAFSQQEENLIIELHAVLGNRWSQIAAQLPGRTDNEIKNLWNSCIKKKL
PtoMYB216	KQKLRKGLWSPEEDEKLLNYITKHGLGCWSSVPKLAGLQRCGKSCRLRWINYLRPDLKRGAFSQQEESLIIELHAVLGNRWSQIAAQLPGRTDNEIKNLWNSCIKKKL
PtoMYB74	KQKLRKGLWSPEEDEKLLNYITRFGVGCWSSVPKLAGLQRCGKSCRLRWINYLRPDLKRGMFSQQEEDLIISLHEVLGNRWAQIAAQLPGRTDNEIKNLWNSYLKKKL
PtoMYB92	KLGVKKGPWTAEEDKKLINFILTNGQCCWRAVPKLAGLRRCGKSCRLRWTNYLRPDLKRGLLTEAEEQLVIDLHARLGNRWSKIAARLPGRTDNEIKNHWNTHIKKKL
PtrMYB119	SLGVRKGAWTEEEDILLRKCVEKYGEGRWHEVPSRAGLNRCRKSCRMRWLNYLKPNVKRGQFSVDEVDLIIRLHKLLGNRWSLIAGRLSGRTANDVKNYWNSNQRKKV
PtrMYB152	KVGLKKGPWTSDEDKKLITFILANGQCCWRAVPKLAGLLRCGKSCRLRWTNYLRPDLKRGLLSEYEEKMVIDLHAQLGNRWSKIASHLPGRTDNEIKNHWNTHIKKKL
PtrMYB20	KAKLRKGLWSPEEDEKLIKYMLTNGQGCWSDIARNAGLQRCGKSCRLRWINYLRPDLKRGAFSPQEEELIIHLHTILGNRWSQIAARLPGRTDNEIKNFWNSTLKKRL
PtrMYB28	KTQVMRGPWSPAEDLRLITFIQKHGHENWRALPKQAGLLRCGKSCRLRWINYLRPDVKRGNFSKEEEDTIIKLHQTLGNKWSKIASHFPGRTDNEIKNVWNTHLKKRL
PtrMYB3	RAKLRKGLWSPEEDEKLIQYMLTNGQGCWSEIARNAGLQRCGKSCRLRWINYLRPDLKRGAFSPQEEELIIHLHSILGNRWSQIAARLPGRTDNEIKNFWNSTLKKRF
PtrSSR1	KNGLKKGPWTPDEDQKLIDYIQKHGYGNWRTLPKNAGLQRCGKSCRLRWTNYLRPDIKRGRFSFEEEETIIQLHGILGNKWSAIAARLPGRTDNEIKNYWNTHIRKRL
PttMYB21a	MCTRGHWRPAEDEKLKELVEKYGPHNWNAIAEKLHGRSGKSCRLRWFNQLDPRINRSPFTEEEEERLLASHRIHGNRWAVIARLFPGRTDNAVKNHWHVIMARRY
PvMYB	PKEINKGAWSREEDETLSKYVAIHGEGKWQKVAQNAGLKRCGKSCRQRWLNYLKPGIKRGDISVDEEDMIIRLHRLLGNRWALIAKRLPGRTDNEIKNYWNTNLSKKL
PvMYB4a	KAHTNKGAWTKEEDDRLVAYIRAHGEGCWRSLPKAAGLLRCGKSCRLRWINYLRPDLKRGNFTADEDDLIVKLHSLLGNKWSLIAARLPGRTDNEIKNYWNTHIKRKL
PyMYB10	NLSVRKGAWTREEDNLLRQCIEIHGEGKWNQVSYKAGLNRCRKSCRQRWLNYLKPNIKRGDFKEDEVDLILRLHKLLGNRWSLIARRLPGRTANDVKNYWNTRLRIDS
PyMYB114	MRKGAWTQQEDDILRQYVEKHGDGKWHQVPRETGLNRCRKSCRQRWLNYLKPNLKSGDFTEDEIDLIHRLQKLLGNRWSIIAGRLPGRTAGKVKNYWNSKQRKEL
QsMYB1	KANVKKGPWSPEEDAKLKSYIEKHGTGGNWIALPQKIGLKRCGKSCRLRWLNYLRPNIKHGGFSEEEDNIICSLYISIGSRWSIIAAQLPGRTDNDIKDYWNTRLKKRL
RcPAP1	KEGLNKGAWTAAEDKLLITYVNTYGEGKWTTVPHIAGLKRSGKSCRLRWLNYLRPDVKRGNFSEEEDDLIIRLHKLLGNRWSLIAGRLPGRTDNEIKNYWNTTLAKKS
RcPAP2	EEGLNKGAWTTSEDNLLINYINKHGEGKWTMIPYKAGLKRSGKSCRLRWLNYLRPNVKRGNFSEEEDDLIIRLHKLLGNRWSLIAGRLPGRTDNEVKNYWNTTLGRKV
RhMYB108	MMDLRRGPWTVEEDVALMNYIANHGEGRWNSLARCAGLKRTGKSCRLRWLNYLRPDVRRGNITLEEQLLILELHSRWGNRWSKIAQHLPGRTDNEIKNYWRTRVQKHA
RLL2BY37	GLGLKKGAWSAHEDKLLKDYIEQYGEGKWHLIPRRTGLNRCRKSCRLRWLNYLRPNIKRGDFAEDEVDLMLRLHQILGNRWSLIAGRIPGRTANDVKNYWNTHIQPRS
RrMYB18	SNKLRKGLWSPEEDEKLMRYMLNNGQGCWSDVARNAGLERCGKSCRLRWINYLRPDLKRGAFSPQEEDLIIHFHSLLGNRWSQIAARLPGRTDNEIKNFWNSTIKKRL
RsMYB1	SKGLRKGAWTAEEDNLLRQCIDKYGEGKWHQVPLRAGLNRCRKSCRLRWLNYLKPSIKRGKLNSDEVDLLVRLHKLLGNRWSLIAGRLPGRTANDVKNYWNTHLSKKH
SbMYB2	KGNVKKGPWSPEEDAKLKEYIEKNGTGGNWIALPHKVGLRRCGKSCRLRWLNYLRPNIKHGEFSDDEDRIICTLFATIGSRWSIIAGSLPGRTDNDIKNYWNTKLKKKV
SbMYB44	AADRIKGPWSPEEDDLLKKLVDKHGARNWSEISKSIPGRSGKSCRLRWCNQLSPEVEHRAFLPEEDEIIVKAHARFGNKWATIARLLNGRTDNAIKNHWNSTLKRKF
SbMYB7	KANVKKGPWSPEEDAQLKDYMEKHGTGGNWIALPHKAGLKRCGKSCRLRWLNYLRPNIKHGEFTDEEDRIICSLFARIGSRWSIIAGQLPGRTDNDIKNHWNTKLKKKL
SbY1	KVGLKRGRWTAEEDQILANYIAEHGEGSWRSLPKNAGLLRCGKSCRLRWINYLRADVKRGNISKEEEDIIIKLHATLGNRWSLIASHFPGRTDNEIKNYWNSHLSRQI
ScAN1	FLGVIRKGSWTEEEDILLRKCIDKYGEGKWHLVPTRAGLNRCRKSCRLRWLNYLRPHIKRGDFEPDEVDLILRLHKLLGNRWSLIAGRLPGRTANDVKNYWNTNLLRK
ScAN2	SLGVRKGSWTEQEDFLLRKCIQIYGEGKWHLVPARTGLNRCRKSCRLRWLNYLRPHIKRGDFAPDEVDLILRLHKLLGNRWSLIAGRLPGRTANDVKNYWNTHFQKKL
ScMYB2S1	REEMRKGPWTKQEDMQLVCTVRLFGDRRWDFIAQVSGLNRTGKSCRLRWVNYLHPGLKHGRMSPQEERLIIELHARWGNRWSRIARRLPGRTDNEIKNYWRTHMRKKA
ScMYBAS13	REEMRKGPWTKQEDMQLVCTVRLFGDRRWDFIAQVSGLNRTGKSCRLRWVNYLHPGLKHGRMSPQEERLIIELHARWGNRWSRIARRLPGRTDNEIKNYWRTHMRKKA
SiMYB3	DAGVKKGPWTEEEDRALVEHIQRHGGGSWRNLPKAAGLNRCGKSCRLRWTNYLRPDIKRGNFTDDEERLIIALHAELGNKWSTIATHLDGRTDNEIKNYWNTHIRKKL
SiMYB75	EDGWRKGPWTAEEDRLLIQYVELHGEGRWNNVAKLAGLKRNGKSCRLRWVNYLRPDLKRGQITPHEERIILELHARWGNRWSTIARSLPGRTDNEIKNYWRTHFKKKT
SlAN2	SLGVRKGSWTEQEDSLLRDCIQKYGEGKWHLVPARAGLNRCRKSCRLRWLNYLRPHIKRGDFAPDEVDLILRLHKLLGNRWSLIAGRLPGRTANDVKNYWNTHFHKKL
SlAN2like	TLGVRKGSWTEDEDILLRKCIDKYGEGKWHLVPFRAGLNRCRKSCRLRWLNYLRPHIKRGDFALDEIDLILRLHKLLGNRWSLIAGRLPGRTANDVKNYWNTHLHKKL
SlANT1	SLGVRKGSWTDEEDFLLRKCIDKYGEGKWHLVPIRAGLNRCRKSCRLRWLNYLRPHIKRGDFEQDEVDLILRLHKLLGNRWSLIAGRLPGRTANDVKNYWNTNLLRKL
SlMYB077/S43	KNGIKRGAWSEDEDNKLRAFIQKFGHPNWRQLPKYAGLMRCGKSCRLRWMNYLRPGLKKGNYSHEEEQLIIKLHNKLGNRWSEIAAKLPGRSDNDVKNHWHAHLKKRP
SlMYB084/S58	DENLKKGPWTSEEDEKLMDYITKNGHTNWQLIPKKAGLNRCGKSCRLRWTNYLRPDIKRGEFSIEEEEIIINLHSLLGNKWSKIAGHLPGRTDNEIKNFYNTHLRKKL
SlMYB087/S34	KEGLRKGPWSTKEDLLLTNYINQYGEGQWRSLPKNAGLLRCGKSCRLRWVNYLKPGIKRGNFSEDEEDLIVRLHSLLGNRWSLIAGRLPGRTDNEIKNYWNTHLTKKL
SlMYB102	KNGLKKGPWTPEEDQKLIDYIQKHGYGNWRTLPKNAGLQRCGKSCRLRWTNYLRPDIKRGRFSFEEEETIIQLHSILGNKWSAIAARLPGRTDNEIKNYWNTHIRKRL
SlMYB12	KVGIKRGRWTAEEDQILTNYIISNGEGSWRSLPKNAGLLRCGKSCRLRWINYLRSDLKRGNITSQEEDIIIKLHATLGNRWSLIAEHLSGRTDNEIKNYWNSHLSRKV
SlMYB14	KLGLKRGPWSKEEDYLLINYIKKNGHPNWRALPKLAGLLRCGKSCRLRWTNYLRPDIKRGNFTHQEEDTIIKLHQVLGNSWSAIAARLPGRTDNEIKNIWHTRLKKKR
SlMYB49	KNGLKKGPWTPEEDQKLIQYIQLHGPGNWRNLPKNAGLQRCGKSCRLRWTNYLRPDIRRGRFSFEEEETIIQLHSVLGNKWSAIAARLPGRTDNEIKNYWNTHIRKRL
SlMYB52	GTSIKKGAWSPEEDQKLRGYIMKYGIWNWRQMPKFAGLSRTGKSCRLRWMNYLRPDVKRGPFTTEEVEIVIKTYQELGNSWSAIAAKLPGRTDNEVKNFFHTHLKKKI
SlMYB72	ENGRKKGSWTLEEDKKLAAYITKYGSWNWRQLPKYAGLARCGKSCRLRWINHLRPNVKRGNYTKEDEIILNIHAQLGNKWSTIAAHLPERSDNEIKNYWHTTLKKRA
SlMYB75	SLGVRKGSWTEQEDSLLRDCIQKYGEGKWHLVPARAGLNRCRKSCRLRWLNYLRPHIKRGDFAPDEVDLILRLHKLLGNRWSLIAGRLPGRTANDVKNYWNTHFHKKL
SlPHAN	RQRWRAEEDALLRAYVRQYGPKEWPLVSQRMNTPLNRDAKSCLERWKNYLKPGIKKGSLTEDEQRLVIQLQAKHGNKWKKIAAEVPGRTAKRLGKWWEVFKEKQQ
SlTHM1	QQKVKRGLWSPEEDEKLIRYITSHGYGCWSEVPEKAGLQRCGKSCRLRWINYLRPDIRRGRFTPEEEKLIISLHGAVGNRWAHIASHLPGRTDNEIKNYWNSWIKKKL
SmMYB07/S62	QRNRVKGQWSLAEDKSLVKLVKQYGTRRWSLISTFMANRSGKQCRERWVNHLQPDIRKEGWTKEEEELLVQAHSYFGNKWSAIAKMLPGRTDNSIKNHWHAALRKKV
SmMYB1	KVGLRRGPWSTKEDSLLANYIQQNGEGQWRSLPKKAGLLRCGKSCRLRWMNYLRPGIKRGNISEDEEDLIVRLHGLLGNRWSLIAGRLPGRTDNEIKNYWNTHLLKKL
SmMYB36	DASLNKGAWSVDEDTTLAQYVALHGPKRWKSVAIKSGLNRCGKSCRLRWLNYLRPDIKRGNFSDAEEDLILRLHRLLGNKWSLIAKRIPGRTDNEIKNYWNAHLRKKA
SmMYB39	KAHTNKGAWTKEEDDRLVAYIRAHGEGCWRSLPKAAGLLRCGKSCRLRWINYLRPDLKRGNFTEEEDELIIKLHSLLGNKWSLIAGRLPGRTDNEIKNYWNTHIRRKL
SmMYB98	GNELRRGPWTLEEDNVLIGHISSHGEGQWNSLAKSAGLKRTGKSCRLRWLNYLKPDIKRGNLSPQEQLLILELHSRWGNRWSKIAEQLPGRTDNEIKNYWRTRVQKQA
SmMYB9b	LLELRRGPWTVDEDFTLINYIAHHGEGRWNSLARSAGLKRTGKSCRLRWLNYLRPDVRRGNITLEEQLLILELHSRWGNRWSKIAQHLPGRTDNEIKNYWRTRVQKHA
SsMYB3	SLGVRKGAWTEEEDILLRKCVEKYGEGRWCQIPLQAGLNRCRKSCRMRWLNYLKPNVNRGQFSVGEVDLIIRLHKLLGNRWSLIAGRLPGRTANDVKNYWNTNLRKKV
StAN1	FLGVIRKGSWTEEEDILLRKCIDKYGEGKWHLVPTRAGLNRCRKSCRLRWLNYLRPHIKRGDFEPDEVDLILRLHKLLGNRWSLIAGRLPGRTANDVKNYWNTNLLRKL
StAN2	SLGVIRKGSWTEEEDILLRKCIDKYGEGKWNLVPTRAGLNRCRKSCRLRWLNYLRPHIKRGDFDWDEVDLILRLHKLLGNRWSLIAGRLPGRTANDVKNYWNTNLLRKL
StMTF1	SLGVRKGSWTDEEDFLLRKCIDKYGEGKWHLVPARAGLNRCRKSCRLRWLNYLRPHIKRGDFAPDEVDLILRLHKLLGNRWSLIAGRLPGRTANDVKNYWNTNLLRKV
StMYB030	KTGVKKGPWTPEEDIMLVSFVQEHGPGNWRTVPTHTGLRRCSKSCRLRWTNYLRPGIKRGSFTDQEEKMIIQLQALLGNKWAAIASYLPERTDNDIKNYWNTHLKKKL
StMYB055/S59	KQKLRKGLWSPEEDEKLIKHITKFGHGCWSSVPKLAGLQRCGKSCRLRWINYLRPDLKRGTFSQDEENLIIELHAVLGNKWSQIAARLPGRTDNEIKNLWNSSIKKKL
StMYB113	SLGVRKGSWTKEEDILLRKCIDKYGEGKWHLVPSRAGLNRCRKSCRLRWLNYLRPHIKRGDFAPDEIDLILRLHKLLGNRWSLIAGRLPGRTANDVKNYWNTHLHRKL
StMYB441	DSDRIKGPWSPEEDELLQTLVEKHGPRNWTLISKSVPGRSGKSCRLRWCNQLSPQVEHRAFTPEEDDTIIRAHAKYGNKWATIARLLSGRTDNAIKNHWNSTLKRKC
StMYB442	KSERIKGPWSAEEDKILTKLVERYGARNWSLISKYIKGRSGKSCRLRWCNQLSPNVEHRPFSPAEDEAILAAHAKYGNRWATIARLLPGRTDNAVKNHWNSTLKRRY
StMYBA1	SLGVRKGSWTEQEDFLLRKCIQIYGEGKWHLVPARAGLNRCRKSCRLRWLNYLRPHIKRGDFAPDEVDLILRLHKLLGNRWSLIAGRLPGRTANDVKNYWNTHFQKKL
TaC1A1	KEGVKRGAWTSKEDEILASYVKAHGEGRWRELPQRAGLRRCGKSCRLRWLNYLRPNIKRGNISDDEEELIVRLHGLLGNRWSIIAGRLPGRTDNEIKNYWNSTLGRKA
TaC1B1	KEGVKRGAWTSKEDEILASYVKAHGEGRWRELPQRAGLRRCGKSCRLRWLNYLRPNIKRGNISDDEEELIVRLHGLLGNRWSIIAGRLPGRTDNEIKNYWNSTLGRKA
TaC1D1	KEGVKRGAWTSKEDEILASYVKAHGEGRWRELPQRAGLRRCGKSCRLRWLNYLRPNIKRGNISDDEEELIVRLHGLLGNRWSIIAGRLPGRTDNEIKNYWNSTLGRKA
TaMYB1	KAHTNKGAWTKEEDDRLTAYIKAHGEGCWRSLPKAAGLLRCGKSCRLRWINYLRPDLKRGNFSDEEDELIIKLHSLLGNKWSLIAGRLPGRTDNEIKNYWNTHIRRKL
TaMYB131	EEEFRKGPWTEQEDMKLAWFVRLFGERRWDFLAKVSGLNRTGKSCRLRWVNYLHPDLKRGRMSPEEERLVVDLHARWGNRWSRIAKAMPGRTDNEIKNYWRTHTRKLH
TaMYB14	KAHTNKGAWTREEDERLVAHVRAHGEGCWRSLPSAAGLLRCGKSCRLRWINYLRPDLKRGNFSRDEDELIVKLHSLLGNKWSLIAARLPGRTDNEIKNYWNTHIRRKL
TaMYB18	RQRWRPEEDAILRSYVRQYGPREWNLVAQRMNVPLDRDAKSCLERWKNYLRPGIKKGSLTDDEQRLVIRLQAKHGNKWKKIAAEVPGRTAKRLGKWWEVFKEKQQ
TaMYB19	KEHTNKGAWTKEEDQRLIAYIRVNGEGCWRSLPKAAGLLRCGKSCRLRWMNYLRPDLKRGNFTDDEDELIIRLHSLLGNKWSLIAGQLPGRTDNEIKNYWNTHIKRKL
TaMYB1D	KAHTNKGAWTKEEDDRLTAYIKAHGEGCWRSLPKAAGLLRCGKSCRLRWINYLRPDLKRGNFSDEEDELIIKLHSLLGNKWSLIAGRLPGRTDNEIKNYWNTHIRRKL
TaMYB2	QPKLRKGLWSPEEDEKLYNHIIRHGVGCWSSVPRLAGLNRCGKSCRLRWINYLRPDLKRGCFSQQEEDHIIALHQILGNRWSQIASHLPGRTDNEIKNFWNSCIKKKL
TaMYB30	KKDRHIVSWSAEEDDVLRAQIAHHGTDNWTVIATQFKDKTARQCRRRWYNYLNTECKKGGWSREEDMLLCEAQKLLGNKWTEIAKVVSGRTDNAVKNRFSTLCKRRA
TaMYB31	KVGVKKGPWTPEEDLMLVSYIQEHGPGNWRAVPTNTGLMRCSKSCRLRWTNYLRPGIKRGNFNDQEEKLIVHLQALLGNRWAAIASYLPERTDNDIKNYWNTHLKKKL
TaMYB32	KMGLKRGPWTAEEDMTLVAHIEQHGHSNWRALPKQAGLLRCGKSCRLRWINYLRPDIKRGNFTSDEEEAIIQVHAMLGNRWSTIAARLPGRTDNEIKNVWHTHLKKRL
TaMYB33	KTGIKRGPWTAEEDMTLVAHIEQHGHSNWRALPKQAGLLRCGKSCRLRWINYLRPDIKRGNFTGEEEDAIIQLHAMLGNRWSTIAARLPGRTDNEIKNVWHTHLKKRL
TaMYB4	KAHTNKGAWTREEDERLVAHVRAHGEGCWRSLPSAAGLLRCGKSCRLRWINYLRPDLKRGNFSRDEDELIVKLHSLLGNKWSLIAARLPGRTDNEIKNYWNTHIRRKL
TaMYB56	QEEFRKGPWTEQEDMKLAWFVRLFGERRWDFLAKVSGLNRTGKSCRLRWVNYLHPDLKRGRMSPDEERLVVDLHARWGNRWSRIAKAMPGRTDNEIKNYWRTHTRKLH
TaMYB73	KLGLKRGPWTAKEDMTLVAHIEKHGHSNWRALPKQAGLLRCGKSCRLRWINYLRPDIKRGNFTSEEEEAIIQLHAMLGNRWSTIAARLPGRTDNEIKNVWHTHLKKRL
TaMYB74	RTGLKKGPWTQEEDEKLIAYIKKHGQGNWRTLPKDADLERCGKSCRLRWTNYLRPDIKRGRFSFEEEETIIQLHSILGNKWSAIAARLPGRTDNEIKNYWNTHIRKRL
TaMYB80	RTGLKKGPWTQEEDEKLVAYIKKHGQGNWRTLPRNADLERCGKSCRLRWTNYLRPDIKRGRFSFEEEETIIQLHSILGNKWSAIAARLPGRTDNEIKNYWNTHIRKRL
TaODORANT1	KVGLKKGPWTAEEDQKLVGFLLTHGHYCWRVVPKLAGLLRCGKSCRLRWTNYLRPDLKRGLLSDEEQQLVIDLHAQLGNRWSKIAAQLPGRTDNEIKNHWNTHIKKKL
TaPIMP1	EGDLKRGPWTAEEDMLLVDYISKHGEGRWNSLARCAGLRRTGKSCRLRWLNYLRPDVRRGNITPEEQLLILDLHSRWGNRWSKIAQRLPGRTDNEVKNYWRTRVQKHA
TaPIMP2	QPKLRKGLWSPEEDEKLYNHIIRHGVGCWSSVPRLAGLNRCGKSCRLRWINYLRPDLKRGCFSQQEEDHIIALHQILGNRWSQIASHLPGRTDNEIKNFWNSCIKKKL
TaRIM1	KTGLKRGPWTAEEDMTLVAHIEQHGHSNWRALPKQAGLLRCGKSCRLRWINYLRPDIKRGNFTGEEEDAIIQLHAMLGNRWSTIAARLPGRTDNEIKNVWHTHLKKRL
TaSIM/TaMYB27	RASLCPRGHWRPGEDEKLRQLVEKYGPQNWNSIAEKLEGRSGKSCRLRWFNQLDPRINKRPFTEEEEERLLAAHRVHGNKWALIARHFPGRTDNAVKNHWHVVRARRS
TaWRS2	RQRWRPEEDAILRSYVRQYGPREWNLVAQRMNVPLDRDAKSCLERWKNYLRPGIKKGSLTDDEQRLVIRLQAKHGNKWKKIAAEVPGRTAKRLGKWWEVFKEKQQ
TiMYB2R1	EGDLRGGPWTAEEDMLLVDYISKHGEGRWNSLARCAGLRRTGKSCRLRWLNYLRPDVRRGNITPEEQLLILDLHSRWGNRWSKIAQRLPGRTDNEVKNYWRTRVQKHA
VcMYB3/S70	PIAKQKGGWTAEEDAHLARLVLEYGEGNWSPIARALNGRIGKQCRERWNHHLSPGLRKGPWGPEEEILLADAHRRLGNKWSDIARCIPGRSENAVKNHWNATLRKRL
VcMYBA	PLGVRKGAWTEEEDCLLKKCIEKHGEGKWHQVPYRAGLNRCRKSCRLRWLNYLRPNIKRGNFAVDEVDLIIRLHKLLGNRWSLIAGRLPGRTSNDVKNYWNTHLKEKS
VdMYB1	KMGLKKGPWTPEEDQILVNYIHLYGHGNWRALPKQAGLLRCGKSCRLRWTNYLRPDIKRGNFTSEEEETIIELHERLGNRWSAIAAKLPGRTDNEIKNVWHTHLKKRL
VlMYBA1	SLGVRKGAWIQEEDVLLRKCIEKYGEGKWHLVPLRAGLNRCRKSCRLRWLNYLKPDIKRGEFALDEVDLMIRLHNLLGNRWSLIAGRLPGRTANDVKNYWHGHHLKKK
VlMYBA11	SLGVRKGAWIQEEDVLLRKCIEKYGEGKWHLVPLRAGLNRCRKSCRLRWLNYLKPDIKRGEFALDEVDLMIRLHNLLGNRWSLIAGRLPGRTANDVKNYWHGHHLKKK
VlMYBA12	SLGVRKGAWIQEEDVLLRKCIEKYGEGKWHLVPLRAGLNRCRKSCRLRWLNYLKPDIKRGEFALDEVDLMIRLHNLLGNRWSLIAGRLPGRTANDVKNYWHGHHLKKK
VlMYBA13	SLGVRKGAWIQEEDVLLRKCVEKYGEGKWHLVPLRAGLNRCRKSCRLRWLNYLKPDIKRGEFALDEVDLMIRLHNLLGNRWSLIAGRLPGRTANDVKNYWHSHHFKKK
VlMYBA2	SLGVRKGAWIQEEDVLLRKCIEKYGEGKWHLVPLRAGLNRCRKSCRLRWLNYLKPDIKRGEFALDEVDLMIRLHNLLGNRWSLIAGRLPGRTANDVKNYWHGHHLKKK
VuMYBPA1	KVGLHRGPWTAKEDSLLSKYIQLHGEGNWRSLPKKAGLFRCGKSCRLRWMNYLRPDIKRGNITPDEDDLIIRMHTLLGNRWSLIAGRLPGRTDNEIKNYWNTHLSKRL
VviMYB86	KQKLRKGLWSPEEDEKLLRHITKYGHGCWSSVPKQAGLQRCGKSCRLRWINYLRPDLKRGTFSLQEENLIIELHSVLGNRWSQIAAQLPGRTDNEIKNLWNSCLKKKL
VviMYBF1	KVGLKKGRWTAEEDEVLVKYIQANGEGSWRSLPKNAGLLRCGKSCRLRWINYLRADLKRGNFSEEEEEIIIKLHASLGNRWSMIAGQLPGRTDNEIKNYWNSHLSRKV
VvMYB111/S73	KEGMNKGAWTAIEDELLVEYIKVHGEGKWSGIPKKSGLKRCGKSCRLRWLNYLRPDIKRGNMSPEEEDLIIRLHKLLGNRWSLIAGRIPGRTDNEIKNYWNTNFAKKA
VvMYB13	KMGLKKGPWTPEEDKILVAHVQKHGHGNWRALPKQAGLLRCGKSCRLRWVNYLRPDIKRGNFSREEEDAIIDLHEKLGNRWSAIAARLPGRTDNEIKNVWHTNLKKRL
VvMYB14	KMGLKKGPWTPEEDQILVNYIHLYGHGNWRALPKQAGLLRCGKSCRLRWTNYLRPDIKRGNFTSEEEETIIELHERLGNRWSAIAAKLPGRTDNEIKNVWHTHLKKRL
VvMYB15	KVGLKKGPWTTQEDQILTAYVLQHGHGNWRALPKQAGLLRCGKSCRLRWINYLRPDIKRGNFSREEEDTIIELHEKLGNKWSAIAASLPGRTDNEIKNVWHTHLKKRL
VvMYB4	KQDTNKGAWSKQEDQKLIDYIRKNGEGCWRTLPQAAGLLRCGKSCRLRWINYLRPDLKRGNFAEDEEDLIIKLHALLGNRWSLIAGRLPGRTDNEVKNYWNSHLRRKL
VvMYB4b	KAHTNKGAWTKEEDDRLIAHIQAHGEGCWRSLPKAAGLLRCGKSCRLRWINYLRPDLKRGNFTDEEDELIIKLHSLLGNKWSLIAGRLPGRTDNEIKNYWNTHIRRKL
VvMYB4like	KKDTTKGAWSKQEDQRLIDYIKTHGEGCWRSLPKAAGLHRCGKSCRLRWINYLRPDLKRGNFGQDEEDLIIKLHALLGNRWSLIAGRLPGRTDNEVKNYWNSHIRKKL
VvMYB5a	KVGLKRGPWTPEEDELLANYVKREGEGRWRTLPKRAGLLRCGKSCRLRWMNYLRPSVKRGQIAPDEEDLILRLHRLLGNRWSLIAGRIPGRTDNEIKNYWNTHLSKKL
VvMYB5b	KVGLKRGPWTPEEDEVLANYIKKEGEGRWRTLPKRAGLLRCGKSCRLRWMNYLRPSVKRGQIAPDEEDLILRLHRLLGNRWALIAGRIPGRTDNEIKNYWNTHLSKKL
VvMYB60	KVGIKKGPWTPEEDIILVSYIQEHGPGNWRSVPTNTGLLRCSKSCRLRWTNYLRPGIKRGNFTPHEEGMIIHLQALLGNKWAAIASYLPQRTDNDIKNYWNTHLKKKI
VvMYBA1	SLGVRKGAWIQEEDVLLRKCIEKYGEGKWHLVPLRAGLNRCRKSCRLRWLNYLKPDIKRGEFALDEVDLMIRLHNLLGNRWSLIAGRLPGRTANDVKNYWHSHHFKKE
VvMYBA2	SLGVRKGAWTQEEDVLLRKCIEKYGEGKWHLVPLRAGLNRCLKSCRLRWLNYLKPDIKRGEFALDEVDLMIRLHNLLGNRWSLIAGRLPGRTANDVKNYWHGHHLKKK
VvMYBA2r	SLGVRKGAWTQEEDVLLRKCIEKYGEGKWHLVPLRAGLNRCRKSCRLRWLNYLKPDIKRGEFALDEVDLMIRLHNLLGNRWSLIAGRLPGRTANDVKNYWHGHHLKKK
VvMYBA2w	SLGVRKGAWTQEEDVLLRKCIEKYGEGKWHLVPLRAGLNRCLKSCRLRWLNYLKPDIKRGEFALDEVDLMIRLHNLLGNRWSLIAGRLPGRTANDVKNYWHGHHLKKK
VvMYBA6	PSGVRKGAWTREEDVLLRTCIEKYGEGKWHQVPFRSGLNRCRKSCRLRWLNYLRPDIKRGKFKTDEVDLIIRLHKLLGNRWALIAGRLPGRTSNDVKNYWNTHLSKKF
VvMYBA7	SLGLRKGAWTSEEDHLLRKCVEKYGEGKWHQVPFRAGLNRCRKSCRLRWLNYLKPDIKRGKFTADEVDLMMRLHKLLGNRWALIAGRLPGRTSNDVKNYWNTHLRKKM
VvMYBC2L1	KQDTNKGAWSKQEDQKLIDYIRKNGEGCWRTLPQAAGLLRCGKSCRLRWINYLRPDLKRGNFAEDEEDLIIKLHALLGNRWSLIAGRLPGRTDNEVKNYWNSHLRRKL
VvMYBC2L2	KKFTNKGAWSKQEDQKLIDYIQKHGEGCWSSLPQSAGLLRCGKSCRLRWVNYLKPDVKRGNFGEDEEDLIIKLHALLGNRWSLIAGRLPGRTDNEVKNYWNSHLKKKL
VvMYBC2L3	KKDTTKGAWSKQEDQRLIDYIKTHGEGCWRSLPKAAGLHRCGKSCRLRWINYLRPDLKRGNFGQDEEDLIIKLHALLGNRWSLIAGRLPGRTDNEVKNYWNSHIRKKL
VvMYBF1	KVGLKKGRWTAEEDEVLVKYIQANGEGSWRSLPKNAGLLRCGKSCRLRWINYLRADLKRGNFSEEEEEIIIKLHASLGNRWSMIAGQLPGRTDNEIKNYWNSHLSRKV
VvMYBPA1	KVGLHRGSWTAREDTLLTKYIQAHGEGHWRSLPKKAGLLRCGKSCRLRWMNYLRPDIKRGNITPDEDDLIIRLHSLLGNRWSLIAGRLPGRTDNEIKNYWNTHLSKKL
VvMYBPA2	KEGLNRGSWSAWEDKILCNYVEVHGEGKWRDLPQRAGLKRCGKSCRLRWLNYLRPDIKRGNISSEEEELIIRLHKLLGNRWSLIAGRLPGRTDNEIKNYWNTNLSKR
VvMYBPAR	KEGLNRGAWTVVEDKILTEYIKVHGEGRWRNLPKKAGLKRCGKSCRLRWLNYLRPDIKRGNISHDEEDLIVRLHKLLGNRWSLIAGRLPGRTDNEIKNYWNTNLVKKM
Zm1	KVGLNRGSWTPQEDMRLIAYIQKHGHTNWRALPKQAGLLRCGKSCRLRWINYLRPDLKRGNFTDEEEEAIIRLHGLLGNKWSKIAACLPGRTDNEIKNVWNTHLKKKV
ZmC1	KEGVKRGAWTSKEDDALAAYVKAHGEGKWREVPQKAGLRRCGKSCRLRWLNYLRPNIRRGNISYDEEDLIIRLHRLLGNRWSLIAGRLPGRTDNEIKNYWNSTLGRRA
ZmMYB019/S40	KKKLRRGLWSPEEDEKLMNHIAKYGHGCWSSVPKLAGLDRCGKSCRLRWINYLRPDLKRGTFSQEEEDLIIHLHSLLGNKWSQIAAQLPGRTDNEVKNFWNSYIKKRL
ZmMYB026/S54	KVGLNKGSWTPEEDMRLVAYIQKYGHANWRALPKQAGLLRCGKSCRLRWINYLRPDLKRGNFSAEEEETVIKLHGLLGNKWSKIASCLPGRTDNEIKNVWNTHLKKRV
ZmMYB058/S61	NPELVKGPWSKEEDEIIVQMVNKYGPKKWSAIAQALPGRIGKQCRERWHNHLNPAINKEAWTQEEEITLIHAHRMYGNKWAELTKFLPGRTDNAIKNHWNSSVKKKV
ZmMYB079/S41	TKGLKKGPWTPEEDKLLVDYIQTNGHGSWRLLPKLAGLNRCGKSCRLRWTNYLRPDIKRGPFTSEEQKSIVQLHAIVGNKWSMIAAQLPGRTDNEIKNYWNTHLKKQL
ZmMYB11	KAHTNKGAWTKEEDDRLVAYIKAHGEGCWRSLPKAAGLVRCGKSCRLRWINYLRPDLKRGNFTEEEDELIIKLHSLLGNKWSLIAGRLPGRTDNEIKNYWNTHIRRKL
ZmMYB111	KLGVKRGPWTAEEDRKLINFILTNGHCCWRAVPKLAGLLRCGKSCRLRWTNYLRPDLKRGLLTDAEEQVVIDLHAKLGNRWSKIAAKLPGRTDNEIKNHWNTHIKKKL
ZmMYB138	GTPLKKGPWTSAEDAILVDYVKKNGEGNWNAVQKNTGLFRCGKSCRLRWANHLRPNLKKGAFTPEEERLIIQLHAKMGNKWARMAGHLPGRTDNEIKNYWNTRIKRCQ
ZmMYB14	KQKVKRGLWSPEEDEKLVKYITAHGHSCWSAVPKHAGLQRCGKSCRLRWINYLRPDLKRGTFSDHEERTIIDVHRILGNRWAQIAKHLPGRTDNEVKNFWNSCIKKKL
ZmMYB148	KVGLNKGSWTPEEDMRLIAYIQKYGHANWRALPKQAGLLRCGKSCRLRWINYLRPDLKRGNFTAEEEEAIIKLHGLLGNKWSKIASCLPGRTDNEIKNVWNTHLKKRV
ZmMYB31	KAHTNKGAWTKEEDERLVAHIRAHGEGCWRSLPKAAGLLRCGKSCRLRWINYLRPDLKRGNFTEEEDELIVKLHSVLGNKWSLIAGRLPGRTDNEIKNYWNTHIRRKL
ZmMYB42	KAHTNRGAWTKEEDERLVAYVRAHGEGCWRSLPRAAGLLRCGKSCRLRWINYLRPDLKRGNFTADEDDLIVKLHSLLGNKWSLIAARLPGRTDNEIKNYWNTHIRRKL
ZmMYB46	AAKLRKGLWSPEEDERLVAYMLRSGQGSWSDVARNAGLQRCGKSCRLRWINYLRPDLKRGAFSPQEEELIVSLHAILGNRWSQIAARLPGRTDNEIKNFWNSTIKKRL
ZmMYB8	KAHTNKGAWTKEEDQRLVAYIKAHGEGCWRSLPKAAGLLRCGKSCRLRWINYLRPDLKRGNFTQEEDDVIIKLHQVLGNKWSLIAAQLPGRTDNEIKNYWNTHIKRKL
ZmMYBIF25	KVGLKKGRWTREEDEILARYIEEHGEGSWRSLPKNAGLLRCGKSCRLRWINYLRAGLKRGNITEEEEDVIVKLHATLGNRWSLIAGHLPGRTDNEIKNHWNSHLRRKL
ZmMYBIF35	KVGLKKGRWTKEEDEVLARYIKEHGEGSWRSLPKNAGLLRCGKSCRLRWINYLRAGLKRGNISEEEEDMIIKLHATLGNRWSLIAGHLPGRTDNEIKNYWNSHLSRKL
ZmP1	KVGLKRGRWTAEEDQLLANYIAEHGEGSWRSLPKNAGLLRCGKSCRLRWINYLRADVKRGNISKEEEDIIIKLHATLGNRWSLIASHLPGRTDNEIKNYWNSHLSRQI
ZmP2	KVGLKRGRWTAEEDQLLANYIAEHGEGSWRSLPKNAGLLRCGKSCRLRWINYLRADVKRGNISKEEEDIIIKLHATLGNRWSLIASHLPGRTDNEIKNYWNSHLSRQI
ZmPL	KEGVKRGAWTAKEDDTLAAYVKAHGEGKWREVPQKAGLRRCGKSCRLRWLNYLRPNIKRGNISYDEEDLIVRLHKLLGNRWSLIAGRLPGRTDNEIKNYWNSTLGRR
ZmRS2	RQRWRPEEDAVLRAYVRQYGPREWHLVSQRMNVALDRDAKSCLERWKNYLRPGIKKGSLTEEEQRLVIRLQAKHGNKWKKIAAEVPGRTAKRLGKWWEVFKEKQQ
Note: The function and ID No. of the genes are provided in Supplemental Table 2.
